# Supplementary material for: Genome-wide identification of Reverse Transcriptase domains of recently inserted endogenous plant pararetrovirus (Caulimoviridae)
Source: Front Plant Sci. 2022 Dec 14;13:1011565. doi: 10.3389/fpls.2022.1011565 (PMC9794742; doi:10.3389/fpls.2022.1011565)
Supplement: Supplementary Data Sheet 2 — Caulimoviridae RT sequences used in the tBLASTn analyses. [file DataSheet_2.xlsx]

## Sheet: Sheet1
Name	Abbreviation	Accession	Genus	Size (aa)	Sequence
Strawberry vein banding virus	SVBV	X97304.1	Caulimovirus	306	VEKLLDSICSEHPLDSRINKGKFEAQIALLDTNKIIKCKPMQYSPQDREEFKTQIEELLKLGIIRPSKSPHSSPAFMVRNHAEIKRGKARMVINYKKLNDHTKGDGYLLPNKEQLLQRIGGKTFYSSFDCKSGFWQVRLAPETIQLTAFSCPQGHYEWLVMPFGLKQAPAIFQRHMDESLSNMYPQFCAVYVDDIIVFSKTEEEHLGHVKIVLNRCKALGIVLSKKKAQLCKTTINFLGLVIERGNLKVQSHIGLHLVAFPDQLSDRNALQRFLGLLNYISAYFPKIANLRSPLQVKLKKEITWSW
Blueberry fruit drop associated virus	BFDaV	NC_028462.1	Vaccinivirus	304	LTKQLEPNISDNPIHKWDVTQTYADIQLKDPYALIRVKPMPYSAEDEAEFERQLEEQLKLELIQPSKSPHSSPAFCVRNHAEIKRQKARIVINYKELNRVTKDDGYFLPNLETLVYQVAEARVFSKFDCKSGYWQIKLTPESIPLTAFSTPKGQYEWKVLPFGLKNAPNIFQRRMDKIFKDCYQFCGVYVDDILVFSKDKEEHLLHLDIIINKIVQNGIIIGRTKYELVRESIDFLGVTICKGKIKLQPHILTHLMEFPDKLKDRLQVQQFLGCVNYAGKFIQRLAELCSVLHTKLKKDHKWKF
Blueberry red ringspot virus	BRRV	AF404509.2	Soymovirus	309	VNKILQERFSLDLLGEKNKNKELIEIKLKDPNAEIFVPNNIPYTQRDIEEFKEDMEDLINKGLIRPSKSPHSAPAFYVENHSEIKRAKRRIVINYKAMNEATIGTPKTLPRADYIMNRLKGKIWFSTLDVKSAYWQLRLTEESKPLTAFSYPPPKHYEWNVLPMGLKQAPGIFQEFMNRSLHNLEHICLVYVDDIIIFSEKDKNDHLSKVLQVLKRCEDEGIILSQPKAKIAHKEIDFFGLHISEGEIILQPHILEKLVLFPDEIENRKQLQRFLGNLNYISEKGFFKDFAKYRKELQKKVSEKVPWKW
Tobacco vein-clearing virus	TVCV	AF190123.1	Solendovirus	303	IQKKLEKLYNDNPLQGWEKHKTKVKIELIEENSIITQKPLKYNFNDLTEFKIHIKDLLDNKYIQESNSKHTSPAFIVNKHSEQKRGKSRMVIDYRNLNAKTKTYNYPIPNKILKIRQIQGYNYFSKFDCKSGFYHLKLEDESKKLTAFTVPQGFYEWNVLPFGYKNAPGRYQHFMDNYFNQLENCIVYIDDILLYSRTQDEHIKLLEKFAHIIENSGISLSKTKAEIMKNQIEFLGIQIDKNGIKMQTHIVQKIINLDENIDTKKKLQSFLGIVNQVREYIPKLAENLKPLQKKLKKDVEYSF
Blackberry virus F	BVF	NC_029303.1	Badnavirus	314	LERLKEQGYVGEEPMRHWSKNQVKCKLEIINPDITIQDKPMKHVTPAMKDQFQKHTQALLKLGVIRPSKSRHRTMAMIVYSGTSVDEKTGKEVKGKERMVFNYKTLNDNTFKDQYSLPGINTILQRIGKSKIYSKFDLKSGFHQVAMDEESIPWTAFITPEGLYEWLVMPFGLKNAPAIFQRKMDNCFRGTEEFIAVYIDDILVFSETEEQHAKHLQIMLEICEKNGLVLSANKMKIAVKEVEFLGAVICDRKIKLQPHIIKKITSVPEDSLKEKKGLRSWLGILNYARTYIPKLGTLLGPLYEKTSPHGDKRM
Dioscorea nummularia associated virus	DNUaV	NC_040712.1	Dioscovirus	306	LHKLEEIQIIGNDPLKYWEKNQIRCKLDIINPDLTIQDKPIIPSPEMAKEYEKHITELLALKVIRPSQSRHRTAAFIVNKHSEQVRGKSRMVYNYKRLNDNTYKDQYTLPSIDYLLLKIKDKIVYSKFDLKSGFHQIMMDPQSIEWTAFVCPQGHFEWIVMPFGLKNAPSVFQRKMDNIFKKYSEFVCVYIDDILIFSESIQQHVQHLLQFFQVCKEEGLILSKTKLKIGVANIEFLGLEIGEGKVQLQPHILKNILEFPEDQLETLKGLQKFLGILNYARNYIPNLSKYTRIFYNKCSSKGERKF
Rose yellow vein virus	RYVV	NC_020999.1	Rosadnavirus	313	VEEILLDTFSDNPLALYNPRHPKCQIELLPQDQLDRLKLKCPVRCKPIGANPIDMEEFHNQINELLRLKLIRKTNSPWSFQAFMVRNHAEIVRGKARMVINYKPLNLRIRKNAYRIPNKDSLFLAIRESQFYSKFDCKSGFYQVPMEQDSIQLTAFSTPIGSYEWLVMPFGLATAPSIFQAKMDNVLEDHHDYCLVYIDDIIVFSRTLEEHKIHVITIAKTLKKNGIVISKKKMELGLTKINFLGCEIENGRIILQNHVLENLSKFPSEIKDKKELQSFLGIINYAASHYSIEVTKLRVPLQKKLKKNYIWSW
Rice tungro bacilliform virus	RTBV	X57924.1	Tungrovirus	305	VKELEALGFIGDDITKNRTTWVCDFKIINPDINITCATIPYTPADKEVFEKQIKELLDNKLIKKADPTCRHRTAAFIVRNHSEEVAQKPRIVYNYKRLNDNMHTDPFNIPHKISMINLIQKANIFSKFDLKAGFHHMKLKDDFKDWTTFTCSEGLYTWNVCPFGIANAPCAFQRFMQESFGDLKFALLYIDDILIASNNEKEHIEHLKIFFNRVKEVGCVLSKKKSKMFLKEVEYLGVEIKEGKISLQPHIVDKIKKFDKNKLNTLKGLQAYLGLLNYARGYIKDLSKLVGPLYKKTGKNGQRIF
Petunia vein clearing virus	PVCV	NC_001839.2	Petuvirus	307	LCADSHVDFLSKCSHPLWLNQDFFIQLPFKKNENINPTKASHSGMNPEHLQLAIKECDELQQFDLIEPSDSQWACEAFYVNKRSEQVRGKLRLVINYQPLNHFLQDDKFPIPNKLTLFSHLSKAKLFSKFDLKSGFWQLGIHPNERPKTGFCIPDRHFQWKVMPFGLKTAPSLFQKAMIKIFQPILFSALVYIDDILLFSETLEDHIKLLNQFISLVKKFGVMLSAKKMILAQNKIQFLGMDFADGTFSPAGHISLELQKFPDTNLSVKQIQQFLGIVNYIRDFIPEVTEHISPLSDMLKKKPPAWG
Prunus persica virus	PpersV_sc1	Geering et al. 2014 (Supplementary data 1)	Florendovirus	309	FEQRLKEEICSELPTAFWYRKQHVVRLPYIKTFSEKNIPTKARPIQMSQEMMEFCKKEIEELLQKKIIRKSKSPWSCPAFYVQKNAELERGVPRLVINYKPLNAVLEWIRYPIPNKRDLINRLEKAVVYSKFDMKSGFWQIQIDESDRYKTAFVTPFGHYEWNVMPFGLKNAPSEFQNIMNDIFNPYSQFSIVYIDDVLIFSESIEQHWKHLNKFLQVVKQNGLVVSAKKIKLFQTNIRFLGFNICQSQISPIDRVIQFADKFPDQILDKSQLQRFLGSLNYISDFYQNLRKQCKPLFDRLQSNPPPWS
