# Supplementary material for: Genome-wide identification of Reverse Transcriptase domains of recently inserted endogenous plant pararetrovirus (Caulimoviridae)
Source: Front Plant Sci. 2022 Dec 14;13:1011565. doi: 10.3389/fpls.2022.1011565 (PMC9794742; doi:10.3389/fpls.2022.1011565)
Supplement: Supplementary Data Sheet 3 — Genome assemblies used in the tBLASTn analyses. [file DataSheet_3.xlsx]

## Sheet: Hoja1
Kingdom	Phyllum	Class	Order	Family	Tribu	Species	Cultivar/strain	Database	Genome version	Acronym
Bacteria	Firmicutes	Clostridia	Clostridiales	-	-	Micromonas pusilla	CCMP1545	NCBI	ACCP00000000.1	MicPus
Bacteria	Proteobacteria	Betaproteobacteria	Burkholderiales	Comamonadaceae	-	Lampropedia hyalina	DSM 16112	NCBI	-	LamHya
Chromista	Miozoa	-	Eucoccidiida	Plasmodiidae	-	Plasmodium falciparum	3D7	NCBI	v3	PlaFal
Protozoa	Euglenozoa	Kinetoplastea	Trypanosomatida	Trypanosomatidae	-	Leishmania major	Friedlin	NCBI	NC_001905.3	LeiMaj
Protozoa	Mycetozoa	Dictyosteliomycetes	Dictyosteliales	Dictyosteliaceae	-	Dictyostelium discoideum	AX4	NCBI	AAFI00000000.2	DicDis
Animalia	Arthropoda	Insecta	Blattodea	Archotermopsidae	-	Zootermopsis nevadensis	-	NCBI	NC_024658.1	ZooNev
Animalia	Arthropoda	Insecta	Coleoptera	Tenebrionidae	-	Tribolium castaneum	Georgia GA2	NCBI	Tcas5.2	TriCas
Animalia	Arthropoda	Insecta	Diptera	Culicidae	Anophelinae	Anopheles gambiae	PEST	NCBI	GCF_000005575.2	AnoGam
Animalia	Arthropoda	Insecta	Diptera	Culicidae	Anophelinae	Culex quinquefasciatus	JHB	NCBI	VPISU_Cqui_1.0_pri_paternal	CulQui
Animalia	Arthropoda	Insecta	Diptera	Drosophilidae	Drosophilini	Drosophila melanogaster	-	NCBI	Release 6 plus ISO1 MT	DroMel
Animalia	Arthropoda	Insecta	Lepidoptera	Bombycidae	-	Bombyx mori	p50T	NCBI	v1.0	BomMor
Animalia	Chordata	Actinopterygii	Cypriniformes	Cyprinidae	-	Danio rerio	GRCz11	NCBI	GRCz11	DanRer
Animalia	Chordata	Mammalia	Artiodactyla	Suidae	Suini	Sus scrofa	TJ Tabasco	NCBI	Sscrofa11.1	SusScr
Animalia	Chordata	Mammalia	Primates	Cercopithecidea	Papionini	Macaca fascicularis	-	NCBI	v5.0	MacFas
Animalia	Chordata	Mammalia	Primates	Hominidae	Homininae	Homo sapiens	-	NCBI	GRCh38.p13	HomSap
Animalia	Chordata	Mammalia	Rodentia	Muridae	Murinae	Mus musculus	C57BL/6J	NCBI	GRCm39	MusMus
Animalia	Mollusca	Cephalopoda	Octopoda	Octopodidae	-	Octopus bimaculoides	UCB-OBI-ISO-001	NCBI	LGKD00000000.1	OctBim
Animalia	Nematoda	Chromadorea	Rhabditida	Rhabditidae	Rhabditinae	Caenorhabditis elegans	Bristol N2	NCBI	WBcel235	CaeEle
Fungi	Ascomycota	Dothideomycetes	-	-	-	Aspergillus nidulans	FGSC A4	NCBI	PRJNA130	AspNid
Fungi	Ascomycota	Dothideomycetes	-	-	-	Zymoseptoria tritici	IPO323	NCBI	MYCGR v2.0	ZymTri
Fungi	Ascomycota	Saccharomycetes	Saccharomycetales	Saccharomycetaceae	-	Saccharomyces cereviseae	S288C	NCBI	R64	SacCer
Fungi	Ascomycota	Schizosaccharomycetes	Schizosaccharomycetales	Schizosaccharomycetaceae	-	Schizosaccharomyces pombe	972h-	NCBI	ASM294v2	SchPom
Fungi	Ascomycota	Sordariomycetes	Magnaporthales	Pyriculariaceae	-	Pyricularia oryzae	70-15	NCBI	70-15	PyrOry
Fungi	Basidiomycota	Pucciniomycetes	Pucciniales	Pucciniaceae	-	Puccinia graminis	tritici	NCBI	CRL 75-36-700-3	PuccGra
Plantae	Rhodophyta	Cyanidiophyceae	Cyanidales	Cyanidiaceae	-	Cyanidioschyzon merolae	10D	NCBI	-	CyaMer
Plantae	Rhodophyta	Cyanidiophyceae	Cyanidales	Cyanidiaceae	-	Galdieria sulphuraria	074W	NCBI	ASM34128v1	GalSul
Plantae	Rhodophyta	Florideophyceae	Gigartinales	Gigartinaceae	-	Chondrus crispus	PCG	NCBI	PRJNA193762	ChoCri
Plantae	Chlorophyta	Chlorophyceae	Chlamydomonadales	Chlamydomonadaceae	-	Chlamydomonas reinhardtii	CC-503 cw92	NCBI	v5.5	ChlRei
Plantae	Chlorophyta	Chlorophyceae	Chlamydomonadales	Coccomyxaceae	-	Coccomyxa subellipsoidea	C-169	NCBI	v2.0	CocSub
Plantae	Chlorophyta	Chlorophyceae	Chlamydomonadales	Dunaliellaceae	-	Dunaliella salina	325	NCBI	v1.0	DunSal
Plantae	Chlorophyta	Chlorophyceae	Chlamydomonadales	Volvocacceae	-	Volvox carteri	Nagariensis	NCBI	v1.0	VolCar
Plantae	Chlorophyta	Chlorophyceae	Sphaeropleales	Bracteacoccaceae	-	Chromochloris zofingiensis	461	NCBI	v5	ChrZof
Plantae	Chlorophyta	Mamiellophyceae	Mamiellales	Bathycoccaceae	-	Ostreococcus lucimarinus	CCE9901	NCBI	NC_009355.1	OstLuc
Plantae	Chlorophyta	Trebouxiophyceae	Trebouxiales	Botryococcaceae	-	Botryococcus braunii	502	NCBI	v2.1	BotBra
Plantae	Bryophyta	Bryopsida	Dicranales	Ditrichaceae	-	Ceratodon purpureus	GG1	Phytozome	v1.1	CerPur
Plantae	Bryophyta	Bryopsida	Funariales	Funariaceae	-	Physcomitrium patens	Gransden 2004	NCBI	Phypa V3	PhyPat
Plantae	Bryophyta	Sphagnopsida	Sphagnales	Sphagnaceae	-	Sphagnum fallax	-	Phytozome	v0.5	SphFal
Plantae	Marchantiophyta	Marchantiopsida	Marchantiales	Marchantiaceae	-	Marchantia polymorpha	-	Phytozome	v3.1	MarPol
Plantae	Tracheophyta	Lycopodiopsida	Selaginellales	Selaginellaceae	-	Selaginella moellendorffii	-	NCBI	GCA_000143415.2 v1.0	SelMoe
Plantae	Tracheophyta	Pinopsida	Pinales	Pinaceae	-	Pinus taeda	-	Congenie	v1.0	PinTae
Plantae	Tracheophyta	Pinopsida	Pinales	Pinaceae	Piceoideae	Picea abies	-	Congenie	v1.0	PicAbi
Plantae	Tracheophyta	Pinopsida	Pinales	Pinaceae	Piceoideae	Picea glauca	PG29	Congenie	v1.0	PicGlaP
Plantae	Tracheophyta	Pinopsida	Pinales	Pinaceae	Piceoideae	Picea glauca	WS7711	Congenie	v.1.0	PicGlaW
Plantae	Tracheophyta	Liliopsida	Acorales	Acoraceae	-	Acorus americanus	-	Phytozome	v1.1	AcoAme
Plantae	Tracheophyta	Liliopsida	Alismatales	Lemnaceae	-	Spirodela polyrhiza	-	Phytozome	v2	SpiPol
Plantae	Tracheophyta	Liliopsida	Alismatales	Zosteraceae	-	Zostera marina	-	Phytozome	v3.1	ZosMar
Plantae	Tracheophyta	Liliopsida	Dioscoreales	Dioscoreaceae	-	Dioscorea alata	-	Phytozome	v2.1	DioAla
Plantae	Tracheophyta	Liliopsida	Dioscoreales	Dioscoreaceae	-	Dioscorea rotundata	Rotundata TDr96	NCBI	TDr96_F1_v2_PseudoChromosome.rev07_lg8_w22 25.fasta	DioRot
Plantae	Tracheophyta	Liliopsida	Asparagales	Asparagaceae	Asparagoideae	Asparagus officianalis	DH0086	NCBI	Aspof.V1	AspOff
Plantae	Tracheophyta	Liliopsida	Asparagales	Orchidaceae	Dendrobieae	Dendrobium catenatum	NOCC:Z.J. Liu 4979	NCBI	ASM160598v2	DenCat
Plantae	Tracheophyta	Liliopsida	Asparagales	Orchidaceae	Vandeae	Phalaenopsis equestris	-	NCBI	ASM126359v1	PhaEqu
Plantae	Tracheophyta	Liliopsida	Arecales	Arecaceae	Coryphoideae	Elaeis guineensis	Jacq	NCBI	EG5	ElaGui
Plantae	Tracheophyta	Liliopsida	Arecales	Arecaceae	Phoeniceae	Phoenix dactylifera	Barhee BC4	NCBI	55x_up_171113_PBpolish2nd_filt_p	PhoDac
Plantae	Tracheophyta	Liliopsida	Poales	Bromeliaceae	-	Ananas comosus	F153	NCBI	ASM154086v1	AnaCom
Plantae	Tracheophyta	Liliopsida	Poales	Joinvilleaceae	-	Joinvillea ascendens	-	Phytozome	v1.1	JoiAsc
Plantae	Tracheophyta	Liliopsida	Poales	Poaceae	Andropogoneae	Zea mays	B73	NCBI	Zm-B73-REFERENCE-NAM-5.0	ZeaMay
Plantae	Tracheophyta	Liliopsida	Poales	Poaceae	Brachypodieae	Brachypodium distachyon	Bd21	NCBI	v3.0	BraDis
Plantae	Tracheophyta	Liliopsida	Poales	Poaceae	Brachypodieae	Brachypodium hybridum	Bhyb26	Phytozome	v2.1	BraHyb
Plantae	Tracheophyta	Liliopsida	Poales	Poaceae	Brachypodieae	Brachypodium stacei	-	Phytozome	v1.1	BraSta
Plantae	Tracheophyta	Liliopsida	Poales	Poaceae	Brachypodieae	Brachypodium sylvaticum	-	Phytozome	v1.1	BraSyl
Plantae	Tracheophyta	Liliopsida	Poales	Poaceae	Centotheceae	Chasmanthium laxum	-	Phytozome	v1.1	ChaLax
Plantae	Tracheophyta	Liliopsida	Poales	Poaceae	Cynodonteae	Eleusine coracana	-	Phytozome	v1.1	EluCor
Plantae	Tracheophyta	Liliopsida	Poales	Poaceae	Oryzeae	Oryza brachyantha	IRGC:101232	NCBI	ObraRS2	OryBra
Plantae	Tracheophyta	Liliopsida	Poales	Poaceae	Oryzeae	Oryza longistaminata	-	NCBI	v1.0	OryLon
Plantae	Tracheophyta	Liliopsida	Poales	Poaceae	Oryzeae	Oryza meridionalis	-	NCBI	v1.3	OryMer
Plantae	Tracheophyta	Liliopsida	Poales	Poaceae	Oryzeae	Oryza sativa	Nipponbare	NCBI	IRGSP-1.0	OrySat
Plantae	Tracheophyta	Liliopsida	Poales	Poaceae	Paniceae	Panicum hallii	FIL2	NCBI	PHallii_v3.1	PanHal
Plantae	Tracheophyta	Liliopsida	Poales	Poaceae	Paniceae	Panicum virgatum	AP13	NCBI	v5	PanVir
Plantae	Tracheophyta	Liliopsida	Poales	Poaceae	Paniceae	Paspalum vaginatum	-	Phytozome	v3.1	PasVag
Plantae	Tracheophyta	Liliopsida	Poales	Poaceae	Paniceae	Setaria italica	Yugu1	NCBI	v2.0	SetIta
Plantae	Tracheophyta	Liliopsida	Poales	Poaceae	Paniceae	Setaria viridis	A10	NCBI	v2.0	SetVir
Plantae	Tracheophyta	Liliopsida	Poales	Poaceae	Paniceae	Sorghum bicolor	BTx623	NCBI	NCBIv3	SorBic
Plantae	Tracheophyta	Liliopsida	Poales	Poaceae	Paniceae	Urochloa fusca	-	Phytozome	v1.1	UroFus
Plantae	Tracheophyta	Liliopsida	Poales	Poaceae	Pooideae	Aegilops tauschii	AL8/78	NCBI	Aet v4.0	AegTau
Plantae	Tracheophyta	Liliopsida	Poales	Poaceae	Triticeae	Hordeum vulgare	Morex	NCBI	MorexV3	HorVul
Plantae	Tracheophyta	Liliopsida	Poales	Poaceae	Eragrostideae	Oropetium thomaeum	-	NCBI	v1.0	OroTho
Plantae	Tracheophyta	Liliopsida	Poales	Poaceae	Triticeae	Triticum aestivum	-	Phytozome	v2.2	TriAes
Plantae	Tracheophyta	Liliopsida	Zingiberales	Musaceae	-	Musa accuminata	malaccensis	NCBI	ASM31385v2	MusAcu
Plantae	Tracheophyta	Magnaliopsida	Amborellales	Amborellaceae	-	Amborella trichopoda	-	NCBI	PRJNA212863	AmbTri
Plantae	Tracheophyta	Magnoliopsida	Nymphaeales	Nymphaeaceae	-	Nymphaea colorata	Beijing-Zhang1983	NCBI	PisVer_v2	NymCol
Plantae	Tracheophyta	Magnoliopsida	Laurales	Lauraceae	-	Cinnamomum kanehirae	-	Phytozome	v3	CinKan
Plantae	Tracheophyta	Magnoliopsida	Ranunculales	Papaveraceae	Papavereae	Papaver somniferum	HN1	NCBI	ASM357369v1	PapSom
Plantae	Tracheophyta	Magnoliopsida	Ranunculales	Ranunculaceae	Isopyreae	Aquilegia coerulea	-	Phytozome	v3.1	AquCoe
Plantae	Tracheophyta	Magnoliopsida	Proteales	Nelumbonaceae	-	Nelumbo nucifera	-	NCBI	v1.1	NelNuc
Plantae	Tracheophyta	Magnoliopsida	Proteales	Proteaceae	Macadamieae	Macadamia integrifolia	HAES 741	NCBI	SCU_Mint_v3	MacInt
Plantae	Tracheophyta	Magnoliopsida	Saxifragales	Crassulaceae	Kalanchoideae	Kalanchoe fedtschenkoi	-	Phytozome	v1.1	KalFed
Plantae	Tracheophyta	Magnoliopsida	Saxifragales	Crassulaceae	Kalanchoideae	Kalanchoe laxiflora	FTBG2000359A	Phytozome	v3.1	KalLax
Plantae	Tracheophyta	Magnoliopsida	Vitales	Vitaceae	Viteae	Vitis riparia	Riparia Gloire de Montpellier isolate 1030	NCBI	EGFV_Vit.rip_1.0	VitRip
Plantae	Tracheophyta	Magnoliopsida	Vitales	Vitaceae	Viteae	Vitis vinifera	PN40024	NCBI	Vitis vinifera 12X	VitVin
Plantae	Tracheophyta	Magnoliopsida	Celastrales	Celastraceae	Celastroideae	Tripterygium wilfordii	XIE 37	NCBI	ASM1340144v1	TriWil
Plantae	Tracheophyta	Magnoliopsida	Malpighiales	Euphorbiaceae	Acalypheae	Ricinus communis	Hale	NCBI	JCVI_RCG_1.1	RicCom
Plantae	Tracheophyta	Magnoliopsida	Malpighiales	Euphorbiaceae	Jatropheae	Jatropha curcas	ELGS0001-1231	NCBI	RJC1_Hi-C	JatCur
Plantae	Tracheophyta	Magnoliopsida	Malpighiales	Euphorbiaceae	Manihoteae	Manihot esculenta	AM560-2	NCBI	M.esculenta_v8	ManEsc
Plantae	Tracheophyta	Magnoliopsida	Malpighiales	Euphorbiaceae	Micrandreae	Hevea brasiliensis	reyan7-33-97	NCBI	ASM165405v1	HevBra
Plantae	Tracheophyta	Magnoliopsida	Malpighiales	Linaceae	-	Linum usitatissimum	-	Phytozome	v1.0	LinUsi
Plantae	Tracheophyta	Magnoliopsida	Malpighiales	Salicaceae	-	Populus alba	PAL-ZL1	NCBI	ASM523922v1	PopAlb
Plantae	Tracheophyta	Magnoliopsida	Malpighiales	Salicaceae	-	Populus deltoides	WV94	Phytozome	v2.1	PopDel
Plantae	Tracheophyta	Magnoliopsida	Malpighiales	Salicaceae	-	Populus euphratica	-	NCBI	PopEup_1.0	PopEup
Plantae	Tracheophyta	Magnoliopsida	Malpighiales	Salicaceae	-	Populus tremula	-	NCBI	v1.1	PopTre
Plantae	Tracheophyta	Magnoliopsida	Malpighiales	Salicaceae	-	Populus tremuloides	-	NCBI	v1.1	PopTrd
Plantae	Tracheophyta	Magnoliopsida	Malpighiales	Salicaceae	-	Populus trichocarpa	Nisqually-1	NCBI	v3	PopTri
Plantae	Tracheophyta	Magnoliopsida	Malpighiales	Salicaceae	-	Salix purpurea	-	Phytozome	v5.0	SalPur
Plantae	Tracheophyta	Magnoliopsida	Fabales	Fabaceae	Aeschynomeneae	Arachis duranensis	V14167	NCBI	Aradu1.1	AraDur
Plantae	Tracheophyta	Magnoliopsida	Fabales	Fabaceae	Aeschynomeneae	Arachis hypogaea	Tifrunner	NCBI	Arahy.10	AraHyp
Plantae	Tracheophyta	Magnoliopsida	Fabales	Fabaceae	Aeschynomeneae	Arachis ipaensis	K30076	NCBI	Araip1.1	AraIpa
Plantae	Tracheophyta	Magnoliopsida	Fabales	Fabaceae	Cicereae	Cicer arietinum	CDC	NCBI	ASM33114v1	CicAri
Plantae	Tracheophyta	Magnoliopsida	Fabales	Fabaceae	Genisteae	Lupinus albus	-	Phytozome	v1	LupAlb
Plantae	Tracheophyta	Magnoliopsida	Fabales	Fabaceae	Genisteae	Lupinus angustifolius	Tanjil	NCBI	LupAngTanjil_v1.0	LupAng
Plantae	Tracheophyta	Magnoliopsida	Fabales	Fabaceae	Lotae	Lotus japonicus	-	Phytozome	v1.1	LotJap
Plantae	Tracheophyta	Magnoliopsida	Fabales	Fabaceae	Phaseoleae	Cajanus cajan	-	NCBI	C.cajan_V1.0	CajCaj
Plantae	Tracheophyta	Magnoliopsida	Fabales	Fabaceae	Phaseoleae	Glycine max	Williams 82	NCBI	Glycine_max_v4.0	GlyMax
Plantae	Tracheophyta	Magnoliopsida	Fabales	Fabaceae	Phaseoleae	Phaseolus acutifolius	-	Phytozome	v1.0	PhaAcu
Plantae	Tracheophyta	Magnoliopsida	Fabales	Fabaceae	Phaseoleae	Phaseolus lunatus	-	Phytozome	v1	PhaLun
Plantae	Tracheophyta	Magnoliopsida	Fabales	Fabaceae	Phaseoleae	Phaseolus vulgaris	G19833	NCBI	PhaVulg1_0	PhaVul
Plantae	Tracheophyta	Magnoliopsida	Fabales	Fabaceae	Phaseoleae	Vigna angularis	Jingnong 6	NCBI	Vigan1.1	VigAng
Plantae	Tracheophyta	Magnoliopsida	Fabales	Fabaceae	Phaseoleae	Vigna radiata	radiata VC1973A	NCBI	Vradiata_ver6	VigRad
Plantae	Tracheophyta	Magnoliopsida	Fabales	Fabaceae	Phaseoleae	Vigna unguiculata	IT97K-499-35	NCBI	ASM411807v1	VigUng
Plantae	Tracheophyta	Magnoliopsida	Fabales	Fabaceae	Trifolieae	Medicago truncatula	Jemalong A17	NCBI	MtrunA17r5.0-ANR	MedTru
Plantae	Tracheophyta	Magnoliopsida	Fabales	Fabaceae	Trifolieae	Trifolium pratense	HEN17-A07	NCBI	ARS_RC_1.1	TriPra
Plantae	Tracheophyta	Magnoliopsida	Rosales	Moraceae	-	Morus notabilis	-	NCBI	ASM41409v2	MorNot
Plantae	Tracheophyta	Magnoliopsida	Rosales	Rhamnaceae	Paliureae	Ziziphus jujuba	Dongzao	NCBI	v1.1	ZizJuj
Plantae	Tracheophyta	Magnoliopsida	Rosales	Rosaceae	Amygdaleae	Gillenia trifoliata	-	GDR	v1.0	GilTri
Plantae	Tracheophyta	Magnoliopsida	Rosales	Rosaceae	Amygdaleae	Prunus armeniaca	Longwangmao	GDR	v1.0	PruArmL
Plantae	Tracheophyta	Magnoliopsida	Rosales	Rosaceae	Amygdaleae	Prunus armeniaca	Sungold	GDR	v1.0	PruArmS
Plantae	Tracheophyta	Magnoliopsida	Rosales	Rosaceae	Amygdaleae	Prunus avium	Tieton	GDR	v2.0	PruAvi
Plantae	Tracheophyta	Magnoliopsida	Rosales	Rosaceae	Amygdaleae	Prunus davidiana	Zhouxing Shan Tao	GDR	v1.0	PruDav
Plantae	Tracheophyta	Magnoliopsida	Rosales	Rosaceae	Amygdaleae	Prunus domestica	-	GDR	v1.0	PruDom
Plantae	Tracheophyta	Magnoliopsida	Rosales	Rosaceae	Amygdaleae	Prunus dulcis	Lauranne	NCBI	v1.0	PruDulL
Plantae	Tracheophyta	Magnoliopsida	Rosales	Rosaceae	Amygdaleae	Prunus dulcis	Texas	NCBI	v2.0	PruDulT
Plantae	Tracheophyta	Magnoliopsida	Rosales	Rosaceae	Amygdaleae	Prunus ferganensis	Accession 125	GDR	v2.0	PruFer
Plantae	Tracheophyta	Magnoliopsida	Rosales	Rosaceae	Amygdaleae	Prunus kansuensis	Honggengansuato 1#	GDR	v2.0	PruKan
Plantae	Tracheophyta	Magnoliopsida	Rosales	Rosaceae	Amygdaleae	Prunus mandshurica	CH264	GDR	v1.0	PruMan
Plantae	Tracheophyta	Magnoliopsida	Rosales	Rosaceae	Amygdaleae	Prunus mira	-	GDR	v1.0	PruMir
Plantae	Tracheophyta	Magnoliopsida	Rosales	Rosaceae	Amygdaleae	Prunus mume	4 LG1	NCBI	v1.0	PruMum
Plantae	Tracheophyta	Magnoliopsida	Rosales	Rosaceae	Amygdaleae	Prunus persica	Chinese Cling	GDR	v1.0	PruPerC
Plantae	Tracheophyta	Magnoliopsida	Rosales	Rosaceae	Amygdaleae	Prunus persica	Early Gold	GDR	v2a1	PruPerE
Plantae	Tracheophyta	Magnoliopsida	Rosales	Rosaceae	Amygdaleae	Prunus salicina	Sanyueli	GDR	v2.0	PruSal
Plantae	Tracheophyta	Magnoliopsida	Rosales	Rosaceae	Amygdaleae	Prunus sibirica	F106	GDR	v1.0	PruSib
Plantae	Tracheophyta	Magnoliopsida	Rosales	Rosaceae	Amygdaleae	Prunus yedonensis	Somei-Toshino	GDR	v1.0	PruYed
Plantae	Tracheophyta	Magnoliopsida	Rosales	Rosaceae	Maleae	Malus baccata	Shandingzi	GDR	v1.0	MalBac
Plantae	Tracheophyta	Magnoliopsida	Rosales	Rosaceae	Maleae	Malus domestica	Golden Delicious	GDR	v1.1	MalDom1
Plantae	Tracheophyta	Magnoliopsida	Rosales	Rosaceae	Maleae	Malus domestica	HFTH1	GDR	v1.0	MalDomH
Plantae	Tracheophyta	Magnoliopsida	Rosales	Rosaceae	Maleae	Malus domestica	X9273	NCBI	v3.0	MalDomG
Plantae	Tracheophyta	Magnoliopsida	Rosales	Rosaceae	Maleae	Malus siervesii	-	GDR	v1.0	MalSir
Plantae	Tracheophyta	Magnoliopsida	Rosales	Rosaceae	Maleae	Malus sylvestris	-	GDR	v1.0	MalSyl
Plantae	Tracheophyta	Magnoliopsida	Rosales	Rosaceae	Maleae	Pyrus betulifolia	Shanxi Duli	GDR	v1.0	PyrBet
Plantae	Tracheophyta	Magnoliopsida	Rosales	Rosaceae	Maleae	Pyrus bretschneideri	DangshanSuli	GDR	v1.1	PyrBre
Plantae	Tracheophyta	Magnoliopsida	Rosales	Rosaceae	Maleae	Pyrus communis	Barlett	GDR	v2.0	PyrCom
Plantae	Tracheophyta	Magnoliopsida	Rosales	Rosaceae	Maleae	Pyrus pyrifolia	Nijisseiki	GDR	v1.0	PyrPyr
Plantae	Tracheophyta	Magnoliopsida	Rosales	Rosaceae	Pontentilleae	Fragaria ananassa	Camarosa	GDR	v1.0	FraAna
Plantae	Tracheophyta	Magnoliopsida	Rosales	Rosaceae	Pontentilleae	Fragaria daltoniana	YNU	GDR	v1.0	FraDal
Plantae	Tracheophyta	Magnoliopsida	Rosales	Rosaceae	Pontentilleae	Fragaria iinumae	-	GDR	v1.0	FraIin
Plantae	Tracheophyta	Magnoliopsida	Rosales	Rosaceae	Pontentilleae	Fragaria mandschurica	YNU	GDR	v1.0	FraMan
Plantae	Tracheophyta	Magnoliopsida	Rosales	Rosaceae	Pontentilleae	Fragaria nilgerrensis	SCGB	GDR	v1.0	FraNil
Plantae	Tracheophyta	Magnoliopsida	Rosales	Rosaceae	Pontentilleae	Fragaria nipponica	FNI_r1.1	GDR	v1.0	FraNip
Plantae	Tracheophyta	Magnoliopsida	Rosales	Rosaceae	Pontentilleae	Fragaria nubicola	SCBG	GDR	v1.0	FraNub
Plantae	Tracheophyta	Magnoliopsida	Rosales	Rosaceae	Pontentilleae	Fragaria orientalis	FOR_r1.1	GDR	v1.0	FraOri
Plantae	Tracheophyta	Magnoliopsida	Rosales	Rosaceae	Pontentilleae	Fragaria pentaphylla	YNU	GDR	v1.0	FraPen
Plantae	Tracheophyta	Magnoliopsida	Rosales	Rosaceae	Pontentilleae	Fragaria vesca	FvH4	NCBI	v4.0	FraVes
Plantae	Tracheophyta	Magnoliopsida	Rosales	Rosaceae	Pontentilleae	Fragaria viridis	YNG	GDR	v1.0	FraVir
Plantae	Tracheophyta	Magnoliopsida	Rosales	Rosaceae	Potentilleae	Potentilla micrantha	-	GDR	v1.0	PotMic
Plantae	Tracheophyta	Magnoliopsida	Rosales	Rosaceae	Prunoideae	Cerasus x kanzakura	ATM	GDR	v1.0	CerKanA
Plantae	Tracheophyta	Magnoliopsida	Rosales	Rosaceae	Prunoideae	Cerasus x kanzakura	KWZ	GDR	v1.0	CerKanK
Plantae	Tracheophyta	Magnoliopsida	Rosales	Rosaceae	Roseae	Rosa chinensis	Old Blush	GDR	v2.0	RosChi
Plantae	Tracheophyta	Magnoliopsida	Rosales	Rosaceae	Roseae	Rosa multiflora	-	GDR	v1.0	RosMul
Plantae	Tracheophyta	Magnoliopsida	Rosales	Rosaceae	Roseae	Rosa rugosa	-	GDR	v1.0	RosRug
Plantae	Tracheophyta	Magnoliopsida	Rosales	Rosaceae	Rubeae	Rubus chingii	Hu	GDR	v1.0	RubChi
Plantae	Tracheophyta	Magnoliopsida	Rosales	Rosaceae	Rubeae	Rubus occidentalis	-	GDR	v3.0	RubOcc
Plantae	Tracheophyta	Magnoliopsida	Rosales	Rosaceae	Rubeae	Rubus ulmifolius	-	GDR	v1.0	RubUlm
Plantae	Tracheophyta	Magnoliopsida	Urticales	Cannabaceae	-	Cannabis sativa	Cs10	NCBI	cs10	CanSat
Plantae	Tracheophyta	Magnoliopsida	Cucurbitales	Cucurbitaceae	Benincaseae	Benincasa hispida	B227	Cucurbits Genomics	ASM972705v1	BenHis
Plantae	Tracheophyta	Magnoliopsida	Cucurbitales	Cucurbitaceae	Benincaseae	Citrullus lanatus	97103	Cucurbits Genomics	v2.0	CitLan9
Plantae	Tracheophyta	Magnoliopsida	Cucurbitales	Cucurbitaceae	Benincaseae	Citrullus lanatus	Charleston Gray	Cucurbits Genomics	v2.0	CitLanC
Plantae	Tracheophyta	Magnoliopsida	Cucurbitales	Cucurbitaceae	Benincaseae	Cucumis melo	melo	NCBI	ASM31304v1	CucMel
Plantae	Tracheophyta	Magnoliopsida	Cucurbitales	Cucurbitaceae	Benincaseae	Cucumis sativus	9930	NCBI	Cucumber_9930_V3	CucSat9
Plantae	Tracheophyta	Magnoliopsida	Cucurbitales	Cucurbitaceae	Benincaseae	Cucumis sativus	Gy14	Cucurbits Genomics	v2.0	CucSatG
Plantae	Tracheophyta	Magnoliopsida	Cucurbitales	Cucurbitaceae	Benincaseae	Cucumis sativus	hardwickii	Cucurbits Genomics	PI183967	CucSatP
Plantae	Tracheophyta	Magnoliopsida	Cucurbitales	Cucurbitaceae	Benincaseae	Lagenaria siceraria	USVL1VR-Ls	Cucurbits Genomics	v1	LagSic
Plantae	Tracheophyta	Magnoliopsida	Cucurbitales	Cucurbitaceae	Cucurbiteae	Cucurbita argyrosperma	subsp. argyrosperma	Cucurbits Genomics	v2	CucArg
Plantae	Tracheophyta	Magnoliopsida	Cucurbitales	Cucurbitaceae	Cucurbiteae	Cucurbita maxima	Rimu	Cucurbits Genomics	v1.1	CucMax
Plantae	Tracheophyta	Magnoliopsida	Cucurbitales	Cucurbitaceae	Cucurbiteae	Cucurbita moschata	Rifu	Cucurbits Genomics	v1	CucMos
Plantae	Tracheophyta	Magnoliopsida	Cucurbitales	Cucurbitaceae	Cucurbiteae	Cucurbita pepo	pepo	Cucurbits Genomics	v4.1	CucPep
Plantae	Tracheophyta	Magnoliopsida	Cucurbitales	Cucurbitaceae	Joliffieae	Momordica charantia	OHB3-1	NCBI	ASM199503v1	MomCha
Plantae	Tracheophyta	Magnoliopsida	Fagales	Betulaceae	-	Betula platyphylla	-	Phytozome	v1.1	BetPla
Plantae	Tracheophyta	Magnoliopsida	Fagales	Fagaceae	-	Quercus lobata	SW786	NCBI	ValleyOak3.0	QueLob
Plantae	Tracheophyta	Magnoliopsida	Fagales	Fagaceae	-	Quercus rubra	-	Phytozome	v2.1	QueRub
Plantae	Tracheophyta	Magnoliopsida	Fagales	Fagaceae	-	Quercus suber	HL8	NCBI	CorkOak1.0	QueSub
Plantae	Tracheophyta	Magnoliopsida	Fagales	Fagaceae	Quercoideae	Castanea dentata	OHB3-1	Phytozome	v1.1	CasDen
Plantae	Tracheophyta	Magnoliopsida	Fagales	Juglandaceae	Hicorieae	Carya illinoinensis	Pawnee	NCBI	v1.1	CarIll
Plantae	Tracheophyta	Magnoliopsida	Fagales	Juglandaceae	Juglandeae	Juglans regia	Chandler	NCBI	Walnut 2.0	JugReg
Plantae	Tracheophyta	Magnoliopsida	Myrtales	Lythraceae	Punicoideae	Punica granatum	Tunisia-2019	NCBI	ASM765513v2	PunGra
Plantae	Tracheophyta	Magnoliopsida	Myrtales	Myrtaceae	Eucalypteae	Corymbia citriodora	-	Phytozome	v2.1	CorCit
Plantae	Tracheophyta	Magnoliopsida	Myrtales	Myrtaceae	Eucalypteae	Eucalyptus grandis	ANBG69807.140	NCBI	ASM1654582v1	EucGra
Plantae	Tracheophyta	Magnoliopsida	Sapindales	Anacardiaceae	-	Anacardium occidentale	-	Phytozome	v0.9	AnaOcc
Plantae	Tracheophyta	Magnoliopsida	Sapindales	Anacardiaceae	-	Pistacia vera	Batoury	NCBI	v2	PisVer
Plantae	Tracheophyta	Magnoliopsida	Sapindales	Rutaceae	Citreae	Citrus clementina	Clemenules	NCBI	v1.0	CitCle
Plantae	Tracheophyta	Magnoliopsida	Sapindales	Rutaceae	Citreae	Citrus ichangensis	XJC	CGD	v1.0	CitIch
Plantae	Tracheophyta	Magnoliopsida	Sapindales	Rutaceae	Citreae	Citrus limon	-	CGD	v1.0	CitLim
Plantae	Tracheophyta	Magnoliopsida	Sapindales	Rutaceae	Citreae	Citrus maxima	Wanbaiyou	CGD	v1.0	CitMax
Plantae	Tracheophyta	Magnoliopsida	Sapindales	Rutaceae	Citreae	Citrus medica	X2	CGD	v1.0	CitMed
Plantae	Tracheophyta	Magnoliopsida	Sapindales	Rutaceae	Citreae	Citrus reticulata	WM01	CGD	v1.0	CitRet
Plantae	Tracheophyta	Magnoliopsida	Sapindales	Rutaceae	Citreae	Citrus sinensis	Ridge Pineapple	CGD	v1.1	CitSinR
Plantae	Tracheophyta	Magnoliopsida	Sapindales	Rutaceae	Citreae	Citrus sinensis	Valencia	CGD	v2.0	CitSinV
Plantae	Tracheophyta	Magnoliopsida	Sapindales	Rutaceae	Citreae	Fortunella hindsii	S3y-45	CGD	v1.0	ForHin
Plantae	Tracheophyta	Magnoliopsida	Sapindales	Rutaceae	Citreae	Poncirius trifoliata	DPI 50-7	CGD	v1.3.1	PonTri
Plantae	Tracheophyta	Magnoliopsida	Sapindales	Rutaceae	Clauseneae	Atalantia buxifolia	HKC	CGD	v1.0	AtaBux
Plantae	Tracheophyta	Magnoliopsida	Malvales	Malvaceae	Durioneae	Durio zibethinus	Musang King isolate D1	NCBI	-	DurZiv
Plantae	Tracheophyta	Magnoliopsida	Malvales	Malvaceae	Gossypieae	Gossypium arboreum	Shixiya1	NCBI	v1.0	GosArb
Plantae	Tracheophyta	Magnoliopsida	Malvales	Malvaceae	Gossypieae	Gossypium hirsutum	1008001.06	NCBI	v2.1	GosHir
Plantae	Tracheophyta	Magnoliopsida	Malvales	Malvaceae	Gossypieae	Gossypium raimondii	-	NCBI	Graimondii2_0	GosRai
Plantae	Tracheophyta	Magnoliopsida	Malvales	Malvaceae	Grewioideae	Corchorus capsularis	-	NCBI	v1.0	CorCap
Plantae	Tracheophyta	Magnoliopsida	Malvales	Malvaceae	Hibisceae	Hibiscus syriacus	Baekdansim isolate YM2019G	NCBI	ASM638163v2	HibSyr
Plantae	Tracheophyta	Magnoliopsida	Malvales	Malvaceae	Theobromeae	Theobroma cacao	B97-61/B2	NCBI	V2	TheCac
Plantae	Tracheophyta	Magnoliopsida	Brassicales	Brassicaceae	-	Boechera stricta	-	Phytozome	v1.2	BoeStr
Plantae	Tracheophyta	Magnoliopsida	Brassicales	Brassicaceae	-	Euclidium syriacum	-	Phytozome	v1.1	EucSyr
Plantae	Tracheophyta	Magnoliopsida	Brassicales	Brassicaceae	-	Schrenkiella parvula	-	Phytozome	v2.2	SchPar
Plantae	Tracheophyta	Magnoliopsida	Brassicales	Brassicaceae	Alysseae	Alyssum linifolium	-	Phytozome	v1.1	AlyLin
Plantae	Tracheophyta	Magnoliopsida	Brassicales	Brassicaceae	Anastaticeae	Malcolmia maritima	-	Phytozome	v1.1	MalMar
Plantae	Tracheophyta	Magnoliopsida	Brassicales	Brassicaceae	Brassiceae	Brassica napus	ZS11	NCBI	v2.0	BraNap
Plantae	Tracheophyta	Magnoliopsida	Brassicales	Brassicaceae	Brassiceae	Brassica oleracea	TO1000	NCBI	CM002784.1	BraOle
Plantae	Tracheophyta	Magnoliopsida	Brassicales	Brassicaceae	Brassiceae	Brassica rapa	Chiifu	NCBI	v3.01	BraRap
Plantae	Tracheophyta	Magnoliopsida	Brassicales	Brassicaceae	Brassiceae	Cakile maritima	-	Phytozome	v1.1	CakMar
Plantae	Tracheophyta	Magnoliopsida	Brassicales	Brassicaceae	Brassiceae	Crambe hispanica	-	Phytozome	v1.1	CraHis
Plantae	Tracheophyta	Magnoliopsida	Brassicales	Brassicaceae	Brassiceae	Eruca vesicaria	-	Phytozome	v1.1	EruVes
Plantae	Tracheophyta	Magnoliopsida	Brassicales	Brassicaceae	Brassiceae	Raphanus sativus	WK10039	NCBI	Rs1.0	RapSat
Plantae	Tracheophyta	Magnoliopsida	Brassicales	Brassicaceae	Brassiceae	Sinapis alba	-	Phytozome	v3.1	SinAlb
Plantae	Tracheophyta	Magnoliopsida	Brassicales	Brassicaceae	Camelineae	Arabidopsis halleri	-	Phytozome	v1.1	AraHal
Plantae	Tracheophyta	Magnoliopsida	Brassicales	Brassicaceae	Camelineae	Arabidopsis lyrata	MN47	NCBI	101	AraLyr
Plantae	Tracheophyta	Magnoliopsida	Brassicales	Brassicaceae	Camelineae	Arabidopsis thaliana	Columbia	NCBI	TAIR10.1	AraTha
Plantae	Tracheophyta	Magnoliopsida	Brassicales	Brassicaceae	Camelineae	Camelina sativa	DH55	NCBI	Cs	CamSat
Plantae	Tracheophyta	Magnoliopsida	Brassicales	Brassicaceae	Camelineae	Capsella grandiflora	-	Phytozome	v1.1	CapGra
Plantae	Tracheophyta	Magnoliopsida	Brassicales	Brassicaceae	Camelineae	Capsella rubella	Monte Gargano	NCBI	Caprub1_0	CapRub
Plantae	Tracheophyta	Magnoliopsida	Brassicales	Brassicaceae	Cardamineae	Rorippa islandica	-	Phytozome	v1.1	RorIsl
Plantae	Tracheophyta	Magnoliopsida	Brassicales	Brassicaceae	Chorisporeae	Diptychocarpus strictus	-	Phytozome	v2.1	DipStr
Plantae	Tracheophyta	Magnoliopsida	Brassicales	Brassicaceae	Descurainieae	Descurainia sophioides	-	Phytozome	v1.1	DesSop
Plantae	Tracheophyta	Magnoliopsida	Brassicales	Brassicaceae	Eutremeae	Eutrema salsugineum	-	NCBI	Eutsalg1_0	EutSal
Plantae	Tracheophyta	Magnoliopsida	Brassicales	Brassicaceae	Iberideae	Iberis amara	-	Phytozome	v1.1	IbeAma
Plantae	Tracheophyta	Magnoliopsida	Brassicales	Brassicaceae	Isatideae	Isatis tinctoria	-	Phytozome	v1.1	IsaTin
Plantae	Tracheophyta	Magnoliopsida	Brassicales	Brassicaceae	Isatideae	Myagrum perfoliatum	-	Phytozome	v2.1	MyaPer
Plantae	Tracheophyta	Magnoliopsida	Brassicales	Brassicaceae	Lepidieae	Lepidium sativum	-	Phytozome	v1.1	LepSat
Plantae	Tracheophyta	Magnoliopsida	Brassicales	Brassicaceae	Lunarieae	Lunaria annua	-	Phytozome	v1.1	LunAnn
Plantae	Tracheophyta	Magnoliopsida	Brassicales	Brassicaceae	Thelypodieae	Caulanthus amplexicaulis	-	Phytozome	v1.1	CauAmp
Plantae	Tracheophyta	Magnoliopsida	Brassicales	Brassicaceae	Thelypodieae	Stanleya pinnata	-	Phytozome	v1.1	StaPin
Plantae	Tracheophyta	Magnoliopsida	Brassicales	Brassicaceae	Thlaspideae	Thlaspi arvense	-	Phytozome	v1.1	ThlArv
Plantae	Tracheophyta	Magnoliopsida	Brassicales	Caricaceae	-	Carica papaya	SunUp	NCBI	1.0	CarPap
Plantae	Tracheophyta	Magnoliopsida	Brassicales	Cleomaceae	Cleomeae	Cleome violacea	-	Phytozome	v2.1	CleVio
Plantae	Tracheophyta	Magnoliopsida	Brassicales	Cleomaceae	Cleomeae	Tarenaya hassleriana	-	NCBI	ASM46358v1	TarHas
Plantae	Tracheophyta	Magnoliopsida	Caryophyllales	Amaranthaceae	Amarantheae	Amaranthus hypochondriacus	-	Phytozome	v2.1	AmaHyp
Plantae	Tracheophyta	Magnoliopsida	Caryophyllales	Amaranthaceae	Betoideae	Beta vulgaris	subsp. Vulgaris	NCBI	RefBeet-1.2.2	BetVul
Plantae	Tracheophyta	Magnoliopsida	Caryophyllales	Amaranthaceae	Chenopodieae	Chenopodium quinoa	IT123455	NCBI	ASM168347v1	CheQui
Plantae	Tracheophyta	Magnoliopsida	Caryophyllales	Amaranthaceae	Chenopodieae	Spinacia oleracea	Sp75	NCBI	ASM200726v1	SpiOle
Plantae	Tracheophyta	Magnoliopsida	Caryophyllales	Portulacaceae	-	Portulaca amilis	-	Phytozome	v1.0	PorAmi
Plantae	Tracheophyta	Magnoliopsida	Cornales	Hydrangeaceae	Hydrangeoideae	Hydrangea quercifolia	-	Phytozome	v1.1	HydQue
Plantae	Tracheophyta	Magnoliopsida	Ericales	Ericaceae	Vaccinieae	Vaccinium darrowii	-	Phytozome	v1.2	VacDar
Plantae	Tracheophyta	Magnoliopsida	Ericales	Theaceae	Theeae	Camellia sinensis	Shuchazao	NCBI	AHAU_CSS_1	CamSin
Plantae	Tracheophyta	Magnoliopsida	Gentianales	Rubiaceae	Coffeeae	Coffea arabica	Caturra red isolate CCC135-36	NCBI	Cara_1.0	CofAra
Plantae	Tracheophyta	Magnoliopsida	Gentianales	Rubiaceae	Coffeeae	Coffea eugeniodes	CCC68of	NCBI	Ceug_1.0	CofEug
Plantae	Tracheophyta	Magnoliopsida	Solanales	Convolvulaceae	Ipomoeeae	Ipomoea nil	Tokyo-kokei	NCBI	Asagao_1.1	IpoNil
Plantae	Tracheophyta	Magnoliopsida	Solanales	Convolvulaceae	Ipomoeeae	Ipomoea triloba	NCNSP0323	NCBI	ASM357664v1	IpoTri
Plantae	Tracheophyta	Magnoliopsida	Solanales	Solanaceae	Capsiceae	Capsicum annuum	Zunla-1	NCBI	v1.0	CapAnn
Plantae	Tracheophyta	Magnoliopsida	Solanales	Solanaceae	Nicotianeae	Nicotiana attenuata	UT	NCBI	NIATTr2	NicAtt
Plantae	Tracheophyta	Magnoliopsida	Solanales	Solanaceae	Nicotianeae	Nicotiana sylvestris	USDA:TW 136	NCBI	v1.05	NicSyl
Plantae	Tracheophyta	Magnoliopsida	Solanales	Solanaceae	Nicotianeae	Nicotiana tabacum	Bright Yellow 4	NCBI	Ntab-TN90	NicTab
Plantae	Tracheophyta	Magnoliopsida	Solanales	Solanaceae	Nicotianeae	Nicotiana tomentosiformis	TW 142	NCBI	Ntom_v01	NicTom
Plantae	Tracheophyta	Magnoliopsida	Solanales	Solanaceae	Solaneae	Solanum lycopersicum	Heinz 1706	NCBI	SL3.0	SolLyc
Plantae	Tracheophyta	Magnoliopsida	Solanales	Solanaceae	Solaneae	Solanum pennellii	-	NCBI	101	SolPen
Plantae	Tracheophyta	Magnoliopsida	Solanales	Solanaceae	Solaneae	Solanum tuberosum	Desiree	NCBI	SolTub_3.0	SolTub
Plantae	Tracheophyta	Magnoliopsida	Lamiales	Lamiaceae	Mentheae	Salvia splendens	huo1	NCBI	SspV2	SalSpl
Plantae	Tracheophyta	Magnoliopsida	Lamiales	Oleaceae	Oleeae	Olea europaea	sylvestris	NCBI	v1	OleEur
Plantae	Tracheophyta	Magnoliopsida	Lamiales	Pedaliaceae	-	Sesamum indicum	Zhongzhi n 13	NCBI	v1.0	SesInd
Plantae	Tracheophyta	Magnoliopsida	Lamiales	Phrymaceae	Mimulaeae	Mimulus guttatus	IM62	NCBI	Mimgu1_0	MimGut
Plantae	Tracheophyta	Magnoliopsida	Scrophulariales	Scrophulariaceae	Manuleae	Lindenbergia philippensis	-	Phytozome	v1.1	LinPhi
Plantae	Tracheophyta	Magnoliopsida	Asterales	Asteraceae	Astereae	Erigeron canadensis	Cc75	NCBI	v1.0	EriCan7
Plantae	Tracheophyta	Magnoliopsida	Asterales	Asteraceae	Astereae	Erigeron canadensis	Cronquist	NCBI	v1	EriCanC
Plantae	Tracheophyta	Magnoliopsida	Asterales	Asteraceae	Cynareae	Cynara cardunculus	scolymus isolate 2C	NCBI	CcrdV1	CynCar
Plantae	Tracheophyta	Magnoliopsida	Asterales	Asteraceae	Heliantheae	Helianthus annuus	XRQ/B	NCBI	v1	HelAnn
Plantae	Tracheophyta	Magnoliopsida	Asterales	Asteraceae	Lactuceae	Lactuca sativa	Salinas	NCBI	Lsat_Salinas_v7	LacSat
Plantae	Tracheophyta	Magnoliopsida	Apiales	Apiaceae	Scandiceae	Daucus carota	DH1	NCBI	ASM162521v1	DauCar
