# Supplementary material for: Genome-wide identification of Reverse Transcriptase domains of recently inserted endogenous plant pararetrovirus (Caulimoviridae)
Source: Front Plant Sci. 2022 Dec 14;13:1011565. doi: 10.3389/fpls.2022.1011565 (PMC9794742; doi:10.3389/fpls.2022.1011565)
Supplement: Supplementary Data Sheet 4 — RT-EPRV sequences found. [file DataSheet_4.xlsx]

## Sheet: All
Name	Species	Accession number	Genome	lenght (aa)	initial position	Sequence	Cluster60
AcoAme-01	Acorus americanus	Chr01_586	Aamericanus_v1_1|586|v1.1	309	27677894	FQKTIENEACSDLPSAFWHRKKHMVSLPYIKDFNEEKIPTKARPIQMNNRLLEICKEEVSQLLGKNLIRKSSSPWSCAAFYVEKAAELERGVPRLVINYKPLNKVLQWIRYPIPNKQDLIKRVYNSKIFSKFDLKSGFWQIQIKEEDKYKTAFTVPFGHYEWNVLPFGLKNAPSEFENIMNEIFNPYGSFSIVYIDDVLIFSENIDKHWKHLNIFLRIVKQNGLVVSAKKIKLFQTTVQFLGYKISGNDITPIKRVIDFADKFPDSIKDKKQLQMFLGCLNYVSDFYKNIALDRKLLSNRLKKNPTPWT	Florendovirus-01
AcoAme-02	Acorus americanus	Chr03_586	Aamericanus_v1_1|586|v1.1	305	3152499	FQKTIENEACSDLPSAFWHRKIHMVSLPYIKDFNEEKIPTKARPIQMNNRLLEICEEEISQLLGKNLIRKNSSPWSCAAFYVEKAAELERGVPRLVINYKPLNKVLQWIRYPIPNKQDLIKRVYNSKFDLKSGFWQIQIKEEDRYKTAFTVSFGHYEWNVLPFGLKNAPSEFQNIMNEIFNPYGSFSIVYIDDVLIFSENIDKHWKHLNIFLRIVKQNGLVVSAKKIKLFQTTVQFLGYKISGNDITPIKRVIDFADKFPDSIKDKKQLQRFLGCLNYVSDFYKNIPLDRKLLSNRLKKNPTPWT	Florendovirus-01
AcoAme-03	Acorus americanus	Chr03_586	Aamericanus_v1_1|586|v1.1	309	3788508	FQKTIENEACSDLPSAFWHRKKHMVSLPYIKDFNEEKIPTKARPIQMNNRLLEICKEEVSQLLDKNLIRKSSSPWSCAAFYVEKAAELERGVPRLVINYKPLNKVLQWIRYPIPNKQDLIKRVYNSKIFSKFDLKSGFWQIQIKEEDKYKTAFTVPFGHYEWNVLPFGLKNAPSEFQNIMNEIFNPYGSFSIVYIDDVLIFSENIDKHWKHLNIFLRIVKQNGLVVSAKKIKLFQTTVQFLGYKISGNDITPIKRVIDFADKFPDSIKDKKQLQRFLGCLNYVSDFYKNIALDRKLLSNRLKKNPTPWT	Florendovirus-01
AcoAme-04	Acorus americanus	Chr04_586	Aamericanus_v1_1|586|v1.1	307	7908014	FQKTIENEACSDLPSAFWHRKKHMVSLPYIKDFNEEKIPTKARPIQMNNRLLEICKEEISQLLGKNLIRKSPSPWSCAAFYVEKAAELERGVPRLVINYKPLNKVPQWIRYPIPNKQDLIKRVYNSKIFSKFDLKSGFWQIQIKEEDRCKTAFTVPFGHYEWNVLPFGLKNAPSEFQNIMNEIFNPYGSFSIVYIDDVLIFSENIDKHWKHLNIFLRIVKQNGLVLSAKKIKLFQTTVQFLGYKISGNDITPIKRVIDFADKFSDSIKDKKQLQRFLGCLNYVSDFYKNIALDRKLLSNRLKKNPTP	Florendovirus-01
AcoAme-05	Acorus americanus	Chr04_586	Aamericanus_v1_1|586|v1.1	309	25245097	FQKTIENEACSDLPSAFWHRKKHMVSLPYIKDFNEEKIPTKARPIQMNNRLLEICKEEVSQLFGKNLIRKSSSPRSCAAFYVEKAAELERGVPRLVINYKPLNKVLQWIRYPIPNKQDLIKRVYNSKIFSKFDLKSGFWQIQIKEEDKYKTVFTVPFGHYEWNVLPFGLKNALSEFQNIMNEIFNPYGSFSIVYIDDVLIFSENIDKHWKHLNIFLRIVKQNGLVVSAKKIKLFQTTVQFLGYKISGNDITPIKRVIDFADKFPDSIKDKKQLQRFLGCLNYVSDFYKNIALDRKLLSNRLKKNPTPWT	Florendovirus-01
AcoAme-06	Acorus americanus	Chr05_586	Aamericanus_v1_1|586|v1.1	309	20633562	FQKTIENEACSDLPSAFWHRKKHMVSLPYIKDFNEEKIPTKARPIQMNNRLLEICKEEVSQLLDKNLIRKSSSPWSCAAFYVEKAAELERGVPRLVINYKPLNKVLQWIRYPIPNKQDLIKRVYNSKIFSKFDLKSGFWQIQIKEEDKYKTAFTVPFGHYEWNVLPFGLKNAPSEFQNIMNEIFNPYGSFSIVYIDDVLIFSENIDKHWKHLNIFLRIVKQNGLVVSAKKIKLFQTTVQFLGYKISGNDITPIKRVIDFADKFPDSIKDKKQPQRFLGCLNYVSDFYKNIALDRKLLSNRLKKNPTPWT	Florendovirus-01
AcoAme-07	Acorus americanus	Chr05_586	Aamericanus_v1_1|586|v1.1	309	26147501	FQKTIENEACSDLPSAFWHRKKHMVSLPYIKDFNEEKIPTKARPIQMNNRLLEICKEEISELLGKNLIRKSSSPWSCAAFYVEKAAELERGVPRLVINYKPLNKVLQWIRYSIPNKQDLIKRVYNSKIFSKFDLKSGFWQIQIKEEDKYKTAFTVPFGHYEWNVLPFGLKNAPSEFQNIMNEIFNPYGSFSIVYIDDVLIFPENIDKHWKHLNIFLRIVKQNGLVVSAKKIKLFQTTVQFLGYKISGNDITPIKRVIDFADKFPDSIKDKKQLQKFLGCLNYVSDFYKNIALDRKLLSNRLKKNPTPWT	Florendovirus-01
AcoAme-08	Acorus americanus	Chr06_586	Aamericanus_v1_1|586|v1.1	309	15622978	FQKTIENEACSDLPSAFWHRKKHMVSLPYIKDFDEEKIPTKARPIQMNNRLLEICKEEVSQLLDKNLIRKSSSPWSCAAFYVEKAAELERGVPRLVINYKPLNKVLQWIRYPIPNKQDLIKRVYNSKIFSKFDLKSGFWQIQIKEEDKYKTAFTVPFGHYEWNVLPFGLKNAPSEFQNIMNEIFNPYGSFSIVYIDDVLIFSENIDKHWKHLNIFLRIVKQNGLVVSAKKIKLFQTTVQFLGYKISGNDITPIKRVIDFADKFPDSIKDKKQLQRFLGCLNYVSDFYKNRALDRKLLSNRLKKNPRPWT	Florendovirus-01
AcoAme-09	Acorus americanus	Chr06_586	Aamericanus_v1_1|586|v1.1	309	16274148	FQKTIENKACSDLPSAFWHRKKHMVSLPYIKDFNEEKIPTKARPIQMNNRLLEICKEEISQLLGKNLIRKSSSPWSCAAFYVEKAVELERGVPRLVINYKPLNKVLQWIRYPIPNKQDLIKRVYNSKIFSKFDLKSGFWQIQIKEEDKYKTAFTVPFGHYEWNVLPFGLKNAPSEFQNIMNEIFNPYGSFSIVYIDDVLIFSENIDKHWKHLNIFLRIVKQNGLVVSAKKIKLFQTTVQFLGYKISGNDITPIKRVIDFADKFPDSIKDKKQLQRFLGCLNYVSDFYKNIALDRKLLSNRLKKNPTPWT	Florendovirus-01
AcoAme-10	Acorus americanus	Chr07_586	Aamericanus_v1_1|586|v1.1	309	19384756	FQKTIENEACSDLPSAFWHRKKHMVSLPYIKDFNEEKIPTKARLIQMNNRLLEICKEEISQLLGKNLIRKSSSPWSCAAFYVEKAAELERGVPRLVINYKPLNKVLQWIRYPIPNKQDLIKRVYNSKIFSKFDLKSGFWQIQIKEEDKYKTAFTVPFGHYEWNVLPFGLKNAPLEFQNIMNEIFNPYGSFSIVYIDDVLIFSENIDKHWKHLNIFLRIVKQNGLVVSAKKIKLFQTTVQFLGYKISGNDITPIKRVIDFADKFPDSIKDKKQLQRFLGCLNYVSDFYKNIALDRKLLSNRLKKTPTPWT	Florendovirus-01
AcoAme-11	Acorus americanus	Chr08_586	Aamericanus_v1_1|586|v1.1	309	4620759	FQKTIENEACSDLPSAFWHRKKHMVSLPYIKDFNEEKIPTKARPIQMNNRLLEICKEEVSQLLDKNLIRKSSSPWSCAAFYVEKAAELERGVPRLVINYKPLNKVLQWIRYPIPNKQDLIKRVYNSKIFSKFDLKSGFWQIQIKEEDKYKTAFTVPFGHYEWNVLPFGLKNAPSEFQNIMNEIFNPYGSFSIVYIDDVLIFSENIDKHWKHLNIFLRIVKQNGLVVSAKKIKLFQTTVQFLGYKISGNDITPIKRVIDFADKFPDSIKDKKQLQRFLGCLNYVSDFYKNIALDRKLLSNRLKKNPTPWT	Florendovirus-01
AcoAme-12	Acorus americanus	Chr09_586	Aamericanus_v1_1|586|v1.1	309	7562737	FQKTIENEACSDLPSAFWHRKKHMVSLPYIKDFNEEKIPTKARPIQMNNRLLEICKEEVSQLLGKNLIRKSSSPWSCAAFYVEKAAELERGVPRLVINYKPLNKVLQWIRYPIPNKQDLIKRVYNSKIFSKFDLKSRFWQIQIKEEDKYKTAFTVPFGHYEWNVLPFGLKNAPSEFQNIMNEIFNPYGSFSIVYIDDVLIFSENIDKHWKHLNIFLRIVKQNGLVVSAKKIKLFQTTVQFLGYKISGNDITPIKRVIDFADKFPDSIKDKKQLQRFLGCLNYVSDFYKNIALDRKLLSNRLKKNPTPWT	Florendovirus-01
AcoAme-13	Acorus americanus	Chr10_586	Aamericanus_v1_1|586|v1.1	309	1372201	FQKTIENEACSDLPSAFWHRKKHMVSQAYIKDFNEEKIPTKARPIQMNNRLLEIYKEEISQLFSKNLIRKSSSPCSCAAFYVEKAAELERGIPRLVINYKPLNKVLQWIRYPIPNKQDLIKRVYNSKIFSKFDLKSGFWQIQIKEEDRYMTAFTVPFGHYVWNVLPFGLKNAPSEFQNIMNEIFNPYGSFSTVYIDDVLIFSENIDKHWKHLNIFLRIVKQNGLVVSAKKIKLCQTTVQFLGYKFSGNDITPIKRVIDFADKFLDSIKDKKQLQRFLGCLNYVSDFYKNIALDRKLLSNRLKKNPTPWT	Florendovirus-01
AcoAme-14	Acorus americanus	Chr10_586	Aamericanus_v1_1|586|v1.1	309	21766965	FQKTIENEACSDLPSAFWHRKKHMVSLPYIKDFNEEKIPTKARPIQMNNRLLEICKEEVSQLLDKNLIRKSSSPWSCAAFYVEKTAELERGVPRLVINYKPLNKVLQWIRYPIPNKQDLIKRVYNSKIFSKFDLKSGFWQIQIKEEDKYKTAFTVPFGHYEWNVLPFGLKNAPSEFQNIMNEIFNPYGSFSIVYIDDVLIFSENIDKHWKHLNIFLRIVKQNGLVVSAKKIKLFQTTVQFLGYKISGNDITPIKRVIDFADKFPDSIKDKKQLQRFLGCLNYVSDFYKNIALDRKLLSNRLKKNPTPWT	Florendovirus-01
AcoAme-15	Acorus americanus	Chr12_586	Aamericanus_v1_1|586|v1.1	309	7748708	FKRLLKMRSAQIYPLPSGIGKKHMVSLPYIKDFNEEKISTKARPIQMNNRLLEICKEEISQLLIKNLIRKSSSPWSCAAFYVEKAAELERGVPRLVINYKPLNKVLQWIRYPIPNKQDLNKRVYNSKIFFKFDLKSGFWQIQIKEEDRYKIAFTVPFGHYECNVLSFGLKNAPSEFQNIMNEIFNPYGSFSIVYINDVLIFFENIDKHWKHLNIFLRIVKQNGLVVLAKKIKLFQTTVQFLGYKISGNDITPIKRVIDFADKFPDSIKDKKQLQRFLGCLNYISDFYKNIALDRKLLSNRLKKNPTPWT	Florendovirus-01
AegTau-1	Aegilops tauschii	NC_053036	Aegilops tauschii subsp. strangulata cultivar AL8/78 chromosome 2D, Aet v5.0	303	39860937	VQRLESIQIIGEIPMKHWDKNSIVSKINIINPDYIIKSGPIEATPKDIEEFKMHIEELLKLKAIRESRSPHRSAAFIVRNHAEEVRGKSRMVINFKRLNDNTVDDAYNIPNKQEWINRIQGSKYFSKFDLKAGFWQVKMAEESIPWTAFTCPQGHYEWLVMPLGLKNAPALFQRKMQNIFNENQAFILVYVDDLLVFSKSYKEHIAHLEVFFRKVDQNGLILSKKKMEICIEKINFLGHEIGEGKIYLQEHIAKKILEFPDNMSDKKVLQQFLGIVNYARNYIDNLAKLAGPLYAKLRKNGQK	Yendovirus-01
AegTau-2	Aegilops tauschii	NC_053037	Aegilops tauschii subsp. strangulata cultivar AL8/78 chromosome 3D, Aet v5.0	303	50990959	VQRLESIQIIGEIPMKHWDKNSIVCKINIINPDYIIKSGPIEATPKDIEEFKMNIEKLLKLKAIRESRSPHRSAAFIVRNHAQEVRGKSRMVINFKRLNDNTVDDAYNIPNKQEWINRIQGSKYFSKFDLKAGFWQVKMAEESIPWTAFTCPQGHYEWLVMPLGLKNAPALFQRKMQNIFNENQAFILVYVDDLLVFSTSYKEHIAHLEVFFRKIEQNGLILSKKKMEICKEKINFLGHEIGEGKIYLQEHIAKKILEFPDNMSDKKVLQQFLGIVNYARNYIDNLAKLAGPLCAKLRKSGQK	Yendovirus-01
AmbTri-01	Amborella trichopoda	NW_006494865	Amborella trichopoda unplaced genomic scaffold, AMTR1.0 AmTr_v1.0_scaffold00139	309	124013	LQQHIETSICSEHPNAFWERKKHSISLPYEQGFDEKPIPTKARPIQMNIILLDMCRKEIDDLQQKKLIRPSSSPWSCAAFYVNKNVEKERGVPRLVINYKPLNKVLKWIRYPIPNKKDLLDRVAQACIFSKFDMKSGYWQIQIQEQDKYKTAFNVPFGQYEWNVMPFGLKNAPSEFQKIMNDFFKAYHHFMIVYINDVLIFSESIDQHIKHINTFIHAVRNAGLVVSAKKITLFKTNIRFLGHMIHHGTIIPIDRSIQFADKFPDQILDKKELQRFLGCLNYVSDFYPNLALDSKPLYDRLKKNPPPWT	Florendovirus-01
AmbTri-02	Amborella trichopoda	NW_006494931	Amborella trichopoda unplaced genomic scaffold, AMTR1.0 AmTr_v1.0_scaffold00008	309	5279520	LQQHIENSICSEHPNAFWERKKHSISLPYEPGFDEKQIPTKARPIQMNTILLDMCQKEIKDLQNKKLIRPSSSPWSCAAFHVNKNAEKERGVPRLVINYKPLNKVLQWIRYPIPNKKDLLDRVAQACIFSKFDMKSGYWQIQIQEQDKYKTAFNVPFGQYEWNVMPFGLKNAPSEFQKIMNEVFNAYHHFMIVNIDDVLIFSESIDQHIKHINTFVHAVKNAGLVVSAKKITLFKTNIRFLGHMIHQGTIIPIDRSIEFADKFPDQVLDKKELQRFLGCLNYVSDFYPNLAIDSKPLYDRLKKNPPPWT	Florendovirus-01
AmbTri-03	Amborella trichopoda	NW_006494988	Amborella trichopoda unplaced genomic scaffold, AMTR1.0 AmTr_v1.0_scaffold05121	307	276	IEKEICNELPNAFWHWHRKQHIVGLPYEPSFNESKIPTKARPIQMNTELLQTCQTEINNLLQKKLIRPSTSPWSCFAFYVNKNAEQERGVPRLVINYKPLNKVLKWIRYPIPNKKDLLDRLLHAVIFSKFDLKSGFWQIQIEEKDKYKTAFNVPFGQYEWNVMPFGLKNAPFEFQKIMNDIFNPFYKFMIVYIDDILVFSESIEQHFKHLHTFIHLIRTSGLVVSSKKLNLFQTKIRFLGHNINQGTIIPIDRSILFADKFPDKILDKTELQRFLGCLNYISDFYQNLALDAKPLYDRLKKNPPPWT	Florendovirus-03
AmbTri-04	Amborella trichopoda	NW_006495273	Amborella trichopoda unplaced genomic scaffold, AMTR1.0 AmTr_v1.0_scaffold00001	302	7513820	SICSEHPNAFWERKKHSISLPYEQGFDEKQIPTKARPIQMNTTLLEMCRKEISDLQSKKLIRPSSSPWSCAAFYVNKNVEKERGVPRLVINYKPLNKVLRWIRYPIPNKKDLLDRVANACIFSKFDMKSRYWQIQIQEQDKFKTAFNVPFGQYEWNVMPFGLKNAPSEFQKIMNDVFNAYYQFMIVYIDDVLIFSESIDQHIKHINTFINAVQNAGLVVSVKKITLFKTNIRFLGYMIYHGTIIPIDRSIQFVDKFPDQILDKKELQRFLGCLNYVSDFYPNLAIDAKPLHDRLKKNLPPWT	Florendovirus-01
AmbTri-05	Amborella trichopoda	NW_006495273	Amborella trichopoda unplaced genomic scaffold, AMTR1.0 AmTr_v1.0_scaffold00001	301	7906977	ICSEHPNAFWDRKKHSISLPYESNFTKSQIPTKARPIQMNTVLLEMCRKEIAELLQRKLIRPSSSPWSCAAFYVNKNAEKERGVPRLVINYKPLNKVLKWIRYPIPNKKDLLDRVAQACIFSKFDMKSGYWQIQIQEQDKYKTAFNVPFGQYEWNVMPFGLKNAPSKFQKIMNDVFNSYYHFMIVYIDDVLIFSESIDQHIKHINTFIHAVNQAGLVVSAKKITLFKTNIRFLGHMIHHGTIIPIDRSIAFVDKFPDKILDKTELQRFLGCLNYVSDFYPNLALDSKPLYDTLKKNPPPWS	Florendovirus-01
AmbTri-06	Amborella trichopoda	NW_006495273	Amborella trichopoda unplaced genomic scaffold, AMTR1.0 AmTr_v1.0_scaffold00001	308	8899499	LKSFIENEICNDLPTSFWHRKQHIIRLPYEPNFSETKIPTKARPIQMELLQTCHNEIKDLLLKKLIRPSSSPWSCSAFYVNKNAKQKRGVPRLVINYKPLNKVLQWIRYPIPNKKDLLDRLLHAIIFSKFDLKSGFWQIQIKEEDKYKTTFINVPFGQYEWNVMPFGLKNASSEFQKIMNNIFNPFYKFMIVYIDDVLVFSESLEQHFKHLHTFIHTVKNPELVVSAKKLNLFQTKIRFLGHNINQGTIIPIDRSILFADKFPDKILDKTELQRFLGCLNYISDFYQNLTLDAKPLYDRLKKNPPPWT	Florendovirus-01
AmbTri-07	Amborella trichopoda	NW_006495273	Amborella trichopoda unplaced genomic scaffold, AMTR1.0 AmTr_v1.0_scaffold00001	305	9597099	IEKEIFNELPNAFWHRKQHIEGLPYEPSFSETKIPTKARPIQMNTELLQTCQIEINDLLQKKLIRPRSSPWSCSAFYVNKNAEQERGVPRLVINYKPLNKVLKWIRYPIPNKKDLLDRLLHAVIFSKFDLKSGFWQIQIKEEDKYKTAFNVPFGQYEWNVMPFGLKNAPSEFQKIMNEIFNPFYKFMIVYIDDVLVFSESIEQNFKHLHTFIHTVKTAGLVVSAKKINLFQTKIRFLGHNINQGTIIPIDRSILFADKFPDKILDKTELQRFLGCLNYISDFYQNLALDAKPSYDRLKKNPPPWT	Florendovirus-01
AmbTri-08	Amborella trichopoda	NW_006495273	Amborella trichopoda unplaced genomic scaffold, AMTR1.0 AmTr_v1.0_scaffold00001	301	12799096	IEKEICNELPNAFWHRKQHIFGLPYEPSFSETKIPTKARPIQMNTELLQTCQLEINDLLQKKLVRPSSSPWSCSAFYVNKNVEQERGVPRLVIHNKVLKWIRYPIPNKKDLLDRLLHAVIFSKFDLKFGFWQIQIKEEDKYKTAFNVPFRQYEWNVMPFGLKNAPSEFQKIMNDIFNPFYKFMIVYIDDVLVFSESIEQPFKHLHTFIHTVKTAGLVVSAKKINLFQTKIRFLGHNIDQGTIIPIDRSILFADKFPDKILDKTELQRFLGCLNYISDFYQNLALDAKPLYDQLKKNPPPWT	Florendovirus-01
AmbTri-09	Amborella trichopoda	NW_006495273	Amborella trichopoda unplaced genomic scaffold, AMTR1.0 AmTr_v1.0_scaffold00001	302	15861522	SICSEHPNAFWERKKHSISLPYEPGFDEKQIPTKARPIQMNNTLLDMCRKEITDLQTKKLIRPSVSPWSCAAFYVNKNAEKERGVPRLVINYKLLNKVLQWIRYPIPNKKDLLDRVANACIFSKFDMKSGYWQIQIQEKDKYKTTFNVPFGQYEWNVMSFDLKNAPSEFQEIMNDVVNAYYQFMIIYIDDVLIFSESIDEHIKHINTFIHAVQNARLVVSARKITLFKTNIRFLGHNIHHGTIIPIDRSIQFADKFPDQILDKKELQRFLGCLNYVSDFYPNLATDAKPLHNRLKKNPSPWT	Florendovirus-03
AmbTri-10	Amborella trichopoda	NW_006495273	Amborella trichopoda unplaced genomic scaffold, AMTR1.0 AmTr_v1.0_scaffold00001	304	15889614	EKEMCADLPSAFWNRKKHIVSLPYEEDFNENKILTKARPIQMNPRLLEICKKEIDDLLKKQLIRKSSSPWNYSAFYVEKASEKDRGVPRLVINYKPLNKVLKWIRYPILNKKDLLERLVNACVFSKFDLKSGYWQIQISEKDRYKTAFNIPFGQYEWNVMPFGLKNAPSEFQNIMNDIFNPYMKFTIVYIDDVLIFFDNIEQHFKHINVFINAIKAADLLVSAKNISLCQTRIRFLGHNIFQGCIIPIDRAIEFADKFPDIILDKAELQRFLGCLNYISDFYKNLAIDAKPLFDRLKKNPPKWT	Florendovirus-01
AmbTri-11	Amborella trichopoda	NW_006495868	Amborella trichopoda unplaced genomic scaffold, AMTR1.0 AmTr_v1.0_scaffold01962	309	2501	LQKQIETSICSEHPNAFWERKKHSISLPYEQGFVEKQIPTKARPIQMNTILLDMCRKEITELQQRKLIRPSASPWSCATFYVNKNAEKERGVPRLVINYKPLNKVLKWIRYPILNKKDLLDRVSQACIFSKFDMKSGYLQIQIQEQDKYKTAFNVPFGQYEWNVMPFGLKNAPSEFQKIMNEVFNAYYHFLIVYIDDVLIFSESIDQHIKHINTFIHAVNHAGLVVSAKKITLFKTNIRFLGHMIHHGTIIPIDRSIAFADKFPDQILDKKELQRFLGCLNYVSDFYPNIALDSKPLYDRLKKNPPPWT	Florendovirus-01
AmbTri-12	Amborella trichopoda	NW_006495992	Amborella trichopoda unplaced genomic scaffold, AMTR1.0 AmTr_v1.0_scaffold02041	305	1429	IEKEICNELPNAFWHRKQHIVRLPYETSFDESKIPTKARPIQMNTELLQTCQTEINNLLNKKLIRPSTSPWSCSAFYVNKNAEQERGVPRLVINYKPLNKVLKWIRYPIPNKKDLLDRLLHAVIFSKFDLKSGFWQIQINEKDKYKTAFNVPFGQYEWNVMPFGLKNAPSEFQKIMNDIFNPFYKFMIVYIDDILVFSESIETHFKHLHTFIHLIKTSGLVVSSTKLNLFQTKIRFLGHNINQGTIIPIDRSILFADKFPDKILDKTELQRFLGCLNYISDFYQNLALDAKPLYDRLKKHPPPWT	Florendovirus-07
AmbTri-13	Amborella trichopoda	NW_006496308	Amborella trichopoda unplaced genomic scaffold, AMTR1.0 AmTr_v1.0_scaffold01758	305	514	IEKEICNELPNAFWHRKQHIVGLPYEPSFSKTKIPTKARPIQMNTELLQTCQLEINDLLEKKLIRPSSSRWSCSAFYVNKNAEQERGVPRLVINYKLLNKVLKWIRYPIPNKNDLLDRLLHAVIFSKFDLKSSFWQIQIKEEDKYKTAFNVPFGQYEWNVMPFGLKNALSEFQKIMNDIFNPFYKFMIVYIDDVLVFSESLEQHFKHLHTFLHTVKIAGLVVSAKEINLFQTKIRFLGHNINQGTIIPIDRSILFADKFLDKMLDKTELQRFLGCLNYISDFYQNLALDAKPLYDRLKKNPPPWT	Florendovirus-01
AmbTri-14	Amborella trichopoda	NW_006496544	Amborella trichopoda unplaced genomic scaffold, AMTR1.0 AmTr_v1.0_scaffold00243	301	75014	ICSEHPNAFWDRKKHSISLSYESNFIESQIPTKARPIQMNTVLLEMCQKEITELLHRKLIRPSSSPWSCAAFYVNKNAEKERGVPRLVINYKPLNKVLKWIRYPIPNKKDLLDRVAQACIFSKFDMKSGYWQIQIQEQDKYKTAFNVPFGQYEWNVMPFGLKNAPSEFQKIMNDVFNSYYHFMIVYIDDVLIFSESIDQHIKHINTFIHAVSQAGLVVSAKKITLFKTNIRFLGHMIHHGTIIPIDRSIAFADKFPDTILDKTELQRFLGCLNYVSDFYPNLALDSKPLYDRLKKNPPPWS	Florendovirus-01
AmbTri-15	Amborella trichopoda	NW_006496667	Amborella trichopoda unplaced genomic scaffold, AMTR1.0 AmTr_v1.0_scaffold00115	309	913231	LKSFIENEICNDLPTAFWHRKQHIVGLPYETNFSETKIPTKARPIQMNTKLLQTCHHEIKDLLHKKLIRPSSSPWSCSAFYVNKNAEQERGVPRLVINYKPLNKVLQWIRYPIPNKKDLLDRLLHAVIFSKFDLKSGFWQIQIKEEDKCKTTFNVPFGQYEWNVMPFGLKNASSEFQKIMNDIFNPFYKFMIVYIDDVLVFSESLEQHFKYLHTFIYTVKHVGLVVFAKKLNLFQTKIRFLGHNINQGTIIPIDRSILFADKFSDKILDKTELQRFLGCLNYISDFYQNLALDAKPLYDRLKKNPPPWT	Florendovirus-01
AmbTri-16	Amborella trichopoda	NW_006496667	Amborella trichopoda unplaced genomic scaffold, AMTR1.0 AmTr_v1.0_scaffold00115	305	2091747	IENEICNDLPTAFWHRKQHIVGLPYEPNFSETKIPTKARPIQMNTELLQTCHHKIKDLLHKKLIRPSSSPLSCSAFYVNKNTEQERGVPRQVINYKPLNKVLQWNRYPIPNKKDLLDRLLHAVIFSKFDLKSGFWQIQIKEEDKYKTAFNVPFGQYEWNVMPFDLKNAPSEFQKIMNDIFNPFYKFMIVYIDDVLVFSETLEQHFKHLHTFIHTVKNVGLVVSAKKINVFQTKIRFFGHNINQGTIIPIDRSILFADKFPDKVLDKTELQRFLGCLNYISDFYQNLALGAKPLYDRLKKNPPPWT	Florendovirus-01
AmbTri-17	Amborella trichopoda	NW_006496685	Amborella trichopoda unplaced genomic scaffold, AMTR1.0 AmTr_v1.0_scaffold01009	309	3459	LQKQIETSICSEHPNAFWERKKHSISLPYEQGFDEKQIPTKARPIQMNTILLDMCRKEITELQQRKLIRPSSSPWSCAAFYVNKNAEKERGVPRLVINYKPLNKVLKWIRYPIPNKKDLLDRVAQACIFSKFDMKSGYWQIQIQEQDKYKTAFNVPFGQYEWNVMPFGLKNAPSEFQKIMNEVFNAYYHFMIVYIDDVLIFSESIDQHIKHINTFIHAVNHAGLVVSAKKITLFKTNIRFLGHMIHHGTIIPIDRSIAFADKFLDQILDKKELQRFLGCLNYISDFYPNLALDSKPLYDRLKKNPPPWT	Florendovirus-03
AmbTri-18	Amborella trichopoda	NW_006496885	Amborella trichopoda unplaced genomic scaffold, AMTR1.0 AmTr_v1.0_scaffold02027	302	3	MEKEICNELPNAFWHRKQHIVGLPYEPGFSEAKIPTKARPIQMNTELLQTCQIEIDNLLQKKLIRPSSSPWSCSAFYVNKNAEQERGVPRLVINYKPLNKVLKWIRYPIPNKKDLLDRLLHAVIFSKFDLKSGFWQIQIEEKDKYKTAFNVPFGQYEWNVMPFGLKNAPSEFQKIMNDIFNPFYKFMIVYIDDILVFSESIEQHFKHLHTFIHTVKTSGLVVSSKKINLFQTKIRFLEHNINQGTIIPIDRSILFADKFPDKILDKTELQRFLGCLNYISDFYQNLALDAKPLYDRLKKNPP	Florendovirus-07
AmbTri-19	Amborella trichopoda	NW_006497070	Amborella trichopoda unplaced genomic scaffold, AMTR1.0 AmTr_v1.0_scaffold01283	305	906	IEKEICNELPNAFWHRKQHIVGLPYEPKFSETKIPTKARPIQMNTELLQTCQHEIKDLLQKKLIRPSSSPWSCSAFYVNKNAEQERGVPRLVINYKPLNKVLQWIRYPIPNKKDLLDRLLHAVIFSKFDLKSGFWQIQIKEEDKYKTAFNVPFGQYEWNVMPFGLKNAPSEFQKIMNDIFNPFYKFMIVYIDDVLVFSESLEQNFKHLHTFIHTVKTAGLVVSAKKINLFQTKIRFLGHNINQGTIIPIDRCILFADKFPDKILDKTELQRFLRCLNYISDFYQNLALDAKPLYDRLKKNPPPWT	Florendovirus-01
AmbTri-20	Amborella trichopoda	NW_006497276	Amborella trichopoda unplaced genomic scaffold, AMTR1.0 AmTr_v1.0_scaffold00742	305	174	IEKEICNELPNAFWHRKQHIVELPYEPSFNETKIPTKARPIQMITELLQTCQIEINDLLQKKLIRPSSSPWSCSAFYINKNAEQERGVPRLVINYKPLNKVLKWIRYPIPNKKDLLDRLLHVVIFSKFDLKSGFWQIQIEEKDKYKTAFNVPFGQYGWNVMPFGLKNAPSEFQKIMNDIFNPFYKFMIVYIDDVLVFSESIEQHFKHLHTFIQTVKTTGLVVSSKKINLFQTKIRFLGHNINQGTIIPIDRSILFADKFPDKILDKTELQRFLGCLNYISDFYQNLALDAKPLYDRLKKNPPPWT	Florendovirus-01
AmbTri-21	Amborella trichopoda	NW_006497278	Amborella trichopoda unplaced genomic scaffold, AMTR1.0 AmTr_v1.0_scaffold00731	304	3098	IEKEICNELPNAFWHRKQHIVGLPYEPSFSETKIPTKARPIQMNTELLQTCQLEINDLLQKKLIRPSSSPWSCSAFYVNKNAEQERVPRLVINYKPLNKVLKWIRYPIPNKKDLLGKLLHAVIFFKFDLKSGFWQIQIKEEDKYKTAFNVPFGQYEWNVMPFGLKNAPSEFQKIMNDIFNPFYKFMIVYIDDVLVFSESLEQHFKHLHTFIHTVKTVGLVVSAKKINLFQTKIRFLGHNINQGTIILIDRSILFADKFPDKILDKTELQRFLGCLNYISDFYQNLALDAKPLYDRLKKNPPPWT	Florendovirus-01
AmbTri-22	Amborella trichopoda	NW_006497375	Amborella trichopoda unplaced genomic scaffold, AMTR1.0 AmTr_v1.0_scaffold00092	303	1284612	LKKKICNELPNAFWHRKQHIVGLPYEPSFNETKIPTKARPIQMNTELLQTCQLEINDLLQKKLICPSSSPWSCSAFYVNKNAEQERGVPRLVINYKPLNKVLKWIRYPIPNKKDLLDRLLHSVIFTKFNLKSGFWQIQIKEEDKYKTAFNVPFGQYEWNVMPFGPKNAPSEFQKIMNDIFNLFYKFMIVYIDDVLVFSESIEQHFKHLHTFIHTVKTSGLVVSAKKINLFQTKIRFLGHNINQGTIIPIDRSILFADKFPDKILDKTELQRFLRCLNYISDFYQNLALDAKPLYDRLKKNPPP	Florendovirus-01
AmbTri-23	Amborella trichopoda	NW_006497375	Amborella trichopoda unplaced genomic scaffold, AMTR1.0 AmTr_v1.0_scaffold00092	304	1298059	IEKEICNELPNAFWHRKQYIVGLPYEPSFNETKIPTKARPIQMNTELLQTCQLEINDLLQKKLIRPSSSPWSCSAFYVNKNAEQERGVPLLVINYKLLNKVLKWIRYPIPNKKDLLDRLLHAVIFSKFDLKSGFWQIQIKEEDKYKTAFNVPFGQYEWNVMPFGLKNAPSEFQKIMNDIFNPFYKFMIVYIDDVLVFSESIEQHFKHLHTFIHTVKTSGLVVSAKKINLFQTKIRFLGHNINQGTIIPIDRSILFADKFPYKILDKTELQRFLGCLNYISDFYQNLALDAKPLCDRLKKNHPPW	Florendovirus-01
AmbTri-24	Amborella trichopoda	NW_006497375	Amborella trichopoda unplaced genomic scaffold, AMTR1.0 AmTr_v1.0_scaffold00092	309	2458882	IQKQIETSICSEHPIAFWDRKKHSISLPYEPNFTESQIPTKARPIQMNTVLLEMCRKEIAELLQRKLIRPSSSPWSRAAFYVNKNAEKERGVPRLVINYKPLNKVLKWIRYPIPNKKDLLDRIAQACIFSNFDMKSGYWQIQIQEQDKYKTAFNVPFGQYEWNVMPFGLKNAPSEFQKIMNDVFNSYYHFMIVYIDDVLIFSESIDQHIKHINTFIHAVSQAGLVVSARNITLFKTNIRFLGHMIHHGTIISIDRSIAFADKFPDTILDKTELQRFLGCLNYVSDFYPNLALDSKPLYDRLKKNPPPWS	Florendovirus-03
AmbTri-25	Amborella trichopoda	NW_006497419	Amborella trichopoda unplaced genomic scaffold, AMTR1.0 AmTr_v1.0_scaffold01888	302	491	SICSEHPNAFWDRKKHSISLPYESTFTESQIPTKARPIQMNTVLLKMCKKEIAELLQRKLIRPSSSPWSCAAFYVNKNAEKERGVPRLVINYKPLNKVLQWIRYPIPNKKDLLDRVAQACIFSKFDMKSGYWQIQIQEQDKYKTAFNVPFGQYEWNVMPFGLKNAPSEFQKIMNDVFNSYYPFMIVYIDDVLIFSESIDQHIKHINTFIHAVSQVGLVVSAKKITLFKTNIRFLGHMIHHGTIISIDRSIAFADKFPDKILDKTELQRFLGCLNYVSDFYPNLALDSKPLYDRLKKNPPPWS	Florendovirus-01
AmbTri-26	Amborella trichopoda	NW_006497436	Amborella trichopoda unplaced genomic scaffold, AMTR1.0 AmTr_v1.0_scaffold00098	305	725846	IEQEICHELPTAFWNGKQHIVGLPYEPDFNETKIPTKVRPIQMNTELLQTCHMEIKDLLQKKLIRPSLSPWSCSAFYVNKNAEQEQGVPRLVINYKPLNKVLQWIRYPIPNKKDLLDRLIHAVIFSKFDLKSGFWQIQIKEEDKYKTAFNVPFGQYEWNVMPFGLKNAPSEFQKIINDVFNPCYKFMIVYIDDVLVYFDSLDQHFKHLHTFINTIKHAGLVISAKKLNLFQTKIRFLGHNINQGTIIPIDRSILFADKFPDKIVDKTELQRFLGCLNYISNFYQNLAIEAKPLYDRLKKNPPPWT	Florendovirus-01
AmbTri-27	Amborella trichopoda	NW_006497511	Amborella trichopoda unplaced genomic scaffold, AMTR1.0 AmTr_v1.0_scaffold00100	308	2514817	QQQIETSICSEHPNAFWERKKHSISLPYEQGFDEKQIPTKARPIQMNTVLLEICRKEITELQNKKLIRPSSSPWSCAAFYVNKNAEKERGVPKLVINYKPLNKVLRWIRYPIPNKKDLLDRTAQACIFSKFDMKSGYWQIQIQEQDRYKTAFNIPFSQYEWNVMPFGLKNAPSEFQKIMNDVFNAYYQFMIVYIDDVLIFFDSIEQHIKHINTFIHAAKNAGLVVSVKKITLFQTNIRFLGHMIHHGTIIPIDRSIQFADKFPDQILDKKELQRFLGCLNYVSNFYPNLAIDSKPLYDRLKKNPPPWT	Florendovirus-01
AmbTri-28	Amborella trichopoda	NW_006497520	Amborella trichopoda unplaced genomic scaffold, AMTR1.0 AmTr_v1.0_scaffold00234	305	142529	IEKEICNELPNAFWHRKQHIVGLPYETSFDESKIPTKARPIQMNTELLQTCQTEINNLLNKKLIRPSTSPWSCSAFYVNKNAEQERGVPRLVINYKPLNKVLKWIRYPIPNKKDLLDRLLHAVIFSKFDLKSGFWQIQINEKDKYKTAFNVPFGQYEWNVMPFGLKNAPSEFQKIMNDIFNPFYKFMIVYIDDILVFSETIEQHFKHLHTFIHLIKTSGLVVSSTKLNLFQTKIRFLGHYINQGTIIPIDRSILFADKFPDKILDKTELQRFLGCLNYISDFYQNLALDAKPLYDRLKKHPPPWT	Florendovirus-07
AmbTri-29	Amborella trichopoda	NW_006497624	Amborella trichopoda unplaced genomic scaffold, AMTR1.0 AmTr_v1.0_scaffold02383	301	2163	ICSEHPNAFWDRKKHSISLPYEPTFTESQIPTKARPIQMNTVLLELCKKEIAELLQRKLIRPSSSPWSCAAFYVNKNAEKERGVPRLVRNYKPLNKVLQWIRYPIPNKKDLLDRVAQACIFSKFDMKSGYWQIQIQEQDKYKTAFNVPFGQYEWNVMPFGLKNAPSEFQKIMNDVFNSYYPFMIVYIDDVLIFSESIDQHIKHINTFIHAVSQAGLVVSAKKITLFKTNIRFLGHMIHHGTIIPIDRSIAFADKFPDKILDKTELQRFLGCLNYVSDFYPNLALDSKPLYNRLKKNPPPWS	Florendovirus-03
AmbTri-30	Amborella trichopoda	NW_006497691	Amborella trichopoda unplaced genomic scaffold, AMTR1.0 AmTr_v1.0_scaffold01205	309	338	IQTQIETSICSEHPNAFWDRKKHSISFPYESYFTESQIPTKARPIQMNTVLLEMCQKEIAELLHGKLIRPSSSPWSCAAFYVNKTAEKERGVPRLVINYKPLNKVLKWIRYPIPNKKDLLDRVAQACIFSKFDMKSGYWQIQIKEQDKYKTAFNVPFGQYEWNVMPFGLKNAPSEFQKIMNDVFNSYYHFMIVYIDDVLIFSESIDQHIKHINTFIHAVSQAGLVVSAKNITLFKTNIRFLGHMIHHGTIIPIDRSIAFADKFPDKILDKTELQRFLGCLNYVSDFYPNLALDSKPLYDRLKKNPPPWS	Florendovirus-01
AmbTri-31	Amborella trichopoda	NW_006497735	Amborella trichopoda unplaced genomic scaffold, AMTR1.0 AmTr_v1.0_scaffold00089	309	2647334	LHQHIETSICSEHPNAFWERKKHSISLPYEPRFDEKHIPTKARLIQMNTILLDMCRKEIEDLQNKKLIRPSSSPWSCAAFYVNKNAEKERGVPRLVINYKPLNKVLQWIRYPIPNKKDLMDRVAQACIFSKFDMKSGYWQIQIQEQDKYKTAFNVPFGQYEWNVMPFGLKNAPSEFQKIMNDVFNAYHHFMIVYIDDVLIFSESIDQHIKHIHTFIHAVRNVGLVVSAKKITLFKTNIRFLGHMIHHGTIIPIDRSIQFADKFPDQILDKRELQRFLGCLNYVSDFYPNLALDSKPLYDRLKKNPPPWT	Florendovirus-01
AmbTri-32	Amborella trichopoda	NW_006497754	Amborella trichopoda unplaced genomic scaffold, AMTR1.0 AmTr_v1.0_scaffold00045	324	3291004	IEKEICNELPNAFWHRKQHIVGLPYEPSFSEAKIPTKARPIQMNTELLQTCQIEINNLLQKKLIRPSSSPWSCSAFYVNKIAEQERGVPRLVINYVNKNAEQERGVPRLVINYKPLNKVLQWIRYPIPNKKDLLDRLLHAVIFSKFDLKSGFWQIQIEEKDKYKTAFNVPFGQYEWNVMPFGLKNAPSEFQKILMNDIFNPFYKFMIVYIDDLLVFSESIEQHFKHLHTFIHTVKTSGLVVSSKKVNLFQTKIRFLGHNINQGTIIPIDRSILFADRFPDKILDKTELQRFLGCLNYISDFYQNLALDAKPLYDRLKKNPPPWT	Florendovirus-07
AmbTri-33	Amborella trichopoda	NW_006497781	Amborella trichopoda unplaced genomic scaffold, AMTR1.0 AmTr_v1.0_scaffold00096	309	623787	IQHHIETSICSEHPNAFWERKKHNISLPYEQGFDKKQIPTKARPIQMNIILLDMCRKEITDLQNKKLIRPSSSPWSCTTFYVNKNAEKERGVPRLVINYKPLNKVLKWIRYPIPNKKNLLDRVAQACIFSKFDMKSGYWQIQIQEQDRYKTAFNVPFGQYEWNVMPFGLRNAPSEFQKIMNDVFNAYHQFMIVYIDDVLIFSESIDQHIKHINTFINAVQNAGLVVSAKKITLFKTNIRFLGHMIHHGTIIPIDRSIQFADKFPDQILDKKELQRFLGCLNYVSDFYPNLAIDSKLLYDRLKKNPPPWT	Florendovirus-03
AmbTri-34	Amborella trichopoda	NW_006497781	Amborella trichopoda unplaced genomic scaffold, AMTR1.0 AmTr_v1.0_scaffold00096	309	658794	LQQHIETSICSEYPNAFWERKKHSISLPYEPGFDEKQIPTKARPIQMNTIILDMCRKEIQDLQNKKLIRPSSSPWSCAAFYVNKNAEKERGVPRLVINYKPLNKVLQWIRYPIPNKKDLLDRVAQACIFSKFDMKSGYWQIQIQEQDKYKTVFNVLFGQYEWNVMPFGLKNASSEFQKIMNDVFNAYHHFMIVYIDDVLIFSESIDQHIKHIHTFIHAVRNAGLVVSAKKITLFKTNIRFLGHMIHHGTIIPIDRSIQFADKFPDQIIDKKELQRFLGCLNYVSDFYPNLALDSKPLYDRLKKNPPPWT	Florendovirus-01
AmbTri-35	Amborella trichopoda	NW_006497781	Amborella trichopoda unplaced genomic scaffold, AMTR1.0 AmTr_v1.0_scaffold00096	309	1634729	IQHHIETSICSEHPNAFWERKKHNISLPYEQGFDEKQIPTKARPIQMNTILLDMCRKEITDLQNKKLIRTSSSPWSCAAFYVNKNAEKERGVPRLVINYKPLKKVLKWIRYPIPNKKDLLDGVSQACIFSKFDMKSGYWQIQIQEKDRYKTAFNVPFGQYEWNVMPFGLKNAPSEFQKIMNDVFNAYHQFMIVYIDDVLIFSKSIDQHIKHINTLIHAVQNAGLVVSTKKITLFKTNIRFLGHMIHHGTIIPIDRSMQFADKFLDQILDKKELQRLLGCLNYVSDFYPNLAIDSKPLYDRLKKNPPPWN	Florendovirus-01
AmbTri-36	Amborella trichopoda	NW_006497781	Amborella trichopoda unplaced genomic scaffold, AMTR1.0 AmTr_v1.0_scaffold00096	309	1646551	IQHHIETSICSEYPNAFWERKKHNISLPYEQGLDEKQIPTKARPIQMNTILLDMCRKEITDLQNKKLIRPSSSPWSCAAFYVIKNTEKERGVPRLVINYKPLNKVLKWIRYPIPNKKDLLDRVAQACIFSKFDMKSGYWQIQIQEKDRYKTAFNDPFGQYEWNVMPFGLKNAPSEFQKIMNDVFNSYHQFMIVYIDGVLIFSESIDQHIKHINTFIHAVQNAGLVVSAKKITLFKTNIRFLGHMIHHGTIIPIDRSIQFADKFPDQILDKKELQRFLGCLNYVSDFYPNLAIDSKPLYDRLKTNPPPWT	Florendovirus-01
AmbTri-37	Amborella trichopoda	NW_006497849	Amborella trichopoda unplaced genomic scaffold, AMTR1.0 AmTr_v1.0_scaffold00774	301	1289	IEKEICNELPNAFWHRKKHIVELPYESGFNETKIPTKARPIQMNTELLQTCQKEINDLLQKNLIRPSSSPWSCSAFYVNKNAEQERGVPCLVINYKPLNKVLKWIRYPIPLLDRLLHAVIFSKFDLKSGFWQIQIEEKDKYKTAFNVPFGQYEWNVMPFGLKNAPSEFQKIMNDIFNPFYKFMIVYIDDVLVFSESIDQHFKHLHTFIQAVKIAGLVVSAKKINLFQTKIRFLGHNINQGTIIPIDRSILFADKFPDKILDKTELQRFLGCLNYISDFYQNLALDAKPLYDRLKKNPPPWT	Florendovirus-01
AmbTri-38	Amborella trichopoda	NW_006497889	Amborella trichopoda unplaced genomic scaffold, AMTR1.0 AmTr_v1.0_scaffold00083	305	2685592	IEKEICNELPNAFWHRKQHIVELPYEPSFSKTKIPTKARPIQMNTELLQTCQQEIKDLLQKKLIRPSSSPWSCSAVYVNKNAELERGVLQLVINYKPLNKVLKWIRYPIPNKKDLLDRLLHAVIFSKFDLKSGFWQIQIKEEDKYKTAFNVPFGQYEWNVMPFGLKNAPFEFQKIINNIFNPFYKFMIVYIDDVLVFSDSIEQHFKHLHTFIHTVKTAGLVVSAKKINLFQTKIRFLGHNINQGTIIPIDRSILFADKFPDKFLDKTELQRFLGCLNYISDFYQNLALDAKPLYDRLKKKPPPWT	Florendovirus-01
AmbTri-39	Amborella trichopoda	NW_006497889	Amborella trichopoda unplaced genomic scaffold, AMTR1.0 AmTr_v1.0_scaffold00083	305	2694169	IEKEICNELPNAFWHRKQHIVGLPYEPSFSETKIPTKARPIQKNTELLQTCQQEIKDLLQKKLIRPSSSPWSYSAFYVNKNAEQDRGVPRLVINYKPLNKVLKWIGYPIPNKKDLLDRLLHAVIFSKFDLKSGFWQIQIKEEDKYKTAFNVPFGQYEWNVMPFGLKNAPSEFQKIMNDIFNPFYKFMIVYIDDVLVFSDSIEQHFKHLHTFIHTVKTAGLVVSAKKINLFQTKIRFLGHNINQGTIIPIDRSILFADKFPNKFLDKTELQRFLGCLNYISNFYQNLALDAKPLYDRLKKNPPPWT	Florendovirus-01
AmbTri-40	Amborella trichopoda	NW_006497891	Amborella trichopoda unplaced genomic scaffold, AMTR1.0 AmTr_v1.0_scaffold00087	305	2147059	IEKEICNELPNAFWHRKQHIVGLPYEPNFSETKIPTKARPIQMNTELLQTCQHEIKDLLQKKLIRPSSSPWSCSAFYVNKNVEQERGVPRLVINYKPLNKVLQWIRYPIPNKKDLLDRLLHAVIFSKFDLKSGFWQIQIKEEDKYKTAFNVPFGQYEWNVMPFGLKNAPSEFQKIMNDIFNPFYKFMIVYIDDVLVFSESLEQHFKHLHTFIHTVKTAGLVVSAKKINLFQTKIRFLGHNINQGTIIPIDRSILFADKFLDKILDKTELQRFLGCLNYISDFYQNLALDAKPLCDRLKKNPPPWT	Florendovirus-01
AmbTri-41	Amborella trichopoda	NW_006497911	Amborella trichopoda unplaced genomic scaffold, AMTR1.0 AmTr_v1.0_scaffold00263	306	46068	QIETEICSDLPNAFWTRKKHIVGLPYEKGIDETKIPTKARPVQMNTTLLEFCKKKLMNYKEKNLIRISASPWSCAAFYVNKNAEKERGVPRLAINYKPMNKVLQWIRYPIPNKKDLLDRLATATIFSKFDLKSGYWQIQIKEEDKYKTAFNVPFGQYEWNVMPFGLKNAPSEFQKIMNEVFNPYYKFMIVYIDDVLVFSDTIEQHFKHIHTFIQAIKHAGLVVSAKKINLFQTKIRFLGHHIHYGTIIPIDRSIQFADKFPDIILDKTELQRFLGCLNYIVDFYENLAIDAKPLYERLKKHPPKWT	Florendovirus-01
AmbTri-42	Amborella trichopoda	NW_006497956	Amborella trichopoda unplaced genomic scaffold, AMTR1.0 AmTr_v1.0_scaffold00309	305	1280	IEKEICNELPNAFWHRKQHIVGLQYEPSFSETKIPTKARPIQMNTELLQTCQLEINDLLQKKLIRPSSSPWSCSAFYVNKIAEQERGVPRLVINYKPLNKVLKWIRYPIPNKKDLLDRLLHAVIFSKFDLKSGFWQIQIKEEDKYKIAFNVPFGQYEWNVMPFGLKNAPSEFQKIMNDIFNPFYKFMIVYIDDVLVFSESIEQHFKYLHTFIHTVKTAGLVVSAKKINLFQTRIRFLGHNINQGTIIPIDRSILFADKFPDKILDKTELQRFLGCLNYISDFYQNLALDAKPLYDRLKKNPPPWT	Florendovirus-01
AmbTri-43	Amborella trichopoda	NW_006498057	Amborella trichopoda unplaced genomic scaffold, AMTR1.0 AmTr_v1.0_scaffold00003	309	4357975	LQQQIETSICSEHPNAFWDRKKHSISLPYKPGFDERQIPTKARPIQMNTTLLDMCRKEIAELQNKKLSRPSLSPWSCAAFYVNKNAEKERGVPRLVINNKPLNKVLQWIRNPIPNKKDLLDRVVNACIFFKFDMKTGYWQIQIKEEDKYKTAFNVPFEQFEWNVMPFGLKKAPSEFQKIMNDVFNAYYKFMIVYIDDVLIFSESLEEHFKHINTFRHAVTHAGLVVSTKKRNLFKTNIRFLRHNIHQGTIIPINRSIQFADKFPDKILDKKELQRFLGCLNYVIDFYQELAIDAKPLHDRLKKNPPPWT	Florendovirus-01
AmbTri-44	Amborella trichopoda	NW_006498062	Amborella trichopoda unplaced genomic scaffold, AMTR1.0 AmTr_v1.0_scaffold00042	305	465309	IENEICNDLPTAFWHKKQHIVGLPYEPNFNETKIPTKARSIQMNTKLLQTCHHEIKDLLHKKLIRPSSSPWSCSAFYVNKNAEQERGVPRLVISYKPLNKVFQWIRYPIPNKKDLLDRLLHVVIFSKFDLKSGFWQIQIKEEDKYKTAFNVPFGQYEWNVMPFGLKNAPSEFQKIMNDIFNPFYKFMIVYIDDVLVFSESLEQHFKHLHTFIHTVKNVGLVVSAKKLNLFQTKIRFLGHNINQGTVIPIDRSILFADKFPDKILDKTELQRFLGCLNYISDFYQNLALDAKPLYDRLKKRPPPWT	Florendovirus-01
AmbTri-45	Amborella trichopoda	NW_006498220	Amborella trichopoda unplaced genomic scaffold, AMTR1.0 AmTr_v1.0_scaffold00075	306	2328630	CATSHSEFLKKCRNPLWRNQNFYVKLPFKRNEDINPTKASHRGLIPAMLEQAKQEIHDLVKEGLIEPTSSPWACEAFYVNKRAEQVRGKLRLVINYQPLNSFLANDKFPFPNQTALFSQISHAHIFSKFDLKSGIWQIEIHPDDRHKTAFCLPNYHFQWTVMPFGLKNAPTYFRKVLTTIFEPISTKTLICVDDILLFSPNLQSHINLLNKFHSLCCQFGIMLSEKKCVFATTEIDFLGMHFHNGMYKLQPHVANHLSEFPDTLSSVTQIQQFLGIVNYMSPFIPRLSLHTSPLYLLKKTKAPPWT	Petuvirus-02
AmbTri-46	Amborella trichopoda	NW_006498220	Amborella trichopoda unplaced genomic scaffold, AMTR1.0 AmTr_v1.0_scaffold00075	306	2337079	CATSHLEFLKKCTNPLWRNQNFYVKLPFKRNEDINPTKASHRGLNPAMLEQAKQEIHDLVKEGLIEPTTSPWACEAFYVNKRVEQVRGKLRLVINYQPLNSFLANDKFPFPNQTALFSQISHAHIFSKFDLKSGFWQIGIRPDDRHKTAFCLPNYHFQWIVMPFGLKNAPTYFQKVLTTIFEPISTQTLIYVDDILLFSPNLQSHINLLNKFHSLCCQFGIMLFEKKCVFATTEIDFLGMHFHNGMYKLQPHVANHLSEFPDTLSSVKQIQQFLGIVNYMLPFIPRLSLHTSPLYLLLKKKAPPWT	Petuvirus-02
AmbTri-47	Amborella trichopoda	NW_006498220	Amborella trichopoda unplaced genomic scaffold, AMTR1.0 AmTr_v1.0_scaffold00075	305	3341643	LQQHIEISICSEHPNAFWERKKHSITLHYEPGFDEKQIPTKARPIQMNTILLDMCRKEIEDLQNKKLIRPSSSPWSCAAFYVNKNAEKERGVPRLVINYKPLNKVLQWIRYPIPNNKDLLDRVAQACIFSKFDMKSGYWQIQIQEQDKYKTAFNVPFGQYEWNVMPFGLKNAPSEFQKKVNEVFNAYHHFMIVYIDDVLSIDQHINHIHTFIHAVKNAGLVVSAKKITLFKTNIRFLGHMIHHGTIIPTNRSIEFADKFPDQILDKRELQRFLGCLNYVSDFYPNLALDSKPLYDRLKKNPSPWT	Florendovirus-01
AmbTri-48	Amborella trichopoda	NW_006498403	Amborella trichopoda unplaced genomic scaffold, AMTR1.0 AmTr_v1.0_scaffold00053	305	2230213	IEKEICKELPNAFWHRKQHIGGLPYEPNFSETKIPTKARPIQMNTEFLQTCHHEIKDLLQKKLIRPSSSPWSCSAFYVNKNVEQERGVPRLVINYKPLNKVLQWIRYLIPNKKDLLDRLVHAIIFSKFDLKSGFWQIQIKEEDKYKTAFNVSFGQYEWNVMPFGLKNAPSEFQKIMNDIFNPFYKFMIVYIDDVLIFSESLEQHFKHLHTFIHTVKKAGLVVSAKKLTLFQTKIRFLGHNIHQGSIIPIDRSILFADKFPDKILDKTELQRFLRCLNYISDFYQNLALNVKPLYDRLKKNPPPWT	Florendovirus-01
AmbTri-49	Amborella trichopoda	NW_006498507	Amborella trichopoda unplaced genomic scaffold, AMTR1.0 AmTr_v1.0_scaffold00016	305	4340011	IEKEICNELPNAFWHRKQHIVELPYESSFNETKIPTKARPIQMNTELLQTCQIEINDLLQKKLIRPSSSPWSCSAFYVNKNAEQERGVPRLVINYKPLNKVLKWIRYPIPNKKDLLDRLLHAVIFSKFDLKSGFWQIQIEEKDKYKTAFNVPFGQYEWNIMPFGLKNAPSEFQKIMNDIFNPFYKFMIVYIDDGLVFSESIDQHFKHLHTFIHTVKTAGLVVSAKKINLFQTKIRFLGHNINQGTIIPIDRSILFADKFPDKILDKTELQRFLGCLNYISDFYQNLALDAKPLYDRLKKNPPPWT	Florendovirus-01
AmbTri-50	Amborella trichopoda	NW_006498846	Amborella trichopoda unplaced genomic scaffold, AMTR1.0 AmTr_v1.0_scaffold00018	301	439314	ICSEHPNAFWDRKKHSISLPYEATFTENQIPTKARPIQMNTVLLEMCKKEIEELLQRKLIRPSSSPWSCAAFYVNKNAEKERGVPRLVINYKPLNKVLQWIRYPIPNKKDLLDRVAQACIFSNFDMKSGYWQIQIQEQDKYKTAFNVPFGQYEWNVMPFGLKNAPSEFQKIMNDVFNSYYPFMIVYIDDVLIFSESIDQHIKHINTFIHAVSQAGLVVSAKKITLFKTNIRFLGHMIHHGTIIPIDRSIAFADKFPDKILDKTELQRFLGCLNYVSDFYPNLALDSKPLYDRLKKNPPPWS	Florendovirus-01
AmbTri-51	Amborella trichopoda	NW_006498865	Amborella trichopoda unplaced genomic scaffold, AMTR1.0 AmTr_v1.0_scaffold01304	305	1301	IEKEICNELPNAFWHRKQHIVGLPYEPSFSETQIPTKARPIQMNTELLQTCQREINDLLQKKLIQPSSSPWSCSAFYVNKNAEQERGVPRLVINYKPLNKVLKWIQYPIPNKKDLLDRLLHAVIFSKFDLKSGFWQIQIKEEDKYKTAFNVPFGQYEWNVMPFGLKNAPSEFQKIMNDIFNPFYKFMIVYIDDVLVFSESIEQHFKHLHTFIHTVKTAGLVVSAKRINLFQTKIRFLGHNINQGTIIPIDRSILFADKFLDKILDKTELQRFLGCLNYISDFYQNLALDAKPLYDRLKKNPPPWT	Florendovirus-01
AmbTri-52	Amborella trichopoda	NW_006499159	Amborella trichopoda unplaced genomic scaffold, AMTR1.0 AmTr_v1.0_scaffold00017	309	6318506	IRRKIEEEICADLPNAFLNRKKHIVSLPYEEGFNENKIPSKARLIQMNPRLLEICKKEIDELLQKRLIRKSSSPWSCSAFYVEKASEKERGTPRLVINYKPLNQVLKWIRYPIPNKKDLLDRLVNACIFSKFDLKSGYWQIQISEKDRYKTAFNVPFGQYEWNVMPFGLKNAHSEFQNIMNDIFNPYMKFMIVYIDNVLIFSESIEQHFEHINVFINAIKASGLVVSAKKISLCQTKIRFLGHNIFQGSIIPIDRAIDFANKFLDIILNKIELQRFLGRLNYISDFYKNLAIDAKPLFERLKKNSAKWT	Florendovirus-03
AmbTri-53	Amborella trichopoda	NW_006499364	Amborella trichopoda unplaced genomic scaffold, AMTR1.0 AmTr_v1.0_scaffold00014	301	4932723	IEKEICNELPNAFWHRKQHIVGLPYEPSFSETKIPTKARPIQMNTELLQTCQIEINDLLQKKLIRPSSSPWSCSAFYVNKNAEQERGVPRLVINYKPLNKVLKWIRYPIPNKKDLLDRLLHAVIFSKFDLKSGFWQIQIKEEDKYKTAFNVPFGQYEWNVMPFGLKNAPSEFQKIMNEIFNPFYKFMIDVLVFSESIDQHFKHLHTFIHTVKTAGLVVSSKKINLFQTKIRFLGHNINQGTIIPIDRSILFADKFPDKILDKTELQRFLGCLNYISDFYQNLALDAKPLYDRLKKNPPPWT	Florendovirus-01
AmbTri-54	Amborella trichopoda	NW_006499603	Amborella trichopoda unplaced genomic scaffold, AMTR1.0 AmTr_v1.0_scaffold00028	301	3421771	ICSEHPNAFWDRIKHSISLPYEPTFTESQIPTKARPIQMNTVLLEMCKKEIAELLQRKLIRPSSSPWSCAAFYVNKNAEKERGVPRLVINYKPLNKVLKWIRYPIPNKKDLLDRVAQACIFSKFDMKSGYWQIQIQEQDKYKTAFNVPFGQYEWNVMPFGLKNAPSEFQKIMNDVFNSYYPFMIVYIDDVLIFSESIDQHIKHINTFIHAVSQAGLVVSAKKITLFKTNIRFLGHMIHHGTIIPIDRSIAFADKFPDKILDKTELQRFLGCLNYVSDFYPNLALDSKPLYDRLKKNPPPWS	Florendovirus-01
AmbTri-55	Amborella trichopoda	NW_006499603	Amborella trichopoda unplaced genomic scaffold, AMTR1.0 AmTr_v1.0_scaffold00028	309	4736168	LQQHIETTICSEHPNAFWERKKHSISLPYEPGFDEKQIPTKARPIQMNTILLDMCRKEIEDLQNKKLIRPSSSPWSCAAFYVNKNAEKERGVPRLVINYKPLNKVLQWIRYPIPNKKDLLDRVAQACIFSKFDMKSGYWQIQIQEQDKYKTAFNVSFGQYEWNVMPFGLKNAPSEFQKIMNDVFNAYHYFMIVYIDDVLLFSKSIDQHIKHIHTFIHAVRNAGLVVSAKKITLFKTNIRFLGHMIHHGTIIPIDRSIQFADKFLDQILDKKELQRFLGCSNYVSDFYPNLALDSKPLYDRLKKNPPPWT	Florendovirus-01
AmbTri-56	Amborella trichopoda	NW_006499617	Amborella trichopoda unplaced genomic scaffold, AMTR1.0 AmTr_v1.0_scaffold00027	307	4052164	QHIQTSICSEHPNAFWERRKHSISLPYEQGFDEKQIPTKARPIQMNTILLDMCRKEITELQQKKLIRPSSSPWSCAAFYVNKNAEKQRGVLRLVINYKPLKKVLKWIRYPIPNKKDLLDRVAQACIFSKFDMKSGYWQIQIQEQDKYKTAFNVPFGQYEWNVMPFGLKNAPSEFQKIMNDVFNAYHHFMIVYIDDVLIFSESIDQHIKHINTFIHAVRNTGLVISAKKITLFKTNIRFLGHMIHHGTIIPIDRSIQFADKFPDQILDKKELQRFLGCLNYVSDFYPNLALDSKPLYDRLKKNPPPWT	Florendovirus-01
AmbTri-57	Amborella trichopoda	NW_006499667	Amborella trichopoda unplaced genomic scaffold, AMTR1.0 AmTr_v1.0_scaffold01708	309	2580	LQKQIATSICSEHPNAFWERKKHSISLPYEQGFDEKQIPTKARPIQMNTILLDMCRKEITELQQRKLIRPSSSPWSCAAFYVNQNAEKERGVPRLVINYKPLNKVLKWIRYPIPNKKDLLDRVAQAYIFSKFDMKSGYWQIQIQKQDKYKTAFNVPFGQYKWNVMPFGLKNAPSEFQKIMNEVFNAYYHFMIVYIDDVLIFSESIDQHIKHINTFIHAVKHAGLVVSAKKITLFKTNIRFLGHMIHHGTIIPIDRSIAFADKFPDKILDKTELQRFLGCLNYVSDFYPNLALDSKPLYDRLKKHPPPWT	Florendovirus-01
AmbTri-58	Amborella trichopoda	NW_006499681	Amborella trichopoda unplaced genomic scaffold, AMTR1.0 AmTr_v1.0_scaffold01580	309	467	LQKQIETSICSDHPNAFWDRKKHSISLPYESNFSENQIPTKARPIQMNIDLLELCRKEIAELLSRKLIRPSSSPWSCAAFYVNKNAEKERGVPRLVINYKPLNKVLKWIRYPIPNKKDLLDRVAQACIFSKFDMKSGYWQIQIQEQDKYKTAFNVPFGQYEWNVMPFGLKNAPSEFQKIMNDVFNSYYHFMIVYIDDVLIFSESIDQHIKHINTFIRAVSQAGLVISAKKITLFKTNIRFLGHMIHHGTIIPIDRSIAFADKFPDKILDKTELQRFLGCLNYVSDFYPNLALDSKPLYDRLKKNPPPWS	Florendovirus-01
AmbTri-59	Amborella trichopoda	NW_006499705	Amborella trichopoda unplaced genomic scaffold, AMTR1.0 AmTr_v1.0_scaffold00024	305	4153958	IEKEICNELPNAFWHRKQHIVGLPYEPSFSETKIPTKARPIQMNTELLQTCQIEINDLIQKKLIRPSSSPWSCSAFYVNKNAEQERGVPRLVINYKPLNKVLKWIRYPIPNKKDLLDRLLHAVIFSKFDLKSGFWQIQIKEEDKYKTAFNVPFGQYEWNVMPFGLKNAPSEFQKIMNDIFNPFYKFMIVYIDDVLVFSESIEQRFKHLHTFIHTIKTAGLVVSAKKLNLFQTKIRFLGHNINQGTIIPIDRSILFADKFPDKILDKTELQRFLGCLNYISDFYQNLALDAKPLYDRLKKNPPPWT	Florendovirus-01
AmbTri-60	Amborella trichopoda	NW_006499716	Amborella trichopoda unplaced genomic scaffold, AMTR1.0 AmTr_v1.0_scaffold01076	309	267	LQQYIETSICSEHPNVFWERKKYSISLPYEQGFDEKQIPTKARPIQMNTILLDMCRKEIADLQQKKLIRPSSSPWSCAAFYVNKNAEKERGVPRLVINYKPLNKVLKWIRYPIPNKKDLLDRVAQACIFSKFDMKSGYWQIQVQEQDKYKTAFNVPFGQYKWNVMPFGLKNALSEFQKIMNEVFNAYHHFMITYIDDVLIFSESIDQHIKHINTFIHVVRKAGLVVSAKKITLFQTNIRFLGHMIHHGTIIPIDRSIQFADKFPDQILDKKELQRFLGCLNYVSDFYPNLALDSKPLYDRFKKNPPPWT	Florendovirus-01
AmbTri-61	Amborella trichopoda	NW_006499728	Amborella trichopoda unplaced genomic scaffold, AMTR1.0 AmTr_v1.0_scaffold00022	305	347417	IEKEICNELPNAFWHRRQHIVGLPYEPSFNETKIPTKARPIQMNIELLQTCQIEINNLLQKKLIRPSSSPWSCSAFYVNKNAEQERGVPRLVINYKPLNKVLKWIRYPIPNKKDLLDRLLHAVIFSKFDLKSGFWQIQIEEKDRYKTAFNVPFGQYEWNVMPFGLKNAPSEFQKIMNDIFNPFYKFMIVYIDDILVFSESIEQHFKHLHTFIHIIKTSGLVVSSTKLNLFQTKIRFLGHNINQGTIIPIDRSILFADKFPDKILDKTSLQRFLGCLIYISDFFQNLALDAKPLYDRLKKNPPPWT	Florendovirus-07
AmbTri-62	Amborella trichopoda	NW_006499728	Amborella trichopoda unplaced genomic scaffold, AMTR1.0 AmTr_v1.0_scaffold00022	309	2245279	LQQQIETSICSEHPNAFWERKKHNISLPYEKGFDEKQIPTKARPIQMNTILLEMCRKEITELQNKKLIRPSSSPWSCAAFYVNKNAEKERGVPKLVINYKPLNKVLRWIRYPIPNKKDLLDRTAQACIFSKFDMKFGYWQIQIQEQDKYKTAFNAPFGQYEWNVMPFGLKNAPLEFQKIMNDIFNAYHQFMIVYIDDVLIFSDSIEQHIKHINTFIHAAKNAGLVVSAKKITLFQTNIRFLGHMIQHGTIIPIDRSIQFADKFPDQILDKKELQRFLGCLNYVSDFYPNLAIDSKPLYDRLKKNPPPWT	Florendovirus-01
AmbTri-63	Amborella trichopoda	NW_006499728	Amborella trichopoda unplaced genomic scaffold, AMTR1.0 AmTr_v1.0_scaffold00022	306	4864377	CANSHIEFLKKCKNPLWRNQNFYVKLPFKKNENINPTKASHRGLNLDLLEQAKLEIQDLIKEQLIEPTSSPWACEAFYVNKRVEQIKGKLRLVINYQPLNTFLADDKFPLPNQTVLFSQISHAHIFSKFDLKTGFWQVGIHSNDRLKTAFCFPNYHFQWTVMPFGLKNEPTYFQKVLSNIFKPISTQALVYIDDILLFSPDLDSHILLLEKIYFLCYKYGIMLSKKNCVLAPTKIDFLGMHFHNGMYKLQPHIAKHLLEFPDILSFVKQIQSFLGIVNYMSPFIPKLTLFTSPLYLLLKKKASSWT	Petuvirus-02
AmbTri-64	Amborella trichopoda	NW_006499799	Amborella trichopoda unplaced genomic scaffold, AMTR1.0 AmTr_v1.0_scaffold00034	305	2468096	IKNEICNDLPNAFWHRKQHIIGLPYETSFDESKIPTKARPIQMNAELLQTCQTEINDLLQKKLIRPSTSPWSCSAFYVNKNAEQERGVPRLVINYKPLNKVLKWIRYPIPNKKDLLDRLLHAVIFSKFDLKSGFWQIQINEKDKYKTAFNVPFGQYEWNVMPFGLKNAPSEFQKIMNDIFNPFSKFMIVYIDDILVFSESIEQHFKHLHTFIHSIKTSGLVVSSSKINLFQTKIRFLGHNINQGTIIPIDRSILFADKFPDKILDKTKLQRFLGCLNYISDFYQNLALDAKPLYDRLKKHPPPWT	Florendovirus-07
AmbTri-65	Amborella trichopoda	NW_006499813	Amborella trichopoda unplaced genomic scaffold, AMTR1.0 AmTr_v1.0_scaffold00180	309	211314	LKNFIESEICNDLPNAFWHRKQHIVGLPYESNFNETKIPTKARPIQMNTELLQTCHHEIKDLLQKKLIRPSSSPWSYSAFYVNKNAEQERGVPRLVINYKPLNKVLQWIRYPIPNKKDLLDRLLHAVIFSKFDLKSGFWQIQIKEEDKYKTTFNVPFGQYEWNVMPFGLKNAPSEFQKIMNDIFNPFYKFMIVYIDDVLVFSDSLEQHFKHLHTFIHTVKNAGLVVSAKKLNLFQTKTRFLGHNINQGTILPIDRSILFADKFPDKILDKTELQRFLGCLNYISDFYQNLALDAKPLYDRLKKNPPPWT	Florendovirus-01
AmbTri-66	Amborella trichopoda	NW_006499905	Amborella trichopoda unplaced genomic scaffold, AMTR1.0 AmTr_v1.0_scaffold00056	302	13596	EICNELPNAFWHRKQHIVGLPYETSFDESKIPTKARPIQMNTELLQTCQTEINNLLNKKLIRPSTSPWSCSAFYVNKNAEQERGVPRLVINYKPLNKVLKWIRYPIPNKKDLLDRLLHAVIFSKFDLKSGFWQIQINEKDKYKTAFNVPFGQYEWNVMPFGLKNAPSEFQKIMNDIFNPFYKFMIVYIDDILVFSESIEQHFKHLHTFIHLIKTSGLVVSSTKLNLFQTKIRFLGHNINQGTIIPIDRSILFADKFPDKIFDKTELQRFLGCLNYISDFYQNLALDAKPLYDRLKKHPPPWT	Florendovirus-07
AmbTri-67	Amborella trichopoda	NW_006499920	Amborella trichopoda unplaced genomic scaffold, AMTR1.0 AmTr_v1.0_scaffold00039	305	516422	IAKEICNELPNAFWHRKQHIVGLPYEPNFSETKIPTKARPIQMKTKLLQTCHHEIKDLLQKKLVRPSSSPWSCSAFYVNKNAEQERGVPRLVINYKPLNKVLQWIRYPIPNKKDLLDRLVHAVIFSKFDLKSGFWQIQIKEEDKYKTAFNVPFGQYKWNVIPFGLKNAPSKFQKIMNDIFNPFYRFMIVYIDDVLIFSESLEQHFKHLHTFIHTVKNAGLVVSTKKLILFQTKIRFLGHNIHQGTIIQIDRSILFTDKFPDKILDKTELQRFLECLNYISDFYQNLALDAKPLCDRLKKNPSPWT	Florendovirus-01
AmbTri-68	Amborella trichopoda	NW_006499920	Amborella trichopoda unplaced genomic scaffold, AMTR1.0 AmTr_v1.0_scaffold00039	301	4227288	SICSEHPNAFWERKKHNISLPYETGFDEKQIPTKARPIQMNTTLREMCRKEISDLQSKKLIRPSASPWSCAAFYVNKNAEKERGVPRLVINYKPLNKVLRWIRYPIRNKKDLLDRVANACIFSKFDMKSGYWQIQIQEQDKYKTAFNVPFGQYEWNVMPFGLKNAPSEFQNIMNDVFNPYYQFIIVYIDDVLIFSESIDQHIKHITTFIHAVQHAGLVVSAKKITLFQTNIRFLGHMINHGTIIPIDRSIQFADKFPDQILDKKNLQQFLGCLNYVSDFYLNLAIDSKPLYDRLKKNPPPW	Florendovirus-01
AmbTri-69	Amborella trichopoda	NW_006499930	Amborella trichopoda unplaced genomic scaffold, AMTR1.0 AmTr_v1.0_scaffold00030	305	1386741	IEKEICSELPNAFWHRRQHIVGLPYEPSFSETKIPTKARPIQMNTELLQTCQIEINNLLQKKLIRPSSSPWSCSAFYVNKNAEQERGVPRLVINYKPLNKVLKWIRYPIPNKKDLLDRLLHAVIFSKFDLKSGFWQIQIEEKDKYKTAFNVPFGQYEWNVMPFGLKNAPSEFQKIMNDIFNPFYKFMIVYIDDILVFSESIEQHFKHLHTFIHIIKTSGLVVSSKKLNLFQTKIRFLGHNINQGTIIPIDRSILFADKFPDKILDKTELQRFLGCLNYISDFYQNLALDAKPLYDRLKKNPPPWT	Florendovirus-01
AmbTri-70	Amborella trichopoda	NW_006499930	Amborella trichopoda unplaced genomic scaffold, AMTR1.0 AmTr_v1.0_scaffold00030	309	1583259	LKSFIESEIYNDLPNAFWHRKQHIVGLPHEPNFSETKLPTKDRPIQMNTELLQTCHHEIKDLLHKKLIRPSSSPWSCSAFYVNKNAEQERGVPRLVINYKPRNKVLQWIRYPIPNKKDLLDRLLHDVIFSKFDLKSDFWQIQIKEEDKYKTTFNVRFGQYEWNVMPFGLKNAPSEFQKIMNDIFNPFYKFMLVYIDDVLVFSESLEQHFKHLHTFIHTIKNDGLVVSAKKLNLFQTKIRFLGHNINQGTILPIDRSILFADKFPDKILDKTELQRFLGCLNYISDFYQNLALDAKPLYDRLKKNPPPWT	Florendovirus-01
AmbTri-71	Amborella trichopoda	NW_006499942	Amborella trichopoda unplaced genomic scaffold, AMTR1.0 AmTr_v1.0_scaffold03521	307	9	QQIETSICSEHPNAFWERKKHSISLPYKQGFDEKQIPKKTRPIQMNTTLLEMCRKEISDLQIKKLIRPSSSPWSCAAFYVNKNAEKERGVPRLVINYKPLNKVLRWTRYPIPNKKDLLDRVANACIFSKFDMKSGYWQIQIQEQDKYKTAFNVPFGQYEWNVMPFGLKNASSEFQKIMNDVFNAYYQFMIVYINDVLIFSESIDQHIKHINTFIHAVQNAGLVVSAKKITLFKTNIRFLGHMIHHGTIIPIDRSIQFADKYPDQILDKKELQRFLGCLNYVSDFYPNLAIDAKPLHDRLKKNPPLWT	Florendovirus-01
AmbTri-72	Amborella trichopoda	NW_006499948	Amborella trichopoda unplaced genomic scaffold, AMTR1.0 AmTr_v1.0_scaffold00063	305	1915924	IEKEICNELPNAFWHRKQHIVGLPYEPNFSETKIPTKARPIQMNIELLQTCQLEIKDLLQKKLIRPSSSPWSCSAFYVNKNAEQEREVPRLVINYKPLNKVLQWIRYPIPNKKDLLDRLLHAVIFSKFDLKSGFWQIQIKEEDKYKTAFNVPFGQYEWNVMPFGFKNAPSEFQKIMNDIFYPFYKFMIVYIDDVLVFSESLEQHFKHLHTFIHTVKTAGLVVCAKKINLFQTKIRFLGHNINQGTIISIDRSILFADKFPDKILDKTELQRFLGCLNYISDFYQNLALDAKPLHDRLKKNPPPWT	Florendovirus-01
AmbTri-73	Amborella trichopoda	NW_006499969	Amborella trichopoda unplaced genomic scaffold, AMTR1.0 AmTr_v1.0_scaffold00052	302	2186424	EICNELPNAFWHRKQHIVGLPYEPNFNETKIPTKARPIQMNTELLQTCHHEVQDLLQKKLIRPSSSPWSCSAFYVYKNAEQERGVPRLVINYKPLNKVLQWIRYPIPNKKDLLDRLLHAVIFSKFDLKSGFWQIQIKEEDNYKTTFNVPFGQYEWNVMPFGLKNAPSEFQKIMNDIFNTFYKFMIVYIDDVLVFSESLEQHFKHLHTFIHIVKNAGLVVSAKKLNLFQTKIRFLGHNINQGTIIPIDRSILFAEKFPDKILDKTELQRFLGCLNYISDFYQNLALDAKPLYDRLKKNPPPWT	Florendovirus-01
AmbTri-74	Amborella trichopoda	NW_006500103	Amborella trichopoda unplaced genomic scaffold, AMTR1.0 AmTr_v1.0_scaffold00059	308	1445241	QKQIENSICSEHPNAFWDRKKHSISLPYEPNFNENQIPTKARPIQMNTILLEMCRTEIAELLQRKLIRPSSSPWSCAAFYVNKNAEKERGVPRLVINYKPLNKVLKWIRYPIPNKKDLLDRVAQACIFSKFDMKSGYWQIQIQEQDKYKTAFNVPFGQYEWNVMPFGLKNAPSEFQKIMNDVFNSYYHFMIVYIDDVLIFSESIDQHIKHINTFIHAVSQAGLVVSARKITLFKTNIRFLGHIIHHGTIIPIDRSIAFADKFPDKILDKTELQRFLGCLNYVSDFYPNLALDSKPLYDRLKKNPPPWS	Florendovirus-03
AmbTri-75	Amborella trichopoda	NW_006500103	Amborella trichopoda unplaced genomic scaffold, AMTR1.0 AmTr_v1.0_scaffold00059	309	3391437	LQHHVETSICSEHPNAFWERKKHTITLPYEQGFDEKQIPTKARPIQMNIILLDMCCKEIADLQNKKLIRPSSSPWSCAAFYVNKNAEKERGVPRLVINYKPLNKVLKWIRYPIPNKKDLLDRVVQASIFSKFDMKSGYWQIQIQEKDRYKTAFNVPFGQYEWNVMPFGLKNALSEFQKIMNDVFNAYHHFMIIYIDDVLLFSESIDQHIKHINTFIHAIQTAELVVSAKKITLFKTNIRFLGHMIHHGTIILIDRSIQFADKFLDQILDKKELQRFLGCLNYVSDFYPNLALDSKHLYDRLKKNPPPWT	Florendovirus-01
AmbTri-76	Amborella trichopoda	NW_006500304	Amborella trichopoda unplaced genomic scaffold, AMTR1.0 AmTr_v1.0_scaffold00453	302	11667	SICSEHPNAFWDRKKHSISLPYEPTFTESQIPTKARPIQMNTVLLEMCKKEIAELLQRKLIRPSSSPWSCAAFYVNKNAEKERGVPRLVINYKPLNKVLQWIRYPIPNKKDLLDRVAQACIFSKFDMKSGYWQIQIQEQDKYKTAFNVPFGQYEWNVMPFALKNAPSEFQKIMNDVFNSYYPFMIVYIDDVLIFSESIDQHIKHINTFIHAVSQAGLVVSAKKVTLFKTNIRFLGHMIHHGTIIPIDRSIAFADKFPDKILDKTELQRFLGCLNYVSDFYPNLALDSKPLYDRLKKNPPPWS	Florendovirus-01
AmbTri-77	Amborella trichopoda	NW_006500304	Amborella trichopoda unplaced genomic scaffold, AMTR1.0 AmTr_v1.0_scaffold00453	301	15928	SICSEHPNAFWDRKKHSISLPYEPTFTESQIPTKARPIQMNTVLLEMCKKEIAELLQRKLIRPSSSPWSCAAFYVNKNAEKERGVPRLVINYKPLNKVLQWIRYPIPKKDLLDRVAQACIFSKFDMKSGYWQIQIQEQDKYKTAFNVPFGQYEWNVMPFGLKNAPSEFQKIMNDVFNSYYPFMIVYIDDVLIFSESIDQHIKHINTFIHAVSQAGLVVSAKKVTLFKTNIRFLGHIIHHGTIIPIDRSIAFADKFPDKILDKTELQRFLGCLNYVSDFYPNLALDSKPLYDRLKKNPPPWS	Florendovirus-01
AmbTri-78	Amborella trichopoda	NW_006500334	Amborella trichopoda unplaced genomic scaffold, AMTR1.0 AmTr_v1.0_scaffold01478	305	2588	IEKEICNELPNAFWHRKQHIVGLPYETSFDESKIPTKARPIQMNTELLQTCQTEINNLLNKKLIRPSTSPWSCSAFYVNKNAEKERGVPRLVINYKPLNKVLKWIRYPIPNKKDLLDRLLHAVIFSKFDLKSGFWQIQINEKDKYKTAFNVPFGQYEWNVMPFGLKNAPSEFQKIMNDIFNPFSKFMIVYIDDILVFSESIEQHFKHLHTFIHSIKTSGLVVSSSKINLFQTKIRFLGHNINQGTIIPIDRSILFADKFPDKILDKTELQRFLGCLNYISDFYQNLALDAKPLYDRLKKHPPPWT	Florendovirus-07
AmbTri-79	Amborella trichopoda	NW_006500340	Amborella trichopoda unplaced genomic scaffold, AMTR1.0 AmTr_v1.0_scaffold00061	305	2084890	IEKEICNELPNAFWHRKQHIVGLPYETSFDESKIPTKARPIQMNTELLQTCQTEINNLLQKKLIRPSTSPWSCSAFYVNKNAEQERGVPRLVINYKPLNKVLKWIRYPIPNKKDLLDRLLHAVIFSKFDLKSGFWQIQINEKDKYKTAFNVPFGQYEWNVMPFGLKNAPSEFQKIMNDIFNPFSKFMIVYIDDILVFSESIEQHFKHLRTFIHSIKTSGLVVSSSKINLFQTKIRFLGHNINQGTIIPIDRSILFADKFPDKILNKTELQRFLGCLNYISDFYQNLALDAKPLYDRLKKHPPPWT	Florendovirus-07
AmbTri-80	Amborella trichopoda	NW_006500346	Amborella trichopoda unplaced genomic scaffold, AMTR1.0 AmTr_v1.0_scaffold00069	305	3806351	IEQEICHEVPTAFWNRKQHIVGLPYEPDFNETKIPAKAHPIQMNTELLQTCHMEIKDLLRKKLIRSSLSPWSCYVFYVNKNVEQERGVPRLVINYKPLHKVLQWIRYPIPNKKDLLDRLVHAVIFSKFDLKSGFWQIQIKEEDKYKTAFNVPFWQYEWNIMPFGLKNAPSEFQKIMNDVFNPYYKFMIVYIDDVLVYSDSLDQHFKHLHTFINTIKHAGLVVSAKKLNLFQTKIRFLGHNINQGTIIPIDRSILFADKFLDKILEKTELQRFLGCLNYISNFYQNLTIEAKPLYDRLKKNPLPWT	Florendovirus-07
AmbTri-81	Amborella trichopoda	NW_006500353	Amborella trichopoda unplaced genomic scaffold, AMTR1.0 AmTr_v1.0_scaffold00071	314	2469243	LQEFKAQGYIGEDPLKHWSKNQVTCKIDIINPDLTIQDKPLKHVTPATEDAFKKHITALLQLGVIRPSKSRHRTMAMIVQSGTFINPKTKKEEKGKERMVFNYRTLNDNTHKDQYSLPSINTILKRIGNSRIYSKFDLKSGFHQVAMEEESIPWTAFIVPGGLYEWLVMPFGLKNAPSIFQRKMDHCFEGTEEYIAVYIDDILVFSDTEEQHAKHLTEMLRRCKQHGLVLSPTKMKLAVPEIEFLGAIIGNRKIRLQPHIIRKILQFEDDSLKTKAGLRSWLGILNYARTYIPKLGTLLGPLYCKTSPHGDKRL	Badnavirus-01
AnaCom-1	Ananas comosus	NC_033629	Ananas comosus cultivar F153 linkage group 9, ASM154086v1	305	5183824	LHKLDELEIMGDNPIKYWENDKIYCKLDIINPEYIVRTASIDFTNEEREQFKQHINELLKLGVIRKSISKHRSTAFIVMKHSEIVRGKSRMVINYKRLNDNTKFDGYTIPDKSQLINSIQDKKVFSKFDCKSGFWQVKMDKDSIEWTAFTCPEGHFEWLVMPFGLKNAPSVFQRKMDTIFNEHRDFVLVYVDDILVFSKNMQEHLGHLQIVFHEFIKHGIIISKNKVELCKKYINFLGVTIGEGKIKLQPHIAKKILDMPDKLETLKELQSFLGLVNYARTFIKDLGKIAGPLYAKTGKSGQRHF	Yendovirus-03
AnaCom-2	Ananas comosus	NC_033641	Ananas comosus cultivar F153 linkage group 21, ASM154086v1	305	7214455	LHKLDKLEIMGDNPIKYWENDKIYCKLDIINPEYIVRTASIDFTNEEREQFKLHINELLKLGVIRKSISKHRSTAFIVMKHSEIVRGKSRMVINYKRLNDNTKFDGYTIPDKSQLINSIQDKKVFSKFDCKSGFWQVKMDKDSIEWTAFTCPEGHFEWLVMPFGLKNAPSIFQRKMDTIFNEHRDFVLVYVDDILVFSKNMQEHLGHLQIVFHEFIKHGIIISKNKVELCKKYINFLGVTIGEGKIKLQPHIAKKILDMPDKLETLKELQSFLGLVNYARTFIKDLGKIAGPLYAKTGKSGQRHF	Yendovirus-03
AnaCom-3	Ananas comosus	NW_017892085	Ananas comosus cultivar F153 unplaced genomic scaffold, ASM154086v1	305	2763	LHKLDKLEIMGDNPIKYWENDKVYCKLDIINSEYIVRTASIDFTNDEREQFKLHINELLKLGVIRKSISKHRSTAFIVMKHSEIVRGKSRMVINYKRLNDNTKFDGYTIPDKSQLINSIQDKKVFSKFDCKSGFWQVKMEKDSIEWTAFTCPEGHFEWLVMPFGLKNAHSVFQRKMDSIFNEHRDFVLVYVDDILVFSKNMQEHLGHLQIVFHEFIKHGIIISKNKVELCKKYINFLGVTIGEGKIKLQPHIAKKILDMPDKLETLKELQSFLGLVNYAKTFIKDLGKIAGPLYAKTGKSGQRHF	Yendovirus-02
AquCoe-01	Aquilegia coerulea	Chr_01_322	Acoerulea|322|v3.1	309	7537856	LEKQFQKEICSDVPNAFWDRKQHIVKLPYIEGFNENMIPTKARPIQMNKIYMELCKTEIQGLLDKQLIRKNSSCWSCAAFYVNKNVEQERGIPRLVINYKPLNKVLQWIRYPIPNKKDLLKRLNDACIFSKFDLKSGYWQVQIAEQDKYKTAFIVPFGHYEWNVMAFGLKNAPSEFMNIMNEIFNAYTEFCIVYIDDILIFSKSIDQHFKHLNIYSHLIKKNGLVVSALKMKIFKTEIRFLGHNICQGKIIPINRSIEFASKFPDEIRDKKQLQRFLGSLNYISDYYKDIALDTKVLYERLRKNPEPWS	Florendovirus-03
AquCoe-02	Aquilegia coerulea	Chr_01_322	Acoerulea|322|v3.1	309	14014050	LEKQFQKEICSDVPNAFWDRKQHIVNLPYIEGFNENMIPTKARPIQMNKIYMELCKTEIQDLLDKRLIRKSSSCWSCAAFYVNKNAEQERGIPRLVINYKPLNKVLQWIRYPILNKKDLLKRLNDARIFSKFDLKSGYWQVQIAEQDKYKTAFTVPFGHYEWNVMAFGLKNAPSEFMNIMNEIFNAYTEFCIVYIDDILIFSNSIDQHFKHLNTFSHLIKKNGLVVSAPKMKLFKTDIRFLGHNICQGKIIPINRSIEFASKFPDDIRDKKQLQRFLGSLNYISDYYKDIAFDTKILYERLRKTPEPWS	Florendovirus-03
AquCoe-03	Aquilegia coerulea	Chr_01_322	Acoerulea|322|v3.1	309	21342992	LEKQFQKEICSNVPNAFWDRKQHIVTLPYIEGFNENMIPTKARPIQMNKTYMELCKTEIQGLLDKQLIRKSSSCWSCAAFYVNKNAEQERGVPRLVINYKPLNKVLRWIRYPIPNKKDLLKRLNDARIFSKFDLKSGYWQIQIAEQDKYKTAFTVPFGHYEWNVMAFGLKNAPSEFMNIMNEIFNAYTEFCIVYIDDILIFSNSIDQHFKHLNIFSHLIKKNGLVVSAPKMKLFKTNIRFLGHNICQGKIIPIDRSIEFASKFPDEIRDKKQLQRFLGSLNYISDYYKDIAFDTKILYERLRKNPEPWS	Florendovirus-03
AquCoe-04	Aquilegia coerulea	Chr_01_322	Acoerulea|322|v3.1	309	27848921	LEKQFQKEICSDVPNAFWDRKQHIVQLPYIEGFNENMIPTKARPIQMNKIYMELCKTEIQGLLDKQLIRKSSSCWSCAAFYVNKNAEQERGVPRLVINYKPLNKVLQWIRYLIPNKKDLLKRLNDAHIFSQFDLKSGYWQVQIAEQDKYKTSFTVPFGHYEWNVMAFGLKNAPSEFMNIMKRIFNAYTEFCIVYIDDILIFSNSIDQHFKHLNIFSHLIKKNGLVVSTSKMKIFKTEIRFLGHNICQGKIIPINRSIEFASKFRDEIRDKKQLQRFLGSLNYISDYYKDIAFDTKVLYERLCKNPEPWT	Florendovirus-03
AquCoe-05	Aquilegia coerulea	Chr_01_322	Acoerulea|322|v3.1	309	28959931	LDKQFQKEICSDVPNAFWDRKQHIVQLPYKEGFNENMIPTKARPIQMNKVYMELCKIEIQGLLDKHLIRKTSSCWSCAAFYVNKNTEQERGIPRLVINYKPLNKVLQWIRYPIPNKKDLLKRLNDARIFSKFDLKSGYWQVQIAEQDKYKTAFTVPFGHYEWNVMAFGLKNAPSEFMNIMSEIFNAYTEFCIVYIDDIIIFSNSIDQHFKHLNIFSHLIKKNGLVVSAPKMKIFKSEIRFLGHNICQGKIIPINRSIEFASKFPDEIRDKKQLQRFLGSLNYISDYYKDIAFDTKVLYERLRKNPEPWT	Florendovirus-03
AquCoe-06	Aquilegia coerulea	Chr_01_322	Acoerulea|322|v3.1	316	31878227	DVFVCNNGICINTSFVLSNNLSQLVILGRPFFHLIWPIERIDNVGIHTIARPIQMNKTYMELCKTEIQGLLDKQLIRKSSSCWSCAAFYVNKNAEQERGVPRLVINYKPLNKVLRWIRYPIPNKKDLLKRLNDARIFSKFDLKSGYWQVQITEQDKYKTAFTVPFGHYEWNVMAFGLKNAPSEFMNIMNEIFNAYTEFCIVYIDDILIFSNSIDQHFKHLNIFSHLIKKNGLVVSAPKMKLFKTNIRFLGHNICQGKIIPIDRSIEFASKFPDEIRDKKQLQRFLGSLNYISDYYKDIAFDTKILYERLRKNPEPW	Florendovirus-03
AquCoe-07	Aquilegia coerulea	Chr_01_322	Acoerulea|322|v3.1	309	34073947	LEKQFQKEICSDVPNAFWDRKQHIVNLPYIEGFNENMIPTKARPIQMNKIYMELCKTEIQGLLDKRLIRKSSSCWSCAAFYVNKNAEQERGIPRLVINYKPLNKVLQWIRYPIPNKKDLLKRLNDARIFSKFDLKSGYWQVQIAEQDKYKTAFTVPFGHYEWNVMAFGLKNAPSEFMNIMNEIFNAYTEFCIVYIDDILIFSNSIDQHFKHLNTFSHLIKKNGLVVSAPKMKLFKTDIRFLGHNICQGKIIPIDRSIEFASKFPDDIRDKKQLQRFLGSLNYISDYYKDIALDTKILYERLRKNPEPWS	Florendovirus-03
AquCoe-08	Aquilegia coerulea	Chr_02_322	Acoerulea|322|v3.1	309	12651922	LEKQFQKEICSDVPNAFWDRKQHIVQLPYKEGFNENMIPTKARPIQMNKVYMELCKTEIQGLLDKHLIRKSSSCWSCAAFYVNKNAEQERGIPRLVINYKPLNKVLQWIRYPIPNKKDLLKRLNDARIFSKFDLKSGYWQVQIAEQDKYKTAFTVPFGHYEWNVMAFGLKNTPSEFMNIMNEIFNVYTEFCIVYIDDILIFSNSIDQHFKHLNIFSHLIKKNGLVVSAPKMKIFKTEIRFLGHNICQGKIIPINRSIEFASKFPDEIRDQKQLQRFLGSLNYISDYYEDIAFDTKILYERLRKNPEPWT	Florendovirus-03
AquCoe-09	Aquilegia coerulea	Chr_02_322	Acoerulea|322|v3.1	309	13563994	LEKQFQKEICSDVPNAFWDRKQHIVNLPYIEGFNENMIPTKARPIQMNKIYIELCKTEIQGLLDKRLIRKSSSCWSCAAFYVNKNAEQERGIPRLVINYKPLNKVLQWIRYPIPNKKDLLKRLNDARIFSKFDLKSGYWQVQIAEQDKYKTAFTVPFGHYEWNVMAFGLKNAPSEFMNIMNEIFNAYTEFCIVYIDDILIFSNSIDQHFKHLNTFSHLIKKNSLVVSAPKMKIFKTDIRFLGHNICQGKIIPIDRSIEFASKFPDDIRDKKQLQRFLGSLNYISDYYKDIAFDTKILYERLRKNPEPWS	Florendovirus-03
AquCoe-10	Aquilegia coerulea	Chr_02_322	Acoerulea|322|v3.1	309	14688718	LEKQFQKEICSDVPNAFWDRKQHIVKLPYIEGFNENMIPTKARPIQMNKIYMELCKTEIQGLIDKKLIRKSSSCWSCAAFYVNKNAEQERGIPRLVINYKPLNKVLQWIRYPIPNKKDLLKRLNDARIFSKFDLKSGYWQVQIAEQDKYKTAFTVPFGHYEWNVMAFGLKNAPSEFMNIMNEIFNAYTEFCIVYIDDILIFSNSIDQHFKHLNIFSHLIKKNGLVVSAPKMKILKTEIRFLGHNICQGKIIPIDRSIEFASKFPDEIRDRKQLQRFLGSLNYISDYYKDIALDTKILYERLHKNPKPWS	Florendovirus-03
AquCoe-11	Aquilegia coerulea	Chr_02_322	Acoerulea|322|v3.1	309	15880565	LEKQFQKEICSNVPNAFWDRKQHIVTLPYIEGFNENMIPTKARPIQMNKTYMELCKTEIQGLLDKQLIRKSSSCWSCAAFYVNKNAEQERGVPRLVINYKPLNKVLRWIRYPIPNKKDLLKRLNDARIFSKFDLKSGYWQVQIAEQDKYKTAFTVPFGHYEWNVMAFGLKNAPSEFMNIMNEIFNAYTEFCIVYIDDILIFSNSIDQHFKHLNIFSHLIKKNGLVVSAPKMKLLKTNIRFLGHNICQGKIIPIDRSIEFASKFPDEIRDKKQLQRFLGSLNYISDYYKDIAFDTKILYERLRKNPEPWS	Florendovirus-03
AquCoe-12	Aquilegia coerulea	Chr_02_322	Acoerulea|322|v3.1	309	15886895	LEKQFQKEICSNVPNAFWNRKQHIVTLPYIEGFNESMIPTKARPIQMNKTYMELCKTEIQGLLDKQLIRKSSSCWSCAAFYVNKNAEQERGVPRLVINYKPLNKVLRWIRYPIPNKKDLLKRLNDARIFSKFDLKSGYWQVQIAEQDKYKTAFTVPFGHYEWNVMAFGLKNAPSEFMNIMNEIFNAYTEFCIVYIDDILIFSNSIDQHFKHLNIFSHLIKKNGLVVSAPKMKLFKTNIRFLGHNICQGKIIPIDRSIEFASKFPDEIRDKKQLQRFLGSLNYISDYYKDIAFDTKILYERLRKNPEPWS	Florendovirus-03
AquCoe-13	Aquilegia coerulea	Chr_02_322	Acoerulea|322|v3.1	309	17238211	LEKQFQKEICSNVPNAFWDRKQHIVTLPYIEGFNENMIPTKARPIQMNKTYMELCKTEIQGLLDKQLIRKSSSCWSCAAFYVNKNAEQERGVPRLVINYKPLNKVLRWIRYPIPNKKDLLKRLNDARIFSKFDLKSGYWQVQIAEQDKYKTAFTVPFGHYEWNVMAFGLKNAPSEFMNIMNEIFNAYTEFCIVYIDDILIFSNSIDQHFKHLNIFSHLIKKNGLVVSAPKMKLFKTNIRFLGHNICQGKIIPIDRSIEFASKFPDEIRDKKQLQRFLGSLNYISDYYKDIAFDTKILYERLRKNPEPWS	Florendovirus-03
AquCoe-14	Aquilegia coerulea	Chr_03_322	Acoerulea|322|v3.1	309	11517884	LEKQFQKEICSDVPNAFWDRKQHIVQLPYVEGFNENMIPTKARPIQMNKVYMELCKTEIQGLLDKHLIRKSSSCWSCAAFYVSKNAEQERGIPRLVINHKPLNKVLQWIRYPISNKKDLLKRLNDARIFSKFDLKSGYWQVQIAEQDKYKTAFTVPFGHYEWNVMAFGLKNAPSEFMNIMNEIFNAYTEFCIVYIDDILIFSNSIDQHFKHLNIFSHLIKKNGLVVSAPKMKIFKTEIRFLGHNICQGKIIPINRSIEFASKFPDEIRDKKQLQRFLGSLNYISDYYKDIAFDTKVLYERLRKNPEPWT	Florendovirus-03
AquCoe-15	Aquilegia coerulea	Chr_03_322	Acoerulea|322|v3.1	309	11535252	LEKQFQKEICSDVPNAFWDRKQHIVQLPYVEGFNENMIPTKARPIQMNKVYMELCKTEIQGLLDKHLIRKSSSCWSCAAFYVSKNAEQERGIPRLVINHKPLNKVLQWIRYPIPNKKDLLKRLNDARIFSKFDLKSGYLQVQIAEQDKYKTAFTVPFGHYEWNVMAFGLKNAPSEFMNIMNEIFNASTEFCIIYIDDILIFSNSIDQHFKDLNIFSHLIKKNGLVVSAPKMKIFTTEIRFLGHNICQGKIIPINRSIEFASKFPDEIRDKKQLQRFLGSLNYISDYYKDIAFDTKVLYERLRKNPEPWT	Florendovirus-03
AquCoe-16	Aquilegia coerulea	Chr_03_322	Acoerulea|322|v3.1	309	19566604	LEKQFQKEICSDVPNAFWDRKQHIIKLPYIEGFNESMIPTKARPIQMNKIYMELCKTEIQGLLDKRLIRKSSSCWSCAAFYVNKNAEQERGIPRLVINYKPLNKVLQWIRYPIPNKNDLLKRLNDARIFSKFDLKSGYWQVQIAEQDKYKTALTVPFGHYEWNVMAFGLKNAPSEFMNIMNEIFNAYTEFCIVYIDDILIFSKSIDQHFKHLNIFSHLIKKNGLVVSAPKMKIFKTEIRFLGHNICQGKIIPINRSIEFASKFPDEIKDKKQLQRFLGSLNYISDYYKDIAFDTKILYERLRKNPEPWS	Florendovirus-03
AquCoe-17	Aquilegia coerulea	Chr_03_322	Acoerulea|322|v3.1	309	21387735	LEKQFQKDICNDVPNAFWDRKQHIVKLPYIEGFNESMIPTKARPIQMNKIYMELCKTEIQGLLDKRLIRKSSSCWSCAAFYVNKNAEQERGIPRLVINYKPLNKVLQWIRYPIPNKKDLLKRLNDARIFSKFDLKSGYWQVQIAEQDKYKTAFTVPFGHYEWNVMAFGLKNAPSEFMNIMNEIFNAYTEFCIVYIDVILIFSNTIDQHFKHLNIFSHLIKKNGLVVSASKMEIFKTEIRFLGHNICQGKIIPIDRSIEFASKFPDEIKDKKQLQRFLGSLNYISDYYKDIAFDTKILYERLRKNPEPWS	Florendovirus-03
AquCoe-18	Aquilegia coerulea	Chr_03_322	Acoerulea|322|v3.1	309	26451762	LEKQFQKEICSDVPNAFWDRKQHIVQLPYIEGFNENMIPTKARPIQMNKVYMELCKTEIQGLLDKHLIKKSSSCWSCAAFYVNKNAEQERGIPRLVINYKPLNKVLQWIRYPIPNKKDLLKRLNDARIFSKFDLKSGYWQVQIAEQDKYKTAFTVPFGHYEWNVMAFGLKTAPSEFMNIMNEIFNAYTEFCIVYIDDILIFSNSIDQHFKHLNIFSHLIKKNGLVVSAPKMKIFKTEIRFLGHNICQGKIIPINRSIEFASKFPDEIRDKKQLQRFLGSLNYIYDYYKDIAFDTKVLYERLRKNPEPWT	Florendovirus-03
AquCoe-19	Aquilegia coerulea	Chr_03_322	Acoerulea|322|v3.1	309	30872910	LEKQFQKEICSNVPNAFWDRKQHIITLPYIEGFNENMIPTKARPIQMNKTYMELCKTEIQGLLDKQLIRKSSSCWSCAAFYVNKNAEQERGVPRLVINYKPLNKVLRWIRYPIPNKKDLLKRLNDARIFSKFDLKSGYWQVQIAEQDKYKTAFTVPFGHYEWNVMAFGLKNAPSEFMNIMNEIFNAYTEFCIVYIDDILIFSNSIDQHFKHLNIFSHLIKKNGLVVSAPKMKLFKTNIRFLGHNICQGKIIPIDRSIEFASKFPDEIRDKKQLQRFLGSLNYISDYYKDIAFDTKILYERLRKNPEPWS	Florendovirus-03
AquCoe-20	Aquilegia coerulea	Chr_04_322	Acoerulea|322|v3.1	309	8718245	LEKQFQKEICSDVPNAFWDRKQHIVNLPYIEGFNENMIPTKARPIQMNKIYMELCKTEIQGLLDKQLIRKSSSCWSCAAFYVNKNAEQERGIPRLVINYKPLNKVLQWIRYPIPNKKDLLKRLNDARIFSKFDLKSGYWQVQIAEQDKYKTAFTVPFGHYEWNVMAFGLKNAPSEFMNIMNEIFNAYTEFCIVYIDDILIFSNSIDQHFKHLNTFSHLIKKNGLVVSAPKMKIFKTDIRFLGHNICQGKIIPIDRSIEFASKFPDDIRDKKQLQRFLGSLNYISDYYKDIAFDTKILYERLRKNPEPWS	Florendovirus-03
AquCoe-21	Aquilegia coerulea	Chr_04_322	Acoerulea|322|v3.1	309	20239147	LEKQFQKEICSDVPNAFWDRKQHIVQLPYIEGFNEKMIPTKARPIQMNKVYMELCKIEIQGLLDKQLIRKSSSCWSCAAFYVNKNAEQERGIPRLVINYKPLNKVLQWIRYPIPNKKDLLKRLNDARIFSKFDLKSGYWQVQIAEQDKYKTAFTVPFGHYEWNVMAFGLKNAPSEFMNIMNEIFNAYTEFCIVYIDDILIFSNSIDQHFKHLNIFSHLIKKNGLVVSAPKMKIFKTEIRFLGHNICQGKIIPINRSIEFASKFPDELREKKQLQRFLGSLNYISDYYKDIAFDTKILYERLRKNPEPWT	Florendovirus-03
AquCoe-22	Aquilegia coerulea	Chr_04_322	Acoerulea|322|v3.1	309	27981042	LEKQFQKEICSDVPNAFWDRKQHIVKLPYIEGFNENMIPTKARPIQMNKIYMELCKTEIQALLDKQLIRKSSSCWSCAAFYVNKNAEQERGIPRLVINYKPLNKVLQWIRYPIPNKKDLLKRLNDARIFSKFDLKSGYWQIQIAEQDKYKTAFTVPFGHYEWNVMAFGLKNAPSEFMNIMNEIFNAYTEFCIVYIDDILIFSNTIDQHFKHLNIFSHLIKKNGLVVSASKVKIFKIEIRFLGHNICQGKIIPIDRSIKFASKFPDDIRDKKQLQRFLGSLNYISDYYKDIAFDTKILYERLRKNPEPWS	Florendovirus-03
AquCoe-23	Aquilegia coerulea	Chr_04_322	Acoerulea|322|v3.1	309	29424233	LEKQFQKEICSDVPNAFWDRKQHIVKLPYIEGFNENMIPTKARPIQMNKIYMELCKTEIQGLLEKQLIRKSSSCWSCAAFYVNKNAEQEQGIPRLVINYKPLNKVLQWIRYPIPNKKDLLKCLNDARIFSKFDLKSGYWQVQIAEQDKYKTAFTVPFGHYEWNVMAFGLKNAPSEFMNIMNEIFNAYTEFCIVYIDDILIFSNTIDQHFKHLNTFSHLIKKNGLVVSASKMKIFKIEIRFLGHNICQGKIIPINRSIEFASKFPDEIRDKKQLQRFLGSLNYISDYYKDIAFDTKILYERLRKNPEPWS	Florendovirus-03
AquCoe-24	Aquilegia coerulea	Chr_04_322	Acoerulea|322|v3.1	304	29436403	LEKQFQKEICSDVPNAFWDRKQHIVKLPYIEGFNENMIPTKARPIQMNKIYMELCKTEIQGLLEKQLIRKSSSYWSCAAFYVNKNAEQEQVIPRLVINYKPLNKVLQWIRYPIPNKKDLLKRLNDARIFSKFDLKSGYWQVQIAEQDKYKTAFTVPFGHYEWNVMAFGLKNAPSEFMNIMKEIFNAYTEFCIVYIDDILIFSNTIDQHFKHLNTFSHLIKKNGLVVSASKMKIFKTEIRFLGHNICQGKIIPINRSIEFASKFPDEIRDKKQLQRFLGSLNYISDYYKDIAFDTKILYERLRKN	Florendovirus-03
AquCoe-25	Aquilegia coerulea	Chr_05_322	Acoerulea|322|v3.1	309	18921560	LEKQFQKEICSDVPNAFWDRKKHIVQLPYIEGFNENMIPTKARPIQMNKVYIELCKTEIQSLLDKQLIRKSSSCWSCATFYVNKNAEQERGIPRLVINYKPLNKVLQWIRYPIPNKKDLLKHLNDARIFSKFDLKSGYWQVQIAEKDKYKTVFTVPFGHYEWNVMAFGLKNAPSEFINIMNEIFNAYTEFCIVYIDDILIFSNSIDQHFKHLNILSHLIKKNGLVVSALKMKIFKTEIRFLGHNICQGKIIPINRSIEFASKFPDEIRDKKQLQRFLGSLNYISDYYKDIAFDTKILYERLRKNPEPWT	Florendovirus-03
AquCoe-26	Aquilegia coerulea	Chr_05_322	Acoerulea|322|v3.1	309	25455368	LEKQFQKEICSDVPNAFWDRKQHIVNLPYIEGFNENMIPTKARPIQMNKIYMELCKTEIQGLLDKRLIRKSSSCWSCAAFYVNKNAEQERGIPRLVINYKPLNKVLQWIRYPIPNKKDLLKRLNDARIFSKFDLKSGYWQIQIAEQDKYKTAFTVPFGHYEWNVMAFGLKNAPSEFMNIMNEIFNAYTEFCIVYIDDILIFSNSIDQHFKHLNTFSHLIKKNGLVVSAPKMKIFKTDIRFLGHNICQGKIIPIDRSIEFASKFPDDIRDKKQLQRFLGSLNYISDYYKDIAFDTKILYERLRKNPEPWS	Florendovirus-03
AquCoe-27	Aquilegia coerulea	Chr_05_322	Acoerulea|322|v3.1	309	38305496	LEQQFQKEICSDVPNAFWDRKQHIVNLPYIEGFNENMIPTKARPIQMNKIYMELCKTEIQSLLDKRLIRKSSSCWSCAAFYVNKNAEQERGIPRLVINYKPLNKVLQWIRYPIPNKKDLLKRLNDARIFSKFDLKSGYWQVQIAEQDKYKTAFTVPFGHYEWNVMAFGLKNAPSEFMNIMNEIFNAYTEFCIVYIDDILIFSNSIDQHFKHLNTFSHLIKKNGLVVSAPKMKIFKTDIRFLGHNICQGKIIPIDRSIEFASKFPDDIRDKKQLQRFLGSLNYISDYYKDIAFDTKILYERLRKNPEPWS	Florendovirus-03
AquCoe-28	Aquilegia coerulea	Chr_05_322	Acoerulea|322|v3.1	309	42553304	LEKQFQKEICSNVPNAFWDRKQHIVTLPYIEGFNENMIPTKARPIQMNKTYMELCKTEIQGLLDKQLIRKSSSCWSCAAFYVNKNAEQERGVPRLVINYKPLNKVLRWIRYPIPNKKDLLKRLNDARIFSKFDLKSGYWQIQIAEQDKYKTAFTVPFGHYEWNVMAFGLKNAPSEFMNIMNEIFNAYTEFCIVYIDDILIFSNSIDQHFKHLNIFSHLIKKNGLVVSAPKMKLFKTNIRFLGHNICQGKIIPIDRSIEFASKFPDEIRDKKQLQRFLGSLNYISDYYKDIAFDTKILYERLRKNPEPWS	Florendovirus-03
AquCoe-29	Aquilegia coerulea	Chr_05_322	Acoerulea|322|v3.1	309	42567964	LEKQFQKEICSNVPNAFWDRKQHIVTLPYIEGFNENMIPTKARPIQMNKTYMELCKTEIQGLLDKQLIRKSSSCWSCAAFYVNKNAEQERGVPRLVINYKPLNKVLRWIRYPIPNKKDLLKRLNDARIFSKFDLKSGYWQIQIAEQDKYKTAFTVPFGHYEWNVMAFGLKNAPSEFMNIMNEIFNAYTEFCIVYIDDILIFSNSIDQHFKHLNIFSHLIKKNGLVVSAPKMKLFKTNIRFLGHNICQGKIIPIDRSIEFASKFPDEIRDKKQLQRFLGSLNYISDYYKDIAFDTKILYERLRKNPEPWS	Florendovirus-03
AquCoe-30	Aquilegia coerulea	Chr_06_322	Acoerulea|322|v3.1	309	10157606	LEKQFQKEICSNVPNAFWDRKQHIVTLPYIEGFNENMIPTKARPIQMNKTYMELCKTEIQGLLDKQLIRKSSSCWSCAAFYVNKNAEQERGVPRLVINYKPLNKVLRWIRYPIPNKKDLLKRLNDARIFSKFDLKSGYWQVQIAEQDKYKTAFTVPFGHYEWNVMAFGLKNAPSEFMNIMNEIFNAYTEFCIVYIDDILIFSNSIDQHFKHLNIFSHLIKKNGLVVSAPKMKLFKTNIRFLGHNICQGKIIPIDRSIEFASKFPDEIRDKKQLQRFLGSLNYISDYYKDIAFDTKILYERLRKNPEPWS	Florendovirus-03
AquCoe-31	Aquilegia coerulea	Chr_06_322	Acoerulea|322|v3.1	309	13815046	LEKQFQKEICSDVPNAFWDRKQHIVKLPYIEGFNENMIPTKARPIQMNKIYIELCKTEIQGLLEKQLIRKSSSCWSCAGFYVNKNAEQERGIPRLVINYKPLNKVLQWIRYPIPNKKDLLKRLNDARLFSKFDLKSSYWQVQIAEQDKYKTAFTVPFGHYEWNVMAFGLKNAPSEFMNIMNEFFNAYTEFCIVYIDDILIFSNTIDQHSKHLNIFSHLIKKNGLVVSASKMKIFKTEILFLRHNICQGKIIPIDRSIEFASKFPDEIRDKKQLQRFLGSLNYISDYYKDIAFDTKILYERLRKNPEPWS	Florendovirus-03
AquCoe-32	Aquilegia coerulea	Chr_06_322	Acoerulea|322|v3.1	309	20827112	LEKQFQKDICSDVPNAFWDRKQHIVKLPYIKGFNESMIPTKARPIQMNKIYMELCKTEIQGLLDKQLIRKSSSCWSCAAFYVNKNAEQERGIPRLVINYKPLNKVLQWIRYPIPNKKDLLKRLNDARIFSKFDLKSGYWQIQIAEQDKYKTAFTVPFGHYEWNVMAFGLKNAPSEFMNIMNEIFNDYTEFCIVYIDDILIFSNTINQHFKHLNIFSDLIKKNGLVVSTSKMKIFKTEIRFLGHNICQGKIIPIDRSIEFASKFPDEIKDKKQLQRFLGSLNYISDYYKDIAFDTKILYERLRKNPEPSS	Florendovirus-03
AquCoe-33	Aquilegia coerulea	Chr_07_322	Acoerulea|322|v3.1	309	11158636	LEKQFQKEICSDVPNAFWDRKQHIVKLPYIEGFNENMIPTKARPIQMNKIYMELCKTEIQGLIDKKLIRKSSSCWSCAAFYVNKNAEQERGIPRLVINYKPLNKVLQWIRYPIPNKKDLLKRLNDARIFSKFDLKSGYWQVQIAEQDKYKTAFTVPFGHYEWNVMAFGLKNAPSEFMNIMNEIFNAYTEFCIVYIDDILIFSNSIDQHFKHLNIFSHLIKKNGLVVSAPKMKIFKTEIRFLGHNICQGKIIPIDRSIEFASKFPDEIRDRKQLQRFLGSLNYISDYYKDIAFDTKILYERLHKNPKPWS	Florendovirus-03
AquCoe-34	Aquilegia coerulea	Chr_07_322	Acoerulea|322|v3.1	309	21439927	LEKQFQKEICSDVPNAFWDRKQHIVQLPYIEGFNENMIPTKARPIQMNKVYMEFCKTEIQGLLDKHLIRKSSSCWSCAAFYVKKNVEQERGIPRLVINYKSLNKVLQWIRYPIPNKKDLLKRLNDARIFSKFDLKSGYWQVQIAEQDKYKTAFTVPFGHYEWNVIAFGLKNAPSEFMIIMNEIFNAYTEFCIVYIDDILIFSNSIDQHFKHLNIFSHLIKINGLVVSAPKMKIFKTEIRFLGHNICQGKIIPINRSIEFASKFPDEIRDKKQLQRFLGSLNYISDYYKDIAFDTKVLYERLRKNPEPWT	Florendovirus-03
AquCoe-35	Aquilegia coerulea	Chr_07_322	Acoerulea|322|v3.1	309	25781056	LEKQFQKDICSDVPNAFWDRKQHIVKLPYIEGFNESMIPTKARPIQMNKIYMELCKTEIQGLLDKQLIRKSSSCWSCAAFYVNKNAEQERGIPRLVINYKPLNKVLQWIRYPIPNKKDLLKRLNDARIFSKFDLKSGYWQVQIAEQDKYKTAFTVPFGHYEWNVMAFGLKNAPSEFMNIMNEIFNAYTELCIVYIDDILIFSNTIDQHFKHLNIFSHLIKKNGLVVSASKMKIFKTEIRFLGHNICQGKIIPIDRSIEFASKFPDEIKDKKQLQRFLGSLNYISDYYKDIAFDTKILYERLRKNPEPLS	Florendovirus-03
AquCoe-36	Aquilegia coerulea	scaffold_641_322	Acoerulea|322|v3.1	308	4634	LEKQFQKEICSNVPNAFWDRKQHIVTLPYIEGFNENMIPTKARPIQMNKTYMELCKTEIQGLLDKQLIRKSSSCWSCAAFYVNKNVEQERGVPRLVINYKPLNKVLRWIRYPIPNKKDLLKRLNDARIFSKFDLKSGWQVQIAEQDKYKTAFTVPFGHYEWNVMAFGLKNAPSEFMNIMNEIFNAYTEFCIVYIDDILIFSNSIDQHFKHLNIFSHLIKKNGLVVSAPKMKLFKTNIRFLGHNICQGKIIPIDRSIEFASKFPDEIRDKKQLQRFLGSLNYISDYYKDIAFDTKILYERLRKNPEPWS	Florendovirus-03
AquCoe-37	Aquilegia coerulea	scaffold_746_322	Acoerulea|322|v3.1	309	440	LEKQFQKEICSDVPNAFWDRKQHIVNLPYIEGFNENMIPTKARPIQMNKIYMELCKTEIQDLLDKRLIRKSSSCWSCAAFYVNKNAEQERGIPRLVINYKPLNKVLQWIRYPIPNKKDLLKRLNDARIFSKFDLKSGYWQVQIAEQDKYKTAFTVPFGHYEWNVMAFGLKNAPSEFMNIMNEIFNAYTEFCIVYIDDILIFSNSIDQHFKHLNTFSHLIKKNGLVVSAPKMKLFKTDIRFLGHNICQGKIIPINRSIEFASKFPDDIRDKKQLQRFLGSLNYISDYYKDIALDTKILYERLRKNPEPWS	Florendovirus-03
AquCoe-38	Aquilegia coerulea	scaffold_8_322	Acoerulea|322|v3.1	309	554383	LEKQFQKDICSDVPNAFWDRKQHIVKLPYNEGFNESMIPTKARPIQMNKIYMELCKTEIQGLLDKQLIRKISSCWSCAAFFVNKNAEQERGIPRLVINYKPLNKVLQWIRYPIPNKKDLLKRLNDARIFSKFDLKSGYWQVQIAEQDKYKTAFTVPFGHYEWNVMAFGLKNAPSKFMNIMNEIFNAYTEFCIVYIDDILIFSNTIDQHFKHLNIFSYLIKKNGLVVSASKMKIFKTEIRFLGHNICQGKIIPIDRSIEFASKFPDEIKDKKQLQRFLGSLNYISDYYKEIAFDTKILYERLRKNPEPWS	Florendovirus-03
AraDur-01	Arachis duranensis	NC_029772	Arachis duranensis cultivar V14167 chromosome A01, Aradu1.1	312	20097937	IEELLDEICAENPLDIKNTNNELVSIKLKDPTKEINVPNKIPYSARDREEFSLECRDLLEKGIIRLSKSPHAAPAFYVENNNEIKREKRRMVINYKKMNEATIGDAHKLPRKDSILEKIKGATWFSSLDAKSGYWQLRLDEETKKLTAFTCPTKESTSVLLYEWNVLPFELKQAPGIYQRFMEENLKELNEFVLVYIDDILVFTKQDKEDHLQKLLIVLERCKEKGLVLSKKKARIVKQEIEFLGLTQGKLKLQPNILEKVNLFPNKIEDKKQLQRFLGCINYISDQRFLKNITEYTKSLFPKIRTKKVWKW	Soymovirus-01
AraDur-02	Arachis duranensis	NC_029772	Arachis duranensis cultivar V14167 chromosome A01, Aradu1.1	312	20107252	IEELLDEICAENPLDIKNTNNELVSIKLKDPTKEINVPNKIPYSARNREEFSLECRDLLEKGIIRLSKSPHATPAFYVENNNEIKRGKRRMVINYKKMNEATIGDAHKLPRKYSILEKIKGATWFSSLDAKSGYWQLRLDEETKKLTAFTCPTKESTSVLLYEWNVLPFGLKQAPGIYQRFIEENLKELNEFVLVYIDDILIFTKQDKEDHLQKLLIVLERCKEKGLVLSKKKARIVKQEIEFLGLTQGKLKLQPNILEKVNLFPNKIEDRKQLQKFLGCINYISDQGFLKNITEYTKSLFPKISTKKVWKW	Soymovirus-01
AraDur-03	Arachis duranensis	NC_029772	Arachis duranensis cultivar V14167 chromosome A01, Aradu1.1	304	30846937	QIEKSIYSDLPHAFWKRKEHIVDLPYEKDFKESQIPTKACPIQMNEQLLQHCQKEIKDLLDKGLIRPSKSPWSCSAFYVNKQAEIERRTPRLIINYKPLNQTLQWIRYPIPNIKDLLNRLNSANIFAKFDMKSGFWQIQIKKSDRCKTAFTFPFGQYEWNVIPFGLKNAPFEFQKIMNDIFNPYSNFAIIYIDDVLIFSQTLEKHFKHVKIFMYIIQKNRLAVSKSKIVLFQTKICFLGHMISQGTITPIERSILFAEKFSDYILDKPQLQRFLGCLNYVSDFIPNLNNLIKPLHDRLKKNPPP	Florendovirus-07
AraDur-04	Arachis duranensis	NC_029772	Arachis duranensis cultivar V14167 chromosome A01, Aradu1.1	306	46365600	QIEKSICSYLPHAFWDRKEHIVDLPYEKDFKESKIPTKARPIQMNEQLLQHCQKEIKDLLDKRLIRPSKSPWSCFAFYVNKQAEIERGTPRLVINYKPLNQALQWIRYPIPNKKDLLNRLNSANIFSKFNMKSGFWQIQIAESDRYKTAFTVPFGQYEWNVMPFGLKNAPSEFQKIMNDIFNPYSNFAIVYIDDVLIFSQTLDEHFKHVKTFMYIIQKNGLAVSKPKIVLFQTKIRFLGHIIFQGTITPIERSILFAEKFPDYILDKPQLQRFLGCLNYVSDFIPNLNNLIKPLHDRLKKNPPPWT	Florendovirus-01
AraDur-05	Arachis duranensis	NC_029772	Arachis duranensis cultivar V14167 chromosome A01, Aradu1.1	308	88833281	IEELLDEICAENPLDIKNTNNELVSIKLKDPTKEINVPNKIPYSARDRKKFSLECRDLLEKGIIRLSKSPHAAPAFYVENNNEIKRGKRRMVINYKKMNEATIGDAHKLPRKDSILEKIKGATWFSSLDAKSGYWQLRLDEETKRLTAFTCPTKESTSVLLYEWNVLPFGLKQALGIYQIFMEENIKELNEFVLVYIEDILIFTKQDKKDYLQKLLIVLERCKEKGLVLSKKKARIEKQEIEFLGLILSTQGKLKLQPNVLEKVNLFPNKIEDRKQLQRFLGCINYISDQGFLKNIIEYTKSLFPKIS	Soymovirus-01
AraDur-06	Arachis duranensis	NC_029772	Arachis duranensis cultivar V14167 chromosome A01, Aradu1.1	304	91554150	CCDSHDKFDHPLPLWKNQEFFIQLPFKKNEDINPTKATHSGMNPEDLKLAKEECASLLKQGLIEPTTSNWACQAFYVEKRSEQIRGKKRLVIDYKPLNLFLQDDKFPLPRIDAITPRLSEAKLFSKFDLKAGFWQLGIHPKDRYKTGFCIPDAQYQWTVMPFGLKVAPSLFQKTMIRIFEPILHSALIYIDDILLFSKDGPTHQALLIQFTEIVEKYGIMLSQKKSLIGQAQVDFLGMTFNNGFFQPGEHISKELLNFPDNHLTTKQVQQFLGIINYIREFIPDVTRHTSQLSKLLKKQPPPWG	Petuvirus-06
AraDur-07	Arachis duranensis	NC_029772	Arachis duranensis cultivar V14167 chromosome A01, Aradu1.1	315	99829300	IEELLDEICAENPLDIKNTNNELVSIKLKDPTKEINVPNKIPYFARDREEFSLECRDLLEKGIIRLSKSPHAAPAFYVKNNNEIKRGKQRMVINYKKMNEATIGDAHKLPRKDSILEKIKGATWFSSLDAKSGYWQLRLDEETKKLTAFTCPTKESTSVLLYEWNVLPFGLKQAPGIYQRFMEENLKELNEFVLVYIYDILIFTKQDKEDHLRKLLIVLERCKEKGLVLSKKKARIAKQEIEFLGLILSTQGKLKLQPNVLEKVNLFPNKIEDRKQLQRFLGCINYISDQGFLKNITEYTKSLFPKISTKKEWKW	Soymovirus-01
AraDur-08	Arachis duranensis	NC_029772	Arachis duranensis cultivar V14167 chromosome A01, Aradu1.1	309	105073899	IEEKIKKELCSLNPTAFQHRKLHEISLPYEDGFNEKDIPTKAKSIHMNKEYLEYCKKEIQEYLDKGLIRPSKSPWSCTGFYVMKASEIERGAPILVINYKPLNKVLKWIRYPLPNKSDLIKRLNKANIFSKFDLKSGYYQIAVKEEDRYKTAFIVPFGHYEWNVMPQGLKNAPSEFQEIMNNIFYPHIEFTIVYLDDVLVYSKGIKQHIYHLEKFMDIIKEQGLVLSEKKMKIFTTKVRFLGYEIYQGTIVPIKRAIEFADKFPNEITDKKQLQRFLGCLNYVAEFLPGIRVTCEPLYKRLRKNPPPWT	Florendovirus-05
AraDur-09	Arachis duranensis	NC_029773	Arachis duranensis cultivar V14167 chromosome A02, Aradu1.1	315	2425949	IEELLNEVCAENPLDIKNTNKELISIKLKVPTREINVPNRIPYSARDKEEFSSECKDLLDKGIIRLSKSPHAAPAFYVENNNEVKRGKRRMVINYKKMNEATIGDAHKLPRKDSILEKIKGATWFSSLDAKSGYWQLRLDEETKKLTAFTCPTKESTGVLLYEWNVLPFGLKQAPGIYQRFMEENLKDLNDFVLVYIDDILIFTKQDKEDHLQKLLIVLERCKEKGLVLSKKKAKLAKQEIEFLGLILSTEGKLKLQPNVLEKVDLFPNKMEDRKQLQRFLGCINYISDQGFLKNITDYTKNLFSKISIKKIWKW	Soymovirus-01
AraDur-10	Arachis duranensis	NC_029773	Arachis duranensis cultivar V14167 chromosome A02, Aradu1.1	309	16230512	IEEKIKKELCSLNPTAFQHRKLHEISLPYEDGFNEKDIPTKAKPIHMNKEYLEYCKKEIQEYLDKGLIRPSKSPWSCIGFYVMKASEIERGAPRLVINYKPLNKVLKWIRYPLPNKSDLIKRLNKANIFSKFDLKSGYYQIAVKEEDRYKTAFIVPFGHYEWNVMPQGLKNAPSEFQEIMNNIFYPHIEFTIVYLDDVLVYSKGIKQHIYHLEKFMDIIKEQGLVLSEKKMKIFTTKVRFLGYEIYQGTIVPIKRAIEFADKFPNEITDKKQLQRFLGCLNYVAEFLPGIRVICEPLYKRLRKNPPPWT	Florendovirus-05
AraDur-11	Arachis duranensis	NC_029773	Arachis duranensis cultivar V14167 chromosome A02, Aradu1.1	309	18500640	IEGKIKKELCCLNLTAFQHRKLHEISLPYEDGFNEKNIPTKAKPIHMNKEYLEYCKKEIQEYLDKGLIRHSKSPWSCTGFYVMKTSEIERGAPRLVINYKPLNKVLKWIRYPLPNKSDLIKRLNKTNIFSKFDLKSGYYQIAVKEEDRYKTAFIVPFGHYEWNVMPQGLKNAPSEFQEIMNNIFYPHIEFTIVYLDDVLVYSKGIKQHIYYLEKFMDIIKEQGLVLSEKKMKIFTTKVRFLGYEIYQGTIVPIKRAIEFVDKFSNERTDKKQLQRFLGCLNYVAEFLPGIRVTCEPLYKRLRKNPPPWT	Florendovirus-05
AraDur-12	Arachis duranensis	NC_029773	Arachis duranensis cultivar V14167 chromosome A02, Aradu1.1	309	36600426	IEEKIKKELCSLNPTAFQHRKLHGISLPYEDGFNEKNIPTKAKLIHMNKEYLEYCKKEIQEYMDKGLIRPSKSTWSCTSFYVMKASEIERGAPRLVINYKLLNKVLKWIRYPLPNKSDLIKRLNKENIFSKFDLKSGYYQIAVKEEDRYKTAFIVPFGHYKWNVMPQRLKNAPSEFQEIMNNIFYPHIEFTIVYLDDVLVYSKGIKQHIYHLEKFMDIIKEQGLVLSEKKMKNFTTKVRFLGYEIYQGTIVPIKRAIEFTNKFPNEITDKKQLQKFLGCLNYVAEFLSGIRVTCEPLYKRLRKNPPPWT	Florendovirus-05
AraDur-13	Arachis duranensis	NC_029773	Arachis duranensis cultivar V14167 chromosome A02, Aradu1.1	315	46023040	IEELLDEVCAKNPLDIKNTNKELVSIKLKDPIKEINVPNKIPYSARDREEFSLECKDLLEKGIIRLSKSAHAAPAFYVENNNEIKRGKRRMVINYKKMNEATVGDAHKLPRKDFILEKIKGATWFSSLDAKSGYWQLRLDEETKKLTAFTCPTKESTSVLLYEWNVLPFGLKQAPGIYQRFMEENLKELNEFILVYIDDILIFTKQDKEDHLQKLLIVLERYKETELVLSKKKAKIARQEIEFLGLILSTQEKLKLQPNILEKVNLFPNKIEDRKQLQRFLGCINYISDQGFLKNITEYTKNLFPKISTKKEWKW	Soymovirus-01
AraDur-14	Arachis duranensis	NC_029773	Arachis duranensis cultivar V14167 chromosome A02, Aradu1.1	305	62498163	IETSICSDLPHAFWDRKQHIVDLPYEKDFKESKIPTKARPIQMNEQLLQHCQQEIKDLLDKRLIRPSKSPWSCSAFYVNKQAEIERGTPRLVINYKPLNQALQWIRYPIPNKKDLLNRLNSANIFSKFDMKSGFWQIQITESDRYKTAFTVPFGQYEWNVMPFGLKNAPSEFQKIMNDIFNPYSNFAIVYIDDVLIFSQTLDEHFKHVKTFMYIIQKNGLAVSKPKIVLFQTKIRFLGHIIFQGTITPIERSILFAEKFPDYILDKPQLQRFLGCLNYVSDFIPNLNNLLKPLHDRLKKNPPPWT	Florendovirus-01
AraDur-15	Arachis duranensis	NC_029773	Arachis duranensis cultivar V14167 chromosome A02, Aradu1.1	309	68115202	IEEKIKKELCSLNPTAFQHRKLHEISLPYEDGFNEKDIPTKAKPIHMNKEYLEYYKKEIQEYLDKGLIRPSKSLWSCTGFYVMKASEIERGAPRLVINYKPLNKVLKWIWYPLPNKSDLIKRLNKANIFSKFDLKSGYYQIAVKEEDRYKTAFIVPFGHYEWNVMPQGLKNAPSKFQEIMNNIFYPHIEFTIVYLDDVLVYSKGIKQHIYHLEKFMDIIKEQGLVLSEKKMKIFTTKVRFLGYEIYQGTIVPIKKAIEFADKFPNEITDKKQLQRFLGCLNYVAEFLPGIRVTCEPLYKRLRKNPPPWT	Florendovirus-05
AraDur-16	Arachis duranensis	NC_029773	Arachis duranensis cultivar V14167 chromosome A02, Aradu1.1	329	68876010	IEEKIKTELCSLNPTAFQHRKLHEISLPYEDGSNEKDIPTKAKPIHMNKKYLEYCKKEIQEYLDKRLIRPSKSPWSYTGFYVMKASEIERGAPRLVINYKPLNKVLKWIRYPLPNKSDLIKRLNKVNIFSKFDLKSCYYQIAVKEEDRYKTAFIVPFGHYEWNVMPQGLKNAASEFQEIMNNIFYPHIEFTIVYLEDVLVYSKGIKQHIYHLEKFMNIIKEQGLVLLEKKMKIFTTKVRFLGYEIYQGTIVPINIIKVRFLGYEIYQGTIVPIKRAIEFADKFPNEITDKKQLQRFLGCLNYVAEFLPGIRITCVPLYKRLRKNPPPWT	Florendovirus-05
AraDur-17	Arachis duranensis	NC_029773	Arachis duranensis cultivar V14167 chromosome A02, Aradu1.1	301	74438809	LCSLNPTAFQHRKLHEIALPYEDGFNEKDIPTKAKPIHMNKEYLEYCKKEIQEYLDKGLIRPSKSPWSCTGFYVMKASEIERCAPRLIINYKPLNKVLKWIRYPLPNKSDLIKRLNKANIFSKFDLKSGYYQIAVKEEDRYKAAFIVPFGHYEWNVMPQGLKNAPSEFQEIMNNIFYPHIEFTIVYLDDVLVYSKGIKQHIYHLEKFMNIIKEQGLVLSEKKIKIFTTKVRFLGYEIYQGTIVPIKRAIEFADKFPNEITDKKQLQRFLGCLNYVAEFLPGIRVTCEPLYKRLRKNPPPWT	Florendovirus-05
AraDur-18	Arachis duranensis	NC_029774	Arachis duranensis cultivar V14167 chromosome A03, Aradu1.1	304	17426036	CCDSHDKFDHPLPLWKNQEFFIQLPFKKNEDINPTKATHSGMNPEDLKLAKEECASLLKQGLIEPTTSNWACQAFYVEKRSEQIRGKKRLVIDYKPLNLFLQDDKFPLPRIDAITPRLSEAKLFSKFDLKAGFWQLGIHPKDRYKTGFCIPDAQYQWTVMPFGLKVAPSLFQKTMIRIFEPILHSALIYIDDILLFSKDGPTHQALLIQFTEIVEKYGIMLSQKKSLIGQTQVDFLGMTFNNGFFQPGEHISKELLNFPDNHLTTKQVQQFLGIINYIRDFLPDVTRHTSQLSKLLKKQPPPWG	Petuvirus-06
AraDur-19	Arachis duranensis	NC_029774	Arachis duranensis cultivar V14167 chromosome A03, Aradu1.1	304	17439231	CCDSHDKFDHPLPLWKNQEFFIQLPFKKNEDINPTKATHSGMNPEDLKLAKEECASLLKQGLIEPTTSNWACQAFYVEKRSEQIRGKKRLVIDYKPLNLFLQDDKFPLPRIDAITPRLSEAKLFSKFDLKAGFWQLGIHPKDRYKTGFCIPDAQYQWTVMPFGLKVAPSLFQKTMIRIFEPILHSALIYIDDILLFSKNGPTHQALLIQFTEIVEKYGIMLSQKKSLIGQTQVDFLGMTFNNGFFQPGEHISKELLNFPDNYLTTKQVQQFLGIINYIRDFLPDVTRHTSQLSKLLKKQPPPWG	Petuvirus-06
AraDur-20	Arachis duranensis	NC_029774	Arachis duranensis cultivar V14167 chromosome A03, Aradu1.1	305	17524720	ACCDSHDQFNHPAPLWKNPEFYVRLPFKKNEDINPTKATHSGMNPEDLKLARAECAALLVQGLIEPTKSNWACQAFYVEKRAEQNRGKKRLVIDYKPFNVFLQDDKFPLPKISVTTQRLSGAKIFSKFDLKGGFWQIGLHPEDRYKTAFCIPEAQYQWTVMPFGLKVAPSLFQKAMTKIFEPILHSTLIYIDDILLFSKDNEAHKALLAQFTQIIKDRGIMLSAKKSSIAKKRIEFLGMVFEDGFFQPGEHIAKGLINFPDENMTVKQVQQFLGIVNYIRDFIPDVTKHTSHLSKLLQKKPPPWG	Petuvirus-01
AraDur-21	Arachis duranensis	NC_029774	Arachis duranensis cultivar V14167 chromosome A03, Aradu1.1	315	22692670	IEELLDEICAENPLDTKNTNNELVSIKLKDPTKEINVPNKISYSARDREEFSLECRYLLEKGIIRLSKSPHAAPAFYVENNNEIKREKPRMVINYKKMNEATIGDAHKLRRKDSILEKIKGATWFSSLDAKSGYWQLCLDEETKKLTAFTCPTKESTSVLLYEWNVLPFGLKQATGIYQIFREENLKELNEFVLVYIDDILVFTKQDKEDHLQKLLIVLERCKEKGLDFSKKKARIAKQEIEFLGLILSTQEKLKLQPNVLEKVNLFPNKIEDRKQLQRFLGCINYISDKRFLKNITEYTKSLFPKISTKKVWKW	Soymovirus-01
AraDur-22	Arachis duranensis	NC_029774	Arachis duranensis cultivar V14167 chromosome A03, Aradu1.1	308	44900056	EEKIKKELCSLNPKAFQHRKLQEISLPSEDGFNEKNIPTKAKTIHMNKEYLEYCKKEIQEYLVKGLIRPSKSPWSYTCFYVMKTSEIERGVPRLVINYKPLNNVLKWIRYSLPNKSDLIKRLNKANIFSKFDLKSGYYQIAVKEKDRYQTAFIVPFRHYEWNVMPQGLKNAPNEFQDVMNNIFYPHIEFTIVYLDDVLVYSKGINQHIYHLEKFMNIIKEQGLVLSEKKMKIFIIKVRFLGYEIYQGTIVPFKRAIEFADKFPNEITNKKQLQRFLGCLNYIAKFLPGIRITCEPLYKRLRKNPPPWT	Florendovirus-05
AraDur-23	Arachis duranensis	NC_029774	Arachis duranensis cultivar V14167 chromosome A03, Aradu1.1	306	57754000	QIEKSICSDLPHAFWDRKEHIVDLPYEKDFKESKIPTKARPIQMNEQLLQHCQQEIKDLLDKRLIRPSKSPWSCSAFYVNKQAEIERGTPRLVISYKPLNQALQWIRYPIPNKKDLLNRLNSANIFSKFDMKSGFWQIQITESDRYKTAFTIPFGQYEWNVMPFGLKNAPSEFQNIMNDIFNPYSNFAIVYIDDVLIFSQTLDEHFKHVKTFMYIIQKNGLAVSKPKIVLFQTKIRFLGHIIFQGTITPIERSILFAEKFPDYILDKPQLQRFLGCLNYVSDFIPNLNNLLKPLHDRLKKNPPPWT	Florendovirus-01
AraDur-24	Arachis duranensis	NC_029774	Arachis duranensis cultivar V14167 chromosome A03, Aradu1.1	315	117311284	IEELLDEICAENPLDIKNTNNELVSIKLKDPTKEINVPNKISYSARDREEFSLECRNLLEKGIIRLSKSPHAAPAFYVENNNEIKRGKQRMVINYKKMNEATIDDAHKLPKKDSILEKIKGATWFSSLDAKSRYWQLRLDEETKKLTAFTCPTKESTSVLLYEWNVLPFGLKQAPGIYQRFMEENLKELNEFVLVYIDDILIFTKQDKEDHLQKLLIVLERCKEKGLVLSKKKARIAKQEIEFLGLILSTQGKLKLQPNVLEKVNLFPNKIEDRKQLQRFLGCVNYISNQGFLKNITEYTKNLFPKISTKKVWKW	Soymovirus-01
AraDur-25	Arachis duranensis	NC_029774	Arachis duranensis cultivar V14167 chromosome A03, Aradu1.1	303	122652541	LDETCAENPLDVKNTNKELVSIKLKDPTKEINIPNKISSSARDRKEFSLEYKDLLKKGIIRLSKSPHAAPAFYVENNNEIKREKRRMVINYKKMNEVTVDDAHKLPRKDSILEKIKGATWFSSLDAKSGYWQLRLDEETKKLTAFTCPTKESTSVLLYEWNVLPFGLKQAQGIYQRFMEENLKELNEFFLVYIDDILIFTKQDKEDHLQKLLIVLERCKEKGLVLSKKKAKIARQEIEFFGLILSTQGKLKLQPNILEKVNLFPNKIKDRKQLQRFFGCINYISDNGFLKNITEYTKNLFPKI	Soymovirus-01
AraDur-26	Arachis duranensis	NC_029774	Arachis duranensis cultivar V14167 chromosome A03, Aradu1.1	315	130618488	IEELLDEVCAENSLDIKNTNNELVSIKLKDPTKEINVPNKIPYSARDREEFSLECRDLLEKGIIRLSKSPHAAPAFYVENNNEIKREKRRMVINYKKMNEATIGDTHKLPRKDYILEKIKGATWFSSLDAKSGYWQLRLDEETKKLTAFTCPTKESTSVLLYEWNVLPFGLKQAPGIYQRFIEENLKELNEFVLVYIDDILIFTKQDKEDHLQKLLIVLERCKEKGLVLSKKKARIAKQEIEFLGLILSTQGKLKLQPNVLEKVNLFSSRIEDRKQLQKFLGCINYISDQGFLKNITEYTKSLFPKISTKNEWKW	Soymovirus-01
AraDur-27	Arachis duranensis	NC_029774	Arachis duranensis cultivar V14167 chromosome A03, Aradu1.1	330	132920533	IEKLLDEICAENPLDIKNTNNELVNIKLKDPTKEINIPNKIPYSDPIKEINVPNKIPYSARDKEEFSLECKDLLEKGIIRLSKSPHVAPAFYVENNNEIKRGKRRMVINYKKMNEATIGDAHKLPRKDSILEKIKGATWFSSLDAKSGYWQLRLDEETKKLTAFTCPTKESTSVLLYEWNVLPFRLKQAPGIYQRFMEENLKELNKFVLVYIDDILIFTKQDKKDHLQKLLIVLERCKEKGLVLSKKKARIAKQEMEFLGLILSTQGKLKLQPNVLEKVNLFPNKIEDKKQLQRFLGCINYISDQGFLKNITEYTKSLFPKISTKKEWKW	Soymovirus-01
AraDur-28	Arachis duranensis	NC_029775	Arachis duranensis cultivar V14167 chromosome A04, Aradu1.1	315	15335267	IEELLDEICAENSLNIKNTNNELVSIKLKDPTKEINIPNKIPYSARDREEFSLECKDLLEKGIIRLSKSPHAAPAFYVENNNEIKRGKRRMVINYKKMNEATIGDAHKLPRKYSILEKIKGTTWFSSLDAKSGYWQLRLDEETKKLTAFTCPTKESTSVLLYEWNVLPFGLKQAPDIYQRFMEENLKELNEFVLVYIDDILIFTKQDKEDHLQKLLIVLERCKDKGLVLSKKKARIAKQEIEFLGLILSTQGRLKLQPNVLEKVNLFPNKIGDRKQLQRFLGYINYISDQGFLKNITEYTKSLFPKISTKKEWKW	Soymovirus-01
AraDur-29	Arachis duranensis	NC_029775	Arachis duranensis cultivar V14167 chromosome A04, Aradu1.1	315	44451099	IEELLNEVCAENPLDIKNTNKELISIKLKVPTREINVPNRIPYSARDKEEFSSECKDLLDKGIIRLSKSPHAAPAFYVENNNEIKRGKRRMVINYKKMNEATIGDAHKLPRKDSILEKIKGATWFSSLDAKSGYWQLRLDEETKKLTAFTCPTKDSTGVLLYEWNVLPFGLKQAPGIYQRFMKENLKDLNEFVLVYIDDILIFTKQDKEDHLQKLLIVLERCKEKGLVLSKRKAKLAKQEIEFLGLILSTEGKLKLQPNVLEKVDLFPDKMEDRKQLQRFLGCINYISDQGFLKNITDYTKNLFSKISIKKIWKW	Soymovirus-01
AraDur-30	Arachis duranensis	NC_029775	Arachis duranensis cultivar V14167 chromosome A04, Aradu1.1	315	55495625	IEELLNEVCAENPLDIKNTNKELINIKLKVPTREINVPNRIPYSARDKEEFSSECKDLLDKGIIRLSKSPHAAPAFYVENNNEIKRGKRRMVINYKKMNEATIGDAHKLPRKDSILEKIKGATWFSSLDAKSGYWQLRLDEETKKLTAFTCPTKESTGVLLYEWNVLPFGLKQAPGIYQRFMEENLKNLNEFVLVYIDDILIFTKQDKEDHLQKLLIVLERCKEKGLVLSKKKAKLAKQEIEFLGLILSTEGKLKLQPNVLEKVDLFPDKMEDRKQLQRFLGCINYISDQGFLKNITDYTKNLFSKISIKKIWKW	Soymovirus-01
AraDur-31	Arachis duranensis	NC_029775	Arachis duranensis cultivar V14167 chromosome A04, Aradu1.1	315	96638328	IEELLDGICAENPLDIKNTNNELVSIKLKDPTKEINVPNKIPYSARDREEFSLECKDLLEKGIIRLSKSPHATPAFYVENNNEIKRGKRRMVINYKKMNEATIGDAHKLPRKDSILEKIKGATWFSSLDAKSGYWQLRLDEETKKLTAFTCPTKESTSVLLYEWNVLPFGLKQAPGIYQRFMEENLKKLNKFVLVYIDDILIFTKQDKEDHLQKLLIVLEGCNEKGLVLSKKKARIAKQEIEFLGLILSTQGKLKLQPNVLEKVNLFPNKIEDRKQLQRFLGCINYISDQGFLKNITEYTKSLFSKISTKKEWKW	Soymovirus-01
AraDur-32	Arachis duranensis	NC_029775	Arachis duranensis cultivar V14167 chromosome A04, Aradu1.1	307	107383495	IEEKIKTELCSLNPTAFQHRKLHEISLPYEDGFSEKDIPTKAKPIHMNKKYLEYCKKEIQEYPDKGLIRPSKSPWSCTGFYVMKASEIERGAPRLVINYKPLNKVLKWIRYPLPNKSDLIKRLNKANIFSKFDLKSSYYQIAVKEEDRYKTAFIVPFGHYEWNVMPQGLKNAPSEFQEIMNNIFYPHIEFTIVYLDDVLVYSKGIKQHIYHLEKFMDIIKEQGLVLSEKKMKIFTTKVRFLGYEIYQGTIVPIKRAIEFADKFPNEITDKKQLQRFLGCLNYVAEFLPGIRVTCEPLYKRLRKNPLP	Florendovirus-05
AraDur-33	Arachis duranensis	NC_029775	Arachis duranensis cultivar V14167 chromosome A04, Aradu1.1	315	122326349	IEELLNEVCAENPLDIKNTNKELISIKLKVPTREINVPNRIPYSARDKEEFSSECKDLLDKGIIRLSKSPHAAPAFYVENNNEIKRGKRRMVINYKKMNEATIGDAHKLPRKDSILEKIKGATWFSSLDAKSGYWQLRLDEETKKLTAFTCPTKESTGVLLYEWNVLPFGLKQAPGIYQRFMEENLKDLNDFVLVYIDDILIFTKQDKEDHLQKLLIVLERCKEKGLVLSKKKAKLAKQEIEFLGLILSTEGKLKLQPNVLEKVDLFPDKMEDRKQLQRFLGCINYISDQGFLKNITDYTKNLFSKISIKKSWKW	Soymovirus-01
AraDur-34	Arachis duranensis	NC_029776	Arachis duranensis cultivar V14167 chromosome A05, Aradu1.1	315	7439669	IEELLDEICAENPLDIKNTNNELVSIKLKDPIKEINVPNKIPYSARDREEFSLECKDLLEKGIIRLSKSPHTAPAFYVENNNEIKREKRRMVINYKKMNETTIDDAHKLPRKDSILEKIKGATWFSSLDAKSGYWQLRLDEETKKLTTFTCPTKESTSVLLYEWNVLPFGLKQVPGIYQRFMEENLKELNEFVLVYIDDILIFTKQDKEDHLQKLLIVLERCKEKGLVISKNKARIAKQEIEFLGLILSTQGKLKLQPNILEKVNLFPNKIEDRKQLQRFLGCINYISDQGFLKNITEYTKSLFPKISTKKEWKW	Soymovirus-01
AraDur-35	Arachis duranensis	NC_029776	Arachis duranensis cultivar V14167 chromosome A05, Aradu1.1	315	10488117	IEELLNEVCAENPLNIKNTNKELISIKLKVPTREINVPNKIPYSARDKEEFSSECKDLLNKGIIRLSKSPHAAPAFYVENNNEIKRGKRRMVINYKKMNEATIGDAHKLPRKDSILEKIKGATWFSSLDAKSGYWQLRLDEETKKLTAFTCPTKESTGVLLYEWNVLPFGLKQAPGIYQRFMEENLKDLNEFVLVYIDDILIFTKQDKEDHLQKLLIVLERCKEKGLVLSKKKAKLAKQKIEFLGLILSTEGKLKLQPNVLEKVDLFPDKMEDRKQLQRFLWCINYISDQEFLKNITDYTKNLFSKISIKKIWKW	Soymovirus-01
AraDur-36	Arachis duranensis	NC_029776	Arachis duranensis cultivar V14167 chromosome A05, Aradu1.1	315	21248627	IEELLDEICAENPLDIKNTNNELVIIKLKDPTKEINVPNKIPYSARDREEFSLECRDLLEKGIIRLSKSPHAAPAFYVKNNNEIKRGKRRMVINYKKMNEATIGDAHKLPRKDSILEKIKGATWFLSLDAKSGYWQLRLDEETKKLTAFTCPTKESTSVLLYEWNVLPFGLKQASGIYQRFMEENLKELNEFVLVYIDDILVFTKQDKEDHLHKLLIVLERCKEKGLVLSKKKAKIAKQEIEFFGLILSTQGKLKLQPNVLEKVNLFPNKIEDRKQLQRFLGCINYISDQGFLKNITKYTKSLFPKISTKKEWKW	Soymovirus-01
AraDur-37	Arachis duranensis	NC_029776	Arachis duranensis cultivar V14167 chromosome A05, Aradu1.1	305	23974268	ACCDSHDQFNHPAPLWKNPEFYVRLPFKKNEDINPTKATHSGMNPEDLKLARAECAALLVQGLIEPTKSNWACQAFYVEKRAEQNRGKKRLVIDYKPLNVFLQDDKFPLPKISVTTQRLSGAKIFSKFDLKAGFWQIGLHPEDRYKTAFCIPEAQYQWTVMPFGLKVAPSLFQKAMTKIFEPILHSTLIYIDDILLFSKDNEAHKALLAQFTQIIKDRGIMLSAKKSSIAKKRIEFLGMVFEDGFFQPGEHIAKGLINFPDENMTVKQVQQFLGIVNYIRDFIPDVTKHTSHLSKLLQKKPPILG	Petuvirus-01
AraDur-38	Arachis duranensis	NC_029776	Arachis duranensis cultivar V14167 chromosome A05, Aradu1.1	315	32033968	IEELLNEVCAENPLDIKNTNRELISIKLKDSTKEINVPNRIPYSARDKEEFSSECKDLLDKGIIRLSKSPHATPAFYVENNNEIKRGKRRMVINYKKMNEATIGDAHKLPRKDSILEKIKGATWFSSLDAKSGYWQLRLDEETKKLTAFTCPTKESTGVLLYEWNVLPFGLKQAPGIYQRFMEENLKDLNEFVLVYIDDVLVFTKQDKEDHLQKLLIVLEKCKEKGLVLSKKKAKIARQEIEFLGLILSKEGKLKLQPNILEKVDLFPNKMEDRKQLQRFLGCINYISDQGFLKNITEYTKNLFSKISLKKIWKW	Soymovirus-01
AraDur-39	Arachis duranensis	NC_029776	Arachis duranensis cultivar V14167 chromosome A05, Aradu1.1	315	34955006	IEEILDKICAENPLDIKNTNNELVSIKLKDPTKEINVPNKILYSVRDREEFSLECKDLLEKGIIRLSKSPHAAPAFYVENNNEIKRGKRRMVINYKKMNEATIGDTHKLPGKDSILEKIKGATWFSSLDAKLGYWQLRLDEETKKLTAFTCPTKESTSVLLYEWNVLPFGLKQAPGIYQRYMEKNLKELNEFVLVYIDDILVFTKQDKEDHLQKLLIVLERCKEKGLVLSKKKARIEKQEIEFLGLILSTEEKLKLQPNVLEKVNLFPNKIEDRKQLQRFLGCINYISDQGFLKNITEYTKSLFPKISTKKEWKW	Soymovirus-01
AraDur-40	Arachis duranensis	NC_029776	Arachis duranensis cultivar V14167 chromosome A05, Aradu1.1	319	55604861	KYQAKLCSLNPIAFQHRKLHEISLPYEDGFNEKDIPTKAKPIHMNKEYLEYCKKEIQEYLDKGLIRPSKSPWSCTGFYVMKASEIERGAPRLVINYRPLNKVLKWIRYPLPNKSDLIKRLNKANIFSKFDLKSGYYQIAVKEEDRYKTAFIVPFGHYEWNVMPQGLKNAPSEFQEIMNNIFYPHIEFTIVYLDDVLVYSKEIKQHIYHLEKFMDIIKELYHLEKFMDIIKEQGLVLSEKKMKIFTTKVRFLGYEIYQGTIVPIKRAIEFADKFPNEITDKKQLQRFLGCLNYVAEFLPGIRVTCEPLYKRLRKNPPPWT	Florendovirus-05
AraDur-41	Arachis duranensis	NC_029776	Arachis duranensis cultivar V14167 chromosome A05, Aradu1.1	304	70455932	CCDSHDKFDHPLPLWKNQEFFIQLPFKKNEDINPTKATHSGMNPEDLKLAKEECASLLKQGLIEPTTSNWACQAFYVEKRSEQIRGKKRLVIDYKPLNLFLQDDKFPLPRIDAITPRLSEAKLFSKFDLKAGFWQLGIHPKDRYKTGFCIPDAQYQWTVMPFGLKVAPSLFQKTMIRIFEPILHSALIYIDDILLFSKDGPTHQALLIQFTEIVEKYGIMLSQKKSLIGQAQVDFLGMTFNNGFFQPGEHISKELLNFPDNHLTTKQVQQFLGIINYIRDFIPDVTRHTSQLSKLLKKQPPPWG	Petuvirus-06
AraDur-42	Arachis duranensis	NC_029776	Arachis duranensis cultivar V14167 chromosome A05, Aradu1.1	315	94801850	IEELLDEICAENPLDIKNTNNELISIKLKDPTKEINVLNKIPYSARDREEFSLECKDLLEKGIIRLSKSPHAAPAFYVENYNEIKRGKRRMVINYKKMNEATIGDAHKLPRKDSILEKIKGATWFSSLDAKSGYWQLCLDEETKKLTAFTCPTKESTSVLLYEWNVLPFGLKQAPGIYQRFMEENLKELNEFVLVYIDDILIFTKQDKEDHLQKLLIVLERCKQKGLVLSKKKARIAKQEIEFLGLILSTQGKLKLQPNVLEKVNLFPNKIEDRKQLQRFLGCINYISDQGFLKNITEYTKSLFPKISTKKEWKW	Soymovirus-01
AraDur-43	Arachis duranensis	NC_029777	Arachis duranensis cultivar V14167 chromosome A06, Aradu1.1	305	8054046	ACCDSHDQFNHPAPLWKNPEFYVHLPFKKNEDINPTKATHSGMNPEDLKLARAECAALLVQGLIEPTKSNWACQAFYVEKRAEQNRGKKRLVIDYKPLNVFLQDDKFPLPKISVTTQRLSGAKISSKFDLKAGFWQIGLHPEDRYKTAFCIPEAQYQWTIMPFGLKVAPFLFQKAMTKIFEPILHSTLIYIDDILLFSKDNEAHKALLAQFTQIIKDRGIMLSAKKSSIAKKRIEFLGMVFEDGFFQPGEHIAKGLINFPDENMTVKQVQQFLGIVNYIRDFIPDVTKHTSQLSKLLQKKPPPWG	Petuvirus-01
AraDur-44	Arachis duranensis	NC_029777	Arachis duranensis cultivar V14167 chromosome A06, Aradu1.1	315	9800192	IEELLNEVCAENPLDIKNTNKELISIKLKVPTREINVPNRIPYSARDKEEFSSECKDLLDKGIIRLSKSPHAAPAFYVENNNEIKRGKRRMVINYKKMNEATIGDAHKLPRKDSILEKIKGATWFSSLDAKSGYWQLRLDEETKKLTAFTCPTKESTGVLLYEWNVLPFGLKQAPGIYQRFMEENLKDLNEFVLVYIDDILIFTKQDKEDHLQKLLIVLERCKEKGLVLSKKKAKLAKQEIEFLGLILSTEGKLKLQPNVLEKVDLFPDKMEDRKQLQRFLGCINYISDQGFLKNITDYTKNLFSKISIKKIWKW	Soymovirus-01
AraDur-45	Arachis duranensis	NC_029777	Arachis duranensis cultivar V14167 chromosome A06, Aradu1.1	309	58783276	IEEKIKKELCSLNPTAFQHRKLHEISLPYEDGFNEKDIPTKAKPIHMNKEYLEYCKKEIQEYLDKGLIRPSKSPWSCTGFYVMKASEIERGAPRLVINYKPLNKVLKWIRYPLPNKSDLIKRLNKANIFSKFDLKSGYYQIAVKEEDRYKTAFIIPFGHYEWNVMPQGLKNAPSEFQEIMNNIFYPHIEFTIVYLDDVLVYSKGIKQHIYHLEKFMNIIKEQGLVLSEKKMKIFTTKVRFLGYEIYQGTIVPIKRAIEFADKFPNEITDKKQLQRFLGCLNYVAEFLPSIRITCEPLYKRLRKNLPPWT	Florendovirus-05
AraDur-46	Arachis duranensis	NC_029777	Arachis duranensis cultivar V14167 chromosome A06, Aradu1.1	306	78764836	QIEKSICSDLPHAFWDRKEHIFDLPYEKDFKESKIPTKARPIQMNEQLLQHCQQEIKDLLDKRLIHPSKSPWSCSAFYVNKQAEIERGTPRLVINYKPLNQALQWIRYPIPNKKDLLNRLNSANIFSKFDMKSGFWQIQITESDRYKTAFTVPFGQYEWNVMPFGLKNAPSEFQKIMNDIFNPYSNFAIVYIDDVLIFSQTLDEHFKHVKTFMYIIQKNGLAISKTKIVLFQTKIRFLGHIIFQGTITPIERSILFAEKFPDYILDKPQLQRFLGCLNYVSDFIPNLNNLLKPLHDRLKKNPPPWT	Florendovirus-07
AraDur-47	Arachis duranensis	NC_029777	Arachis duranensis cultivar V14167 chromosome A06, Aradu1.1	315	108826122	IEELLDETCAENPLDVKNTNKELVSIKLKDPTKEINVPNKILYSARDREEFSLECKDLLEKEIIRLSKSPHAAPAFYVENNNEIKREKRRMVINYKKMNEATVGDAHKLPRKNSILEKIKGATWFSSLDAKSGYWQLHLDEETKKLTAFTCPTKESTSVLLYEWNVLPFGLKQALGIYQRFMEENLKELNEFILVYIDDILIFTKQDKEYHLQKLLIVLERCKEKGLVLSKKKAKIARQEIEFLGLILSTQGKLKLQPNILEKVNLFPNKIEDRKQLQRFLWCINYISDQGFLKNIIEYTKNLFPKISTKKDWKW	Soymovirus-01
AraDur-48	Arachis duranensis	NC_029778	Arachis duranensis cultivar V14167 chromosome A07, Aradu1.1	305	7406553	QIEKSICSDLPHAFWDRKEHIVDLPYEKDFKESKIPTKARPIQMNEQLLQHCQKEIKDLLDKRLIHPSKSPWSCSAFYVNKQAEIERGTPRLVINYKPLNQALQWIRYPIPNKKNLLNRLNSANIFSKFDMKSGFWQIQIAESDRYKTAFTIPFGQYEWNVMPFGLKNAPSEFQKIMNDIFNPYSNSAIVYIDDVLIFSQTLDEHFKHVKTFMYIIQKNGLAVSKPKIVLFQTKIRFLGHIIFQGTITPIERSILFAEKFPDYILDKPQLQRFLGCLNYVSNFISNLNNLIRPLHDRLKKNPPTW	Florendovirus-01
AraDur-49	Arachis duranensis	NC_029778	Arachis duranensis cultivar V14167 chromosome A07, Aradu1.1	319	7413402	QIEKFICSDLPHAFWDWKEHIIDLPYEKDFKESKIPTKARPIQMNEQLLQHCQQEINDLLDKRLIRPEIKDLLDKGLIHPSKSPWSCSAFYVNKQAKIERGTPRLVINYKPLNQALQWIRYPIPNKKDLLNRLNSANIFSKFDMKSGFWRIQIAESDRYKTAFTVPFGQYEWNVMPFGLKNAPSEFQKIMNDIFNPYSNFAIVYIDDVLIFFQTLDEHFKHVKTFMYIIQKNGLAVSKPKIVLFQTKIRFLGHIIFQGTITPIERSILFVEKFPDYILDKPQLQRFLGCLNYVSDFIPNLNNLIKPLHDRLKKNPPPWT	Florendovirus-01
AraDur-50	Arachis duranensis	NC_029778	Arachis duranensis cultivar V14167 chromosome A07, Aradu1.1	315	11551075	IEELLDEICAENSLDIKNRNNELVSIKLKDPTKEINVPNKISYSARDREEFSLECKDLLEKGIIRSSKSPHAAPAFYVENNNEIKRGKRRMVINYKKMNEATIGDAHKLPRKDSILEKIKGATWFSSLDAKSGYWQLRLDEKTKKLTAFTCPTKESTSVLLYEWNVLPFGLKQAPGIYQRFMEENLKELNEFVLVYIDDILIFRKQDKEDHLQKLLIVLERCKEKGLVLSKKKARIAKQEIEFLGLILSTQGKLKLQPNILEKVNLFPNKIEDRKQLQRFLGCINYISDKGFLKNITEYTKSLFPKISTKNLWKW	Soymovirus-01
AraDur-51	Arachis duranensis	NC_029778	Arachis duranensis cultivar V14167 chromosome A07, Aradu1.1	315	16190827	IEELLNEVCAENPLDIKNTNKELISIKLKVPTREINVPNRIPYSARDKEEFSSECKDLLDKGIIRLSKSPHAAPAFYVENNNEIKRGKRRMVINYKKMNEATIGDAHKLPRKDSILEKIKGATWFSSLDAKSGYWQLRLDEETKKLTAFTCPTKESTSVLLYEWNVLPFGLKQAPGIYQRFMEENLKELNEFVLVYIDDILIFTKQDKEDHLQKLLIVLERCKEKGLVLSKKKAKLAKQEIEFLGLILSTEGKLKLQPNVLEKVDLFPDKMEDRKQLQRFLGCINYISDQGFLKNITDYTKNLFSKISIKKIWKW	Soymovirus-01
AraDur-52	Arachis duranensis	NC_029778	Arachis duranensis cultivar V14167 chromosome A07, Aradu1.1	315	24101832	IEQLLNEVCAENPLDIKNTNKELVNIKLKDPSKEVNVQNRIPYSARDKEEFSIECKDLLEKGIIRLSKSPHAAPAFYVENNNEIKRGKRRMVINYKKMNEATIGDAHKLPRKDSILEKIKGATWFSSLDAKSGYWQLRLDEETKKLTAFTCPTKESTGVLLYEWNVLPFGLKQAPGIYQRFMEENLKDLNEFVLVYIDDILIFTKQDKEDHLQKLLIVLERCKEKGLVLSKKKAKLAKQEIEFLGLILSTEGKLKLQPNVLEKVDLFPDKMEDRKQLQRFLGCINYISDQGFLKNITDYTKNLFSKISIKKTWKW	Soymovirus-01
AraDur-53	Arachis duranensis	NC_029778	Arachis duranensis cultivar V14167 chromosome A07, Aradu1.1	315	24332486	IEELLNEVCAENSLDIKNTNKELISIKLKVPTREINVPNRIPYSARDKEEFSSECKDLLDKGIIRLSKSPHAAPAFYVENNNEIKRGKRRMVINYKKMNEATIGDAHKLPRKDSILEKIKGATWFSSLDAKSGYWQLRLDEETKKLTAFTCPTKESTGVLLYEWNVLPFGLKQAPGIYQRFMEENLKDLNEFVLVYIDDILIFTKQDKEDHLQKLLIVLERCKEKGLVLSKKKAKLAKQEIEFLGLILSTEGKLKLQPNVLEKVDLFPDKMEDRKQLQRFLGCINYISDQGFLKNITDYTKNLFSKISIKKIWKW	Soymovirus-01
AraDur-54	Arachis duranensis	NC_029778	Arachis duranensis cultivar V14167 chromosome A07, Aradu1.1	309	26181821	IEEKIKTELCSLNPTAFQHRKLHEIALPYEDGFNEKDIPTKAKPIHMNKEYLEYCKKEIQEYLDKGLIRPSKSPWSYTGFYVMKASEIERGAPRLVINYKPLNKVLKWIRYPLPNKSNLIKRLNKANIFSKFDLKSGYYQIVVKEEDRYKTTFIVPFGHYEWNVMPQGLKNAPSKFQEIMNNIFYPHIEFTIVYLDDVLVYSKGIKQHIYHLGKFMDIIKGQGLVLSEKKMKIFTTKVRFLGYEIYQGTIVPIKRAIEFADKFPNEITDKKQLQRFLGCLNYVAEFLPGIRVTCEPLYKRLRKNPPPWT	Florendovirus-05
AraDur-55	Arachis duranensis	NC_029778	Arachis duranensis cultivar V14167 chromosome A07, Aradu1.1	309	45842897	IEEKIKTELCSLNPTAFQHRKLHEISLPYEDGFNEKDIPTKAKPIHMNKEYLENCKKEIQEYLDKGLIRPSKSPWSCTCFYVMKASEIKRGAPRLVINYKPLNKVLKWIRYPLPNKSDLIKRLNKANIFSKFDLKSGYYQIAVKDEDRYKTAFIVPFGHYEWNVMPQELKSAPSEFQEIMNNIFYPHIEFTIVYLDDVLVYSKGIKQYIYHLEKFMDIIKEQGLVLSEKKMKIFTTKVRFLGYEIYQGTIVPIKRTIEFADKFSNEITDKKQLQRFLGCLNYVAEFLPGIRVTCEPLYKRLRKNPPPWT	Florendovirus-05
AraDur-56	Arachis duranensis	NC_029779	Arachis duranensis cultivar V14167 chromosome A08, Aradu1.1	311	614197	IEELLDKICAENPLDIKNTNNELVSIKLKDPKKEINIPNKILYSARDREEFSLECRDLLEKGIIRLSKSPHAAPAFYVENNNEIKRGKRRMVINYKKMNEATIGDTHKLPRKNSILEKIKGATWFSSLDAKSGYWQLRLDEETKKLTAFTCPTKESTSVLLYEWNVLPFGLKQAPGIYQRFMEENLKELNEFVLVYINDILIFTKQDKEDHLQKLLIVLERCKEKGLVVSKKKGRIAKQEIEFLGLILSTQGKLKLQPNILEKVNLFPNKIEDRKQLQRFLGCINYISDQGFLKNITEYTKSLFPKKVLKK	Soymovirus-01
AraDur-57	Arachis duranensis	NC_029779	Arachis duranensis cultivar V14167 chromosome A08, Aradu1.1	315	27511837	IEELLDEICAENPLDIKNTNNELVSIKLKDPTKEINVPNKSPYSARDREEFSLECRDLLEKGIIRLSKSPHAAPAFYVENNNEIKRGKRRMVINYKKMNEAIIGDAHKLPRKDSILEKIKGATWFSSLDAKSGYWQLRLDEETKKLTAFTCPTKESTSVLLYEWNVLPFGLKQAPGIYQRFMEENLKELNEFVLVYIDDILIFTKQDKEDHLQKLLIVLERCKEKGLVLSKKKARIAKQEIEFLGLILSTQGKLKLQPNVLEKVNLFPNKIEDRKQLQRFLGCINYISDQGFLKNITEYTKSLFQKISTKKEWKW	Soymovirus-01
AraDur-58	Arachis duranensis	NC_029779	Arachis duranensis cultivar V14167 chromosome A08, Aradu1.1	315	42272181	IEELLNEVCAENPLYIKNTNRELISIKLKDSTKEINVPNRIPYSARDKEEFSSECKDLLDKGIIRLSKSPHAAPAFYVENNNEIKRGKRRMVINYKKMNEATLGDAHKLPRKDSILEKIKGATWFSSLDAKSGYWQLRLDEETKKLTAFTCPTKESTGVLLYEWNVLPFGLKQAPGIYQRFMEENLKDLNEFVLVYIDDILVFTKQDKEDHLQKLLIVLEKCKEKGLVLSKKKAKIARQEIEFLGLILSKEGKLKLQPNVLEKVDLFPNKMEDRKQLQRFLGCINYISDQGFLKNITEYTKNLFSKISLKKIWKW	Soymovirus-01
AraDur-59	Arachis duranensis	NC_029779	Arachis duranensis cultivar V14167 chromosome A08, Aradu1.1	315	45930428	IKELLDEICAENPLDIKNTNNELVSIKLKYPIKEINVPNKIPYSARDREEFSLECRDLLEKGIIRLSKSPHAAPAFYVENNNEIKRGKRRMVINYKKMNEATIGDAHKLPRKDSILEKIKGATWFSSLDAKSGYWQLRLDEETKKLTAFTCPTKESTSVLLYEWNVLPFGLKQAPGIYQRFMEENLKELNEFVLVYIDDILIFTKQDKEDHLQKLLIVLERCKEKRLVLSKKKARIAKQEIEFLGLILSTQGKLKLQPNVLEKVNLFPNKIEDRKQLQRFLGCINYISDQGFLKNITEYTKSLFPKISTKKEWKW	Soymovirus-01
AraDur-60	Arachis duranensis	NC_029779	Arachis duranensis cultivar V14167 chromosome A08, Aradu1.1	310	48441730	IEELLDEICAENPLDIKNTNNELVSIKLKDPTKEINVPNKILYSARDREEFSLECKDLLEKGIIRLSKSPHAAPAFYVENNNEIKRGKRRMVINYKKMNEATIGDAHKLPRKDSILEKIKGATWFSSLDAKSGYWQLCLDEETKKLTAFTCPTKESTSVLLYEWNVLPFGLKQAPGIYQRFMEENLKELNEFVLVYIDDILIFTKQDKKDHLQKLLIVLERCKEKGLVLSKKKARIAKQEIEFLGLILSTQGKLKLQPNVLEKVNLFPNKIEDRKQLQRFLGCINYISDQGFLKNITEYTKSLFQKISTK	Soymovirus-01
AraDur-61	Arachis duranensis	NC_029780	Arachis duranensis cultivar V14167 chromosome A09, Aradu1.1	307	3668133	IEELLDEICAENPLDIKNTNNELVSIKLKDPTKEINVPNKIPYSVRDREEFSLECIYLLEKGIIRLSKSPHAAPAFYVENNNEIKRGKRRMVINYKKMNEATIGDAHKLRRKDSILEKIKGATWFSSLDAKSGYWQLRLDEETNKLTAFTCPTKESTSVLLYEWNVLPFGLKQAPGIYQRFMEENLKELNEFVLVYIDDILVFTKQDKEDHLQKLLIVLEICKEKGLVLSKKKARIAKQEIEFLELILSTEGKLKLQPNVLEKVNLFPNKIEDRKQLQRFLGCINYISDQGFLKNITEYTKSLFLKI	Soymovirus-01
AraDur-62	Arachis duranensis	NC_029780	Arachis duranensis cultivar V14167 chromosome A09, Aradu1.1	313	8289411	IEELLDEICAENPLDIKNTNNELVNIKLKDCTKEINVPNKIPYSARDREEFSLECRDLLEKGIIRLSKSPHAAPAFYVENNNEIKRGKRRMVINYKKMNEATIGDAHKLPRKDSILEKIKGATWFSSLDTKSGYWQLCLDEETKKLTAFTCPTKESTSVLLYEWNVLPFGLKQAPGIYQRFMEENLKELNEFVLVYIDDILIFTKQDKEDHLQKLLIVLERCKEKGLVLSKKKARIAKQEIEFLGLILSTQRKLKLQPNVLEKVNLFPNKIEDRKQLQRFLGCINYISDQGFLKNITEYTKSLFPEDSMQIQR	Soymovirus-01
AraDur-63	Arachis duranensis	NC_029780	Arachis duranensis cultivar V14167 chromosome A09, Aradu1.1	315	10338369	IEELLNEVCAENPLDIKNTNRELISIKLKVPTREINVPNRIPYSARDKEEFSSECKDLLAKGIIRLSKSPHAAPAFYVENNNEIKRGKRRMVINYKKMNEATIGDAHKLPRKDSILEKIKGATWFSSLDAKSGYWQLRLDEETKKLTAFTCPTKESTGVLLYEWNVLPFGLKQAPGIYQRFMEENLKDLNEFVLVYIDDILIFTKQDKEDHLQKLLIVLERCKEKGLVLSKKKAKLAKQKIEFLGLILSTEGKLKLQPNVLEKVDLFPDKMEDRKQLQRFLGCINYISDQGFLKNITDYTKSLFSKISIKKIWKW	Soymovirus-01
AraDur-64	Arachis duranensis	NC_029780	Arachis duranensis cultivar V14167 chromosome A09, Aradu1.1	306	28229810	QIEKSICSDLPHAFWDRKEHIVDLPYEKDFKESKISTKVRPIQMNEQLLQHCQKEIKDLLDKRLIRPSKSPWSCSAFYVNKQAKIERGTPRLVINYKPLNQALQWIRYPIPNKKDLLNRLNSANIFSKFDMKSGFWQIQITESDRYKTAFTVPFGQYEWNVMPFGLKNAPSEFQKIMNDIFNLYSNFAIVYIDDVLIFSQTLDEHFKHVKTFMYIIQKNGLAVSKPKIVLFQTKIRFLGHIIFQGTITPIERSILFAEKFPDYILNKSQLQRFLGCLNYVSDFIPNLNNLIKPLHDRLKKNPPPWT	Florendovirus-01
AraDur-65	Arachis duranensis	NC_029780	Arachis duranensis cultivar V14167 chromosome A09, Aradu1.1	306	61115554	QIEKSICSDLPHAFWDRKEHIVDLPYEKDFKESKIPTKARPIQMNEQLLQHCQQEIKDLLDKRLIRPSKSPWSCSVFYVNKQAEIERGTPRLVINYKPLNQALQWIRYPIPNKKDLLNRLNSANIFSKFDMKSGFWQIQITESDRYKTTFTVPFGQYEWNVMPFGLKNAPSEFQKIMNDIFNPYSNFAIVYIDDVLIFSQTLDEHFKHVKTFMYIIQKNGLAVSKPKIVLFQTKIRFLGHIIFQGTITPIERSILFAEKFPDYILDKPQLQRFLGCLNYVSDFIPNLNNLLKPLHDRLKKNPPPWT	Florendovirus-01
AraDur-66	Arachis duranensis	NC_029780	Arachis duranensis cultivar V14167 chromosome A09, Aradu1.1	305	67130946	IEELLDEICAENPLDIKNTNNELVSIKLKDPTKEINVPNKILYSARDREEFFLECRDLLEKGIIRLSKSPHAALAFYVENNNEIKRGTRRMVINYKKMNEATIGDAHKLPRKDSILEKIKGATWFSSLDAKSGYWQLRLDEETKKLTAFTCPTKESTSVLLYEWNVLPFGLKQAPGIYQRFMEENLKELNEFVLVYIDDILIFTKQDKEDHLQKLLIVLERCKEKGLVLSKKKARIAKQEIEFLGLILSTQGKLKLQPNVLEKVNLFPNKIEDRKQLQRFLGCISDQGFLKNITEYTKSLFPKIS	Soymovirus-01
AraDur-67	Arachis duranensis	NC_029780	Arachis duranensis cultivar V14167 chromosome A09, Aradu1.1	309	80197307	IEEKIKKELCSLNPTAFQHRKLHEISLPYEDGFKEKDIPTKAKPIHMNKEYLEYCKKEIQEYLDKGLIRPSKSPWSCTGFYVMKASEIERGAPRLVINYKPLNKVLKWIRYPLPNKSDLIKRLNKANIFSKFDLKSGYYQIAVKEEDRYKTAFIVPFGHYEWNVMPQGLKNAPSEFQEIMNNIFYPHIEFTIVYLDDVLVYSKGIKQHIYHLEKFMDIIKEQGLVLSEKKIKIFTTKVRFLGYEIYQGTIVPIKRAIEFADKFPNEITDKKQLQRFLGCLNYVAEFLPGIRVTCEPLYKMLRKNPPPWT	Florendovirus-05
AraDur-68	Arachis duranensis	NC_029780	Arachis duranensis cultivar V14167 chromosome A09, Aradu1.1	315	90307215	IEEILDKICAKNPLDIKNTNNELVSIKLKDPTKEINVPNKISYSARDREEFSLECRDLLEKRIIRLSKSPHATPAFYVENNNEIKRGKRRMVINYKKMNEATIGDAHKLPRKDSILEKIKGATWFSSLDAKSGYWQLRLDEEANKLIAFTCPTKESTSMLLYEWNVLPFGLKQALGIYQRFMEENLKELNEFVLVYIDDVLIFTKQDKEDHLQKLLIVLERCKEKRLVLSKKKARIAKQEIEFLGLILSTQGKLKLQPNVLEKVNLFPNKIEDRKQLQRFLGCINYISDQGFLKNITDYTKNLFSKISIKKIWKW	Soymovirus-01
AraDur-69	Arachis duranensis	NC_029780	Arachis duranensis cultivar V14167 chromosome A09, Aradu1.1	308	102103209	IEELLDEICAENPLDIKNTNNELVSIKLKDPTKEINIPNKIPYSARDREEFSLECRDLLEKGIIRLSKSPHAAPAFYVENNNEIKRGKQRMVINYKKMNEATIGDAHKLPKKDSILEKIKGVTWFSSLDAKSGYWQLRLDEETKKLTAFTCPTKESTSVLLYEWNVLPFGLKQAPGIYQRFMEENLKELNEFVLVYIDDILIFTKQNKEDHLQKLLIVLERCKEKGLVLSKKKARIAKQEIEFLGLILSTQGKLKLQPNDLEKVNLFPNKIEDRKQLQRFLGRINYISDQGFLKNITEYTKSLFPKIS	Soymovirus-01
AraDur-70	Arachis duranensis	NC_029780	Arachis duranensis cultivar V14167 chromosome A09, Aradu1.1	309	105195650	IEEKIKKELCSLNPTAFQHRKLHEISLPYEDGFNEKDIPTKAKPIHMNKEYLEYCKKEIQEYLDKGLIRPSKSPWSCTGFYVMKASEIERGAPRLVINYKPLNKVLKWIRYPLPNKSDLIKRLNKANIFSKFDLKSGYYQIAVKEEDRYKTAFIVPFGHYEWNVMPQGLKNAPSEFQEIMNNIFYPHIEFTIVYLDDVLVYSKGIKQHIYHLGKFMDIIKEQGLVLSEKKMKIFTTKVRFLGYEIYQGTIVPIKRAIEFADKFPNEIIDKKQLQRFLGCLNYVAEFLPGIRVTCEPLYKRLRKNPPPWT	Florendovirus-05
AraDur-71	Arachis duranensis	NC_029780	Arachis duranensis cultivar V14167 chromosome A09, Aradu1.1	309	105215706	IEEKIKMELCSLNPTAFQHRKLHEISLPYEDGFNEKDIPTKAKPIHMNKEYLEYCKKEIQEYLDKGLIRPSKSPWSCTGFYVMKASEIERGAPRLVINYKPLNKVLKWIRYPLPNKSDLIKRLNKANIFSKFDLKLGYYQIAVKEEDRYKTAFIVPFGHYEWNVMPQGLKNAPSEFQEIMNNIFYPHIEFTIVYLDDVLVYSKGIKQHIYHLEKFMDIIKEQGLVLSEKKMKIFTTKVRFLGYEIYQGTIVPIKRAIEFADKFPNEITDKKQLQRFLGCLNYVAEFLPGIRVTCEPLYKRLRKNPPPWT	Florendovirus-05
AraDur-72	Arachis duranensis	NC_029780	Arachis duranensis cultivar V14167 chromosome A09, Aradu1.1	304	108156230	CCDSHDKFDHPLPLWKNQEFFIQLPFKKNEDINPTKATHSGMNPEDLKLAKEECASLLKQGLIEPTTSNWACQAFYVEKRSEQIRGKKRLVIDYKPLNLFLQDDKFPLPRIDAITPRLSEAKLFSKFDLKAGFWQLGIHPKDRYKTGFCIPDAQYQWTVMPFGLKVAPSLFQKTMIRIFEPILHSALIYIDDILLFSKDGPTHQALLTQFTEIVEKYGIMLSQKKSLIGQAQVDFLGMTFNNGFFQPGEHISKELLNFPDNYLTTKQVQQFLGIINYIRDFIPDVTRHTSQLSKLLKKQPPPWG	Petuvirus-06
AraDur-73	Arachis duranensis	NC_029780	Arachis duranensis cultivar V14167 chromosome A09, Aradu1.1	304	108161733	CCDNHDKFDHPLPLWKNQEFFIQLPFKKNEDINPTKATHSGMNPEDLILAKEECASLLKQGLIEPTTSNWACQAFYVEKRSEQIRGKKRLVIDYKPLNLFLQDDKFPLPRIDAITPRLSEAKLFSKFDLKAGFWQLGIHPKDRYKTGFCIPDAQYQWTVMPFGLKVAPSLFQKTMIRIFEPILHSALIYIDDILLFSKDGPTHQALLIQFTTIVEKYGIMLSQKKSLIGQAQVDFLGMTFNNGFFQPGEHISKELLNFPDNHLTTKQVQQFLGIINYIRDFIPDVTRHTSQLSKLLKKQPPPWG	Petuvirus-06
AraDur-74	Arachis duranensis	NC_029781	Arachis duranensis cultivar V14167 chromosome A10, Aradu1.1	304	9825035	CCDSHDKFDHPLPLWKNQEFFIQLPFKKNEDINPTKATHSGMNPEDLKLAKEECASLLKQGLIEPTTSNWACQAFYVEKRSEQIRGKKRLVIDYKPLNLFLQDDKFPLPRIDAITPRLSEAKLFSKFDLKAGFWQLGIHPKDRYKTGFCIPDAQYQWTVMPFGLKVAPSLFQKTMIRIFEPILHSALIYIDDILLFSKDGPTHQALLIQFTEIVEKYGIMLSQKKSLIGQAQVDFLGMTFNNGFFQPGEHISKELLKFPDDHLTTKQVQQFLGIINYIRDFIPDVTRHTSQSSKLLKKQPPPWG	Petuvirus-06
AraDur-75	Arachis duranensis	NC_029781	Arachis duranensis cultivar V14167 chromosome A10, Aradu1.1	315	22412568	IEELLDEICAENPLNITNTNNELVSIKLKDPTKEINVPNKIPYSARDREEFSLECKDLLEKGIIRLSKSPHAAPAFYVENNNEIKRGKRRMVINYKKMNEATIGDAHKLPRKDSILEKIKGATWFSSLDAKSGYWQLRLDEETKKLTAFTCPTKESTSVLLYEWNVLPFGLKQAPCIYQRFMEENLKELNEFVLVYIDDILIFTKQDKEDHLQKLLIVLERCKEKGLVLSKKKARIAKQEIEFLGLILSVQGKLKLQPNVLEKVNLFPNKIEDRKQLQRFLGCINYISDQGFLKNIIEYTKSLFPKISTKKEWKW	Soymovirus-01
AraDur-76	Arachis duranensis	NC_029781	Arachis duranensis cultivar V14167 chromosome A10, Aradu1.1	302	65606984	QIEKSICSDLPHAFWDRKEHIVDLPYEKDFKESKIPTKARPIQMNEQLLQHCQQEIKDLLDKKLIRPWSCSAFYVNKQAEIERGTPRLVINYKPLNQALQWIRYPIPNKKDLLNRLNSANIFSKFDMKSGFWQIQITESDRYKTAFTVPFGQYEWNVMPFGLKNAPSEFQKIMNDIFNPYSNFAIVYIDDVLIFFQTLDEHFKHVKTFMYIIQKNGLAVSKPKIVLFQTKIRFLGHINFQGTITPIERSILFAEKFPDYILDKPQLQRFLGCLNYVSVFILNLNNLIKPLHDRLKKNPPPWT	Florendovirus-01
AraDur-77	Arachis duranensis	NC_029781	Arachis duranensis cultivar V14167 chromosome A10, Aradu1.1	308	77537684	IEELLDEICAENPLDIKNTNNELVSIKLKDLTKKTNVPNKIPYSARDREEFSLECRDLLEKGIIRLSKSPHAAPAFYVENNNEIKRGKRRMVINYKKMNEATVGDAHKLLRKDSILEKIKGATWFSSLDAKSGYWQLRLDEETKKLTIFTCPTKESTSVLLYEWNILPFGLKQAPGIYQRFMKENLKELNEFVLVYIDDILIFTKHDKEDHLQKLLIVLERCKEKGLVLSKKKARIAKQEIEFLGLILSTQGKLKLQPNVLKKVNLFPNKIEDRKQLQRFLGCINYISDQRFLKNITEYTKSLFPKIS	Soymovirus-01
AraDur-78	Arachis duranensis	NC_029781	Arachis duranensis cultivar V14167 chromosome A10, Aradu1.1	315	102959435	IEELLNEVCAENPLDIKNTNKELISIKLKVPTREINVPNKIPYSARDKEEFSSECKDLLDKGIIRLSKSPHAAPAFYVENNNEIKRGKRRMVINYKKMNEATIGDAHKLPRKDSILEKIKGATWFSSLDAKSGYWQLRLDEETKKLTAFTCPTKESTGVLLYEWNVLPFGLKQAPGIYQRFMEENLKDLNEFVLVYIDDILIFTKQDKEDHLQKLLIVLERCKEKGLVLSKKKAKLAKQEIEFLGLILSTEGKLKLQPNVLEKVDLFPDKMEDRKQLQRFLGCINYISDQGFLKNITDYTKNLFSKISIKKIWKW	Soymovirus-01
AraDur-79	Arachis duranensis	NC_029781	Arachis duranensis cultivar V14167 chromosome A10, Aradu1.1	304	105800623	CCDSHDLFNHPAPLWKNPEFYVRLPFKKNEDINPIKATHSGMNPEDLKLARAECVALLVQGLIEPTNSNWACQAFYVEKRAEQNREKKRLVIDYKPLNVFLQDDKFPLPKISVTTQRLNRTKIFSKFDLKVGFWQIGLHPEDRYKTAFCIPEAEYQWTVMPFGLKVAPSLFQKAMTKIFEPILHSTLIYIDDILLFSKDNEAHKALLAQFTQIIKDQGIMLSAKKSSIAKTRIEFLGMIFEDGFFQPGEHIAKGLINFPDENMTVKQVQQFLGIVNYIRDFIPDVTKHTSQLSKLLKKKPPHHG	Petuvirus-06
AraHal-1	Arabidopsis halleri	Scaffold24953_264	Ahalleri|264|v1.1	305	1216	IEELLEKVCSENPLDPVKSKQWMKASIKLSEPSKVVKVKPMKYSPMDRDEFEKQIKELLELKVIRTSKSPHMAPAFLVNNEAEKRRGKKRMVVNYKAMNKATIGDAYNLPNKDELLTLVRGKKIFSSFDCKSGFWQVLLDEDSKSLTAFTCPQGHYEWNVVPFGMKQAPSIFQRHMDNAFKKFRKCCCVYVDDILVFSDNEEDHQTHVAMILQTCYQLGILLSKKKAQLFKTKINFLGLEIDQGTHRLQDHILEHIHKFPDKIEDKKQLQKFLGILTYASSYIPKLAEMRKPLQAKLKENVQWIW	Caulimovirus-01
AraHyp-001	Arachis hypogaea	NC_037618	Arachis hypogaea cultivar Tifrunner chromosome Arahy.01, arahy.Tifrunner.gnm1.KYV3	309	2714531	IEEKIKKELCSLNPTAFQHRKLHEISLPYEDGFNEKDIPTKAKPIHMNKEYLEYCKKEIQEYLDKGLIRPSKSPWSCTGFYVMKASEIERGAPRLVINYKPLNKVLKWIRYPLPNKSDLIKRLNKANIFSKFDLKSGYYQIAVKEEDRYKTAFIVPFGHYEWNVMPQGLKNAPSEFQEIMNNIFYPHIEFTIVYLDDVLVYSKGIKQHIYHLEKFMDIIKEQGLVLSEKKMKIFTTKVRFLGYEIYQGTIVPIKRAIEFADKFPNEITDKKQLQRFLGCLNYVAEFLPGIRVTCEPLYKRLRKNPPPWT	Florendovirus-05
AraHyp-002	Arachis hypogaea	NC_037618	Arachis hypogaea cultivar Tifrunner chromosome Arahy.01, arahy.Tifrunner.gnm1.KYV3	309	2722246	IEEKIKKELCSLNPTAFQHRKLHEISLPYEDGFNEKDIPTKAKPIHMNKEYLEYCKKEIQEYLDKGLIRPSKSPWSCTGFYVMKASEIERGAPRLVINYKPLNKVLKWIRYPLPNKSDLIKRLNKANIFSKFDLKSGYYQIAVKEEDRYKTAFIVPFGHYEWNVMPQGLKNAPSEFQEIMNNIFYPHIEFTIVYLDDVLVYSKGIKQHIYHLEKFMDIIKEQGLVLSEKKMKIFTTKVRFLGYEIYQGTIVPIKRAIEFADKFPNEITDKKQLQRFLGCLNYVAEFLPGIRVTCEPLYKRLRKNPPPWT	Florendovirus-05
AraHyp-003	Arachis hypogaea	NC_037618	Arachis hypogaea cultivar Tifrunner chromosome Arahy.01, arahy.Tifrunner.gnm1.KYV3	315	6261994	IEELLDEICAANPLDIKNTNNELVSIKLKDPTKEINVPNKILYSARDREEFSLECRDLLEKGIIRLSKSSHAAPAFYVENNNEIKRGKRRMVINYKKINEATIGDAHKLPRKDSILEKIKEATWFSSLDAKSGYWQLRLDEETKKLTAFTCPTKESTSVLLYEWNVLPFGLKQAPGIYQRFMEENLKELNEFVLVYIDDILIFTKQDKEDHLQKLLIVLERCKEKGLVLSKKKARIAKQEIEFLGLILSAQGKLKLQPNVLEKVNLFPNKIEDRKQLQRFLGCINYVSDQGFLKNITEYTKSLFPKISTKKVWKW	Soymovirus-01
AraHyp-004	Arachis hypogaea	NC_037618	Arachis hypogaea cultivar Tifrunner chromosome Arahy.01, arahy.Tifrunner.gnm1.KYV3	315	12400402	IEELLDEICDENPLDIKNTNNELVSIKLKDPTKEINVPNKIPYSARDREEFSLECRDLLEKGIIRLSKSSHAAPAFYVENNNEIKRGKRRMVINYKKMNEATIGDAHKLPRKDSILEKIKGATWFSSLDAKSGYWQLRLNEETKKLTAFTCPTKESTSVLLYEWNVLPFGLKQAPGIYQRFMEENLKELNEFVLVYIDDILIFTKQDKGDHLQKLLIVLERCKEKGLVLSKKKAKIAKQEIEFLGLILSTQGKLKLQPNVLEKVNLFPNKIEDRKQLQRFLGCINYISDQGFLKNITEYTKSLFPKISTKKEWKW	Soymovirus-01
AraHyp-005	Arachis hypogaea	NC_037618	Arachis hypogaea cultivar Tifrunner chromosome Arahy.01, arahy.Tifrunner.gnm1.KYV3	315	13921510	IEELLDKICAENPLDIKNTNNELVSIKLKDPTKEINVPNKIPYSARDREEFSLECRDLLEKGIIRLSKSPHAAPAFYIENNNEIKRGKRRIVINYKKMNEATIGDAHKLPRKDSILEKIKGATWFSSLDAKSGYWQLRLDEETKKLTAFTCPTKESTSVLLYEWNVLPFGLKQVPSIYQRFMEENLKELNEFVLVYIDDILIFTKQDKEDHLQKLLIVLERCKEKGLVLSKKKARIAKQEIEFLGLILSTQGKLKLQPNILEKVNLFPNKIENRKQLQRFLGCINYIFDQGFLKNITEYTKSLFPKISTKKEWKW	Soymovirus-01
AraHyp-006	Arachis hypogaea	NC_037618	Arachis hypogaea cultivar Tifrunner chromosome Arahy.01, arahy.Tifrunner.gnm1.KYV3	308	14552899	IEELLDEICAENPLDIKNTNNELVSIKLKDPTKEINVPNKIPYSARDREEFSLECKDLLEKGIIRLSKSLHATPAFYVENNNEIKRGKRRMVINYKKMNEATIGDAHKLPRKDSILEKIKGATWFSSLDAKSGYWQLRLDEEIKKLTAFTCPTKESTSVLLYEWNVLPFGLKQAPGIYQRFMEENLKELNEFVLVYIDDILIFTKRDKEDHLQKLLIVLERCKEKGLVLSKKKARIAKQEIEFLGLILSTQGKLKLQPNVLEKVNLFPNKIEDRKQLQRFLGCINYISDQGFLKNITEYTKSLFPKIS	Soymovirus-01
AraHyp-007	Arachis hypogaea	NC_037618	Arachis hypogaea cultivar Tifrunner chromosome Arahy.01, arahy.Tifrunner.gnm1.KYV3	308	19568523	IEELLDEICAENPLDIKNTNNELVSIKLKDPTKEINVPNKIPYSARDREEFSLECKDLLEKGIIRLSKSPHAAPAFYVENNNEIKRGKRRMVINYKKMNEATIGDAHKLPRKDSILEKIKGATWFSSLDAKSGYWQLRLDEETKKLTAFTCPTKESTCVLLYEWNVLPFGLKQAPGIYQRFMKENLKELNEFVLVYIDDILIFTKQDKEDHLQKLLIVLERCKEKGLVLSKKKARIAKQEIEFLGLILSTQGKLKLQPNVLEKVNLFPNKIEDRKQLQRFLGCINYISDQRFLKNITEYTKSLFPKIS	Soymovirus-01
AraHyp-008	Arachis hypogaea	NC_037618	Arachis hypogaea cultivar Tifrunner chromosome Arahy.01, arahy.Tifrunner.gnm1.KYV3	315	20935891	IEELLDEICAENPLDIKNTNNELVSIKLKDPTKEINVPNKIPYSARDREEFSLECKDLLEKGIIRLSKSPHAAPAFYVENNNEIKRGKRRMVINYKKMNEATIGDTHKLPRKDSILEKIKGATWFSSLDAKSGYWQLRLDEETKKLTAFTCPTKESTSVLLYEWNVLPFGLKQAPGIYQRFMEENLKELNEFVLVYIDDILIFTKQDKEYHLQKLLIVLERCKEKGLVLSKKKARIAKQEIEFLGLILSAQGKLKLQPNVLEKVNLFPNKIEDRKQLQRFLGCINYISDQGFLKNITEYTKSLFPKISTKKEWKW	Soymovirus-01
AraHyp-009	Arachis hypogaea	NC_037618	Arachis hypogaea cultivar Tifrunner chromosome Arahy.01, arahy.Tifrunner.gnm1.KYV3	312	22004363	IEELLDEICAENSLDIKNTNNELVSIKLKDPTKEINVPNKIPYSARDREEFSLECRDLLEKGIIRLSKSPHAAPAFYVENNNEIKRGKRRMVINYKKMNEATIGDAHKLPRKYSILEKIKGATWFSSLDAKSGYWQLRLDEETKKLTAFTCPTKESTSVLLYEWNVLPFELKQAPGIYQRFIEENLKELNEFVLVYIDDILIFTKQDKEDHLQKLLIVLERCKEKGLVLSKKKARIVKQEIEFLGLTQGKLKLQPNILEKVNLFPNKIEDKKQLQRFLGCINYISDQRFLKNITEYTKSLFPKIRTKKVWKW	Soymovirus-01
AraHyp-010	Arachis hypogaea	NC_037618	Arachis hypogaea cultivar Tifrunner chromosome Arahy.01, arahy.Tifrunner.gnm1.KYV3	312	22013607	IEELLDEICAENPLDIKNTNNELVSIKLKDPTKEINVPNKIPYSARNREEFSLECRDLLEKGIIRLSKSPHATPAFYVENNNEIKRGKRRMVINYKKMNEATIGDAHKLPRKYSILEKIKGATWFSSLDAKSGYWQLRLDEETKKLTAFTCPTKESTSVLLYEWNVLPFELKQAPGIYQRFIEENLKELNEFVLVYIDDILIFTKQDKEDHLQKLLIVLERCKEKGLVLSKKKARIVKQEIEFLGLTQGKLKLQPNILEKVNLFPNKIEDRKQLQRFLGCINYISDQGFLKNITEYTKSLFPKISTKKVWKW	Soymovirus-01
AraHyp-011	Arachis hypogaea	NC_037618	Arachis hypogaea cultivar Tifrunner chromosome Arahy.01, arahy.Tifrunner.gnm1.KYV3	309	24659030	IEEKIKKELYSLNPTAFQHRKLHEIALPYEDGFNEKDIPTKAKPIHMNKEYLEYCKKEIQEYLDKGLIRPSKSPWSCTGFYVMKASEIERGAPRLVINYRPLNKVLKWIRYPLPNKSDLIKRLNKANIFSKFDLKSGYYQIAVKEEDRYKTAFIVPFGHYEWNVMPQGLKNAPSEFQEIMNNIFYPHIEFTIVYLDDVLVYSKGIKQHLYHLEKFMDIIKEQGLVLSEKKMKIFTTKVRFLGYEIYQGTIIPIKRAIEFADKFPNEITDKKQLQRFLGCLNYVAEFLPGIRITCEPLYKRLRKNPPPWT	Florendovirus-05
AraHyp-012	Arachis hypogaea	NC_037618	Arachis hypogaea cultivar Tifrunner chromosome Arahy.01, arahy.Tifrunner.gnm1.KYV3	309	24666507	IEEKIKKELCSLNPTAFQHRKLHEIALPYEDGFNEKDIPTKAKPIHMNKEYLEYCKKEIQEYLDKGLIRPSKSPWSCTGFYVMKASEIERGAPRLVINYRPLNKVLKWIRYPLPNKSDLIKRLNKANIFSKFDLKSGYYQIAVKEEDRYKTAFIVPFGHYEWNVMPQGLKNAPSEFQEIMNNIFYPHIEFTIVYLDDVLVYSKGIKQHLYHLEKFMDIIKEQGLVLSEKKMKIFTTKVRFLGYEIYQGTIIPIKRAIEFADKFPNEITDKKQLQRFLGCLNYVAEFLPGIRITCEPLYKRLRKNPPPWT	Florendovirus-05
AraHyp-013	Arachis hypogaea	NC_037618	Arachis hypogaea cultivar Tifrunner chromosome Arahy.01, arahy.Tifrunner.gnm1.KYV3	309	24677607	IEEKIKKELCSLNPTAFQHRKLHEIALPYEDGFNEKDIPTKAKPIHMNKEYLEYCKKEIQEYLDKGLIRPSKSPWSCTGFYVMKASEIERGAPRLVINYKPLNKVLKWIRYPLPNKSDLIKRLNKANIFSKFDLKSEYYQIAVKEEDRYKTAFIVPFGHYEWNVMPQGLKNVPSEFQEIMNNIFYPHIEFTIVYLDDVLVYSKGIKQHLYHLEKFMDIIKEQGLVLSEKKMKIFTTKVRFLGYEIYQGTIIPIKRAIEFADKFPNEITDKKQLQRFLGCLNYVAEFLPGIRITCEPLYKRLRKNPPPWT	Florendovirus-05
AraHyp-014	Arachis hypogaea	NC_037618	Arachis hypogaea cultivar Tifrunner chromosome Arahy.01, arahy.Tifrunner.gnm1.KYV3	306	26641911	QIEKSSCSDLPHAFWDRKEHIVDLPYENDFKESKIPTKARPIQMNEQRLQHCQQEIKDLLDKRLIRPSKSPWSCSAFYVNKQAEIERGTPRLVINYKPLNQALQWICYPIPNKKDLFNRLNSANIFSKFDMKSGFWQIQITESDRYKTAFTVPFGQYEWNVMPFGLKNAPSEFQKIMNDIFNPYSNFAIVYIDDVLIFSQTLDEHFKHVKTFMYIIQKNGLAVSKPKSVLFQTKIRFLGHIIFQGTITPIERSILFAKKFSDYILDKPQLQRFLGCLNYVSDFIPNLNNLLKTLHDRLKKNPPPWT	Florendovirus-01
AraHyp-015	Arachis hypogaea	NC_037618	Arachis hypogaea cultivar Tifrunner chromosome Arahy.01, arahy.Tifrunner.gnm1.KYV3	315	31184097	IEELLDEICAENPLDIKNTNNELVSIKLKDPTKEINVPNKIPYSARDREEFSLECKDLLEKGIIRLSKSPHAAPAFYVENNNEIKRGKRRMVINYKKMNEATIGDAHKLPRKDSILEKIKGATWFSSLDAKSGYWQLRLDEETKKLTAFTCPTKESTSVLLYEWNVLPFGLKQAPGIYQRFMEENLKELNEFVLVYIDDILIFTKQDKEDHLQKLLIVLERCKEKGLVLSKKKARIAKQEIEFLGLILSTQGKLKLQPNVLEKVNLFPNKIEDRKQLQRFLGCINYISDQGFLKNITEYTKSLFPKISTKKVWKW	Soymovirus-01
AraHyp-016	Arachis hypogaea	NC_037618	Arachis hypogaea cultivar Tifrunner chromosome Arahy.01, arahy.Tifrunner.gnm1.KYV3	315	32974736	IEELLDEICAENPLDIKNTNNELVSIKLKDPTKEINVPNKIPYSARDREEFSLECKDLLEKGIIRLSKSPHAAPAFYVENNNEIKRGKRRMVINYKKMNEATIGDAHKLPRKDSILEKIKGATWFSSLDAKSGYWQLRLDEETKKLTAFTCPTKESTSVLLYEWNVLPFGLKQAPGIYQRFMEENLKELNEFVLVYIDDILIFTKQDKEDHLQKLLIVLERCKEKGLVLSKKKARIAKQEIEFLGLILSTQGKLKLQPNVLEKVNLFPNKIEDRKQLQRFLGCINYISDQGFLKNITEYTKSLFPKISTKKVWKW	Soymovirus-01
AraHyp-017	Arachis hypogaea	NC_037618	Arachis hypogaea cultivar Tifrunner chromosome Arahy.01, arahy.Tifrunner.gnm1.KYV3	315	33629353	IEELLDEICAENPLDIKNINNELVSIKLKDPTKEINVPNKIPYSARDREEFSLECKDLLEKGIIRLSKSPHAAPAFYVENNNEIKRGKRRMVINYKKMNEATIGDAHKLPRKDSILEKIKGATWFSSLDAKSGYWQLRLDEETKKLTAFTCPTKESTSVLLYEWNVLPFGLKQAPGIYQRFMEENLKELNEFVLVYIDDILIFTKQDKEDHLQKLLIVLERCKEKGLVLSKKKARIAKQEIEFLGLISSAQGKLKLQPNVLEKVNLFPNKIEDRKQLQRFLGCINYISDQGFLKNITEYTKSLFPKISTKKEWKW	Soymovirus-01
AraHyp-018	Arachis hypogaea	NC_037618	Arachis hypogaea cultivar Tifrunner chromosome Arahy.01, arahy.Tifrunner.gnm1.KYV3	306	33839672	QIEKSIYSDLPHAFWKRKEHIVDLPYEKDFKESQIPTKACPIQMNEQLLQHCQKEIKDLLDKGLIRPSKSPWSCSAFYVNKQAEIERRTPRLIINYKPLNQTLQWIRYPIPNIKDLLNRLNSANIFAKFDMKSGFWQIQIKKSDRCKTAFTFPFGQYEWNVIPFGLKNAPFEFQKIMNDIFNPYSNFAIIYIDDVLIFSQTLEKHFKHVKIFMYIIQKNRLAVSKSKIVLFQTKICFLGHMISQGTITPIERSILFAEKFSDYILDKPQLQRFLGCLNYVSDFIPNLNNLIKPLHDRLKKNPPPLT	Florendovirus-07
AraHyp-019	Arachis hypogaea	NC_037618	Arachis hypogaea cultivar Tifrunner chromosome Arahy.01, arahy.Tifrunner.gnm1.KYV3	306	46590795	QIEKSICSYLPHAFWDRKEHIVDLPYEKDFKESKIPTKARPIQMNEQLLQHCQKEIKDLLDKRLIRPSKSPWSCFAFYVNKQAEIERGTPRLVINYKPLNQALQWIRYPIPNKKDLLNRLNSANIFSKFNMKSGFWQIQIAESDRYKTAFTVPFGQYEWNVMPFGLKNAPSEFQKIMNDIFNPYSNFAIVYIDDVLIFSQTLDEHFKHVKTFMYIIQKNGLAVSKPKIVLFQTKIRFLGHIIFQGTITPIERSILFAEKFPDYILDKPQLQRFLGCLNYVSDFIPNLNNLIKPLHDRLKKNPPPWT	Florendovirus-01
AraHyp-020	Arachis hypogaea	NC_037618	Arachis hypogaea cultivar Tifrunner chromosome Arahy.01, arahy.Tifrunner.gnm1.KYV3	315	60228268	IEELLDEICAENPLDIKNTNNELVSIKLKDPIKEINVPNKIPYSARDREEFSLECRDLLEKGIIRLSKSPHAAPAFYVENNNEINRGKRRMVINYKKMNEATIGDAHKLPRKDYILEKIKGATWFSSLDAKSGYWQLRLDEKTKKLTAFTCPTKESTSVLLYEWNVLPFGLKQAPGIYQRFMEENLKELNEFVLVYIDDILIFTKQDKEDHLQKLLIVLERCKEKGLVLSKKKARIAKQEIEFLGLILSTQGKLKLQPNVLEKVNLFPNKIEDRKQLQRFLGCINYISDQGFLKNITECTKSLFPKISTKKEWKW	Soymovirus-01
AraHyp-021	Arachis hypogaea	NC_037618	Arachis hypogaea cultivar Tifrunner chromosome Arahy.01, arahy.Tifrunner.gnm1.KYV3	306	79629137	QIEKSICSDLPHAFWDKKEHIVGLPYEKDFKESKIPTKARPIQMNEQLLQHCQQEIKDLLDKKLIRPSKSPWSCSAFYVNKQAEIERGNPRLVINYKPLNQALQWIRYPIPNKKDLLNRLNSANIFSKFDMKSGFWQIQITESDRYKTAFTVPFGQYEWNVMPFGLKNAPSEFQKIMNDIFNPYSNFAIVYIDDVLIFSQTLDEHFKHVKTFMYIIQKNGLAVSKPKIVLFQTKIRFLGHIIFQGTITPIERSILFAEKFPDYILDKPQLQRFLGCLNYVSDFIPNLNNLLKPLHDRLKKNPPPWT	Florendovirus-01
AraHyp-022	Arachis hypogaea	NC_037618	Arachis hypogaea cultivar Tifrunner chromosome Arahy.01, arahy.Tifrunner.gnm1.KYV3	306	79637055	QIEKSICSDLPHAFWDRKEHIVGLPYEKDFKESKIPTKARPIQMNEQLLQHCQQEIKDLLDKKLIRPSKSPWSCSAFYVNKQAEIERGTPRLVINYKPLNQALQWIRYPIPNKKDLLNRLNSANIFSKFDMKSGFWQIQITESDRYKTAFTVPVGQYEWNVMPFGLKNAPFEFQKIMNDIFNPYSNFAIVYIDDVLIFSQTLDEHFKHVKTFMYIIQKNGLAVSKPKIVLFQTKIRFLDHIIFQGTITPIERSILFAEKFPDYILDKPQLQRFLGCLNYVSDFIPNLNNLLKPLHDRVKKNPPPWT	Florendovirus-07
AraHyp-023	Arachis hypogaea	NC_037618	Arachis hypogaea cultivar Tifrunner chromosome Arahy.01, arahy.Tifrunner.gnm1.KYV3	315	90307088	IEELLDEICAENPLDIKNTNNELISIKLKDPIKEINVPNKIPYYARDREEFSLECRDLLEKGIIRLSKSPHAAPAFYVENNNEIKRGKRRMVINYKKMNEATIGDAHKLPRKDSILEKIKGATWFSSLDAKSGYWQLRLDEETKKLTAFTCPTKESTSVLLYEWNVLPFGLKQAPGIYQRFMEENLKELNEFVLVYIDDILIFTKQDKEDHLQKLLIVLERCKEKGLVLSKKKARIAKQEIEFLGLILSTQGKLKLQPNVLEKVNLFPNKIEDRKQLQRFLGCINYISDQGFLKNITEYTKSLFPKISTKKEWKW	Soymovirus-01
AraHyp-024	Arachis hypogaea	NC_037618	Arachis hypogaea cultivar Tifrunner chromosome Arahy.01, arahy.Tifrunner.gnm1.KYV3	308	93485249	IEELLDEICAENPLDIKNTNNELVSIKLKDPTKEINVPNKIPYSARDRKKFSLECRDLLEKGIIRLSKSPHAAPAFYVENNNEIKREKRRMVINYKKMNEATIGDAHKLPRKDSILEKIKRATWFSSLDAKSGYWQLRLDEETKRLTAFTCPTKESTSVLLYEWNVLPFGLKQALGIYQIFMEENLKELNEFVLVYIDDILIFTKQDKEDHLQKLLIVLERCKEKGLVLSKKKARIAKQEIEFLGLILSTQGKLKLQPNVLEKVNLFPNKIENRKQLQRFLGCINYISDQGFLKNIIEYTKSLFPKIS	Soymovirus-01
AraHyp-025	Arachis hypogaea	NC_037618	Arachis hypogaea cultivar Tifrunner chromosome Arahy.01, arahy.Tifrunner.gnm1.KYV3	315	95915047	IEELLDEICAENPLDIKNTNNELVSIKLKDPTKEINVPNKISYSARDREEFSLECKDLLEKGIIRLSKSPHAAPAFYVENNNEIKRGKRRMVINYKKMNEATIGDAHKLPRKDSILEKIKGATWFSSLDAKSGYWQLRLDEETKKLTAFTCPTKESTNVLLYEWNVLPFGLKQAPGIYQRFMEENLKELNEFVLVYIDDILIFTKQDKEYHLQKLLIVLERCKEKGLVLSKKKARIAKQEIEFLGLILSTQGKLKLQPNVLEKVNLFPNKIEDRKQLQRFLGCINYISDQGFLKNITEYTKSLFPKISTKKVWKW	Soymovirus-01
AraHyp-026	Arachis hypogaea	NC_037618	Arachis hypogaea cultivar Tifrunner chromosome Arahy.01, arahy.Tifrunner.gnm1.KYV3	305	96216782	ACCDSHDKFDHPLPLWKNQEFFIQLPFKKNEDINPTKATHSGMNPEDLKLAKEECASLLKQGLIEPTTSNWACQAFYVEKRSEQIRGKKRLVIDYKPLNLFLQDDKFPLPRIDAITPRLSEAKLFSKFDLKAGFWQLGIHPKDRYKTGFCIPDAQYQWTVMPFGLKVAPSLFQKTMIRIFEPILHSALIYIDDILLFSKDGPTHQALLIQFTEIVEKYGIMLSQKKSLIGQAQVDFLGMTFNNGFFQPGEHISKELLNFPDNHLTTKQVQQFLGIINYIREFIPDVTRHTSQLSKLLKKQPPPWG	Petuvirus-01
AraHyp-027	Arachis hypogaea	NC_037618	Arachis hypogaea cultivar Tifrunner chromosome Arahy.01, arahy.Tifrunner.gnm1.KYV3	315	96860388	IEELLDEICAENPLDIKNTNNELVSIKLKDPTKEINVPNKIPYSARDREEFSLECKDLLEKGIIRLSKSPHAAPAFYVENNNEIKRGKRRMVINYKKMNETTIGDAHKLPRKDSILEKIKGATWFSSLDAKSGYWQLRLDEETKKLNAFTCPTKESTSVLLYEWNVLPFGLKQAPGIYQRFMEENLKELNEFVLVYIDDILIFTKQDKEDHLQKLLIVLERCKEKGLVLSKKKARIAKQEIEFLGLILSTQGKLKLQPNVLEKVNLFPNKIEDRKQLQRFLGCINYISDQGFLKNITEYTKSLFPKISTKKVWKW	Soymovirus-01
AraHyp-028	Arachis hypogaea	NC_037618	Arachis hypogaea cultivar Tifrunner chromosome Arahy.01, arahy.Tifrunner.gnm1.KYV3	315	98425553	IEEFLDEICAENPLDIKNTNNELVSIKLKDPTKEINIPNKIPYSTRDREEFSLECKDLLEKGIIRLSKSPHAAPAFYVENNNEIKRGKQRMVINYKKMNEATIGDAHKLPRKDSILEKIKGATWFSSLDAKSGYWQLRLDEETKKLTAFTCPTKESTSVLLYEWNVLPFGLKQAPGIYQRFMEENLKELNEFVLVYIDDILIFTKQDKEDHLQKLLIVLERCKEKGLVLSKKKARIAKQEIEFLGLILSTQGKLKLQPNVLEKVNLFPNKIEDRKQLQRFLGCINYISDQGFLKNIIEYTKSIFPKISTKKVWKW	Soymovirus-01
AraHyp-029	Arachis hypogaea	NC_037618	Arachis hypogaea cultivar Tifrunner chromosome Arahy.01, arahy.Tifrunner.gnm1.KYV3	309	99410991	IEEKIKKELCSLNPTAFQHRKLHEISLPYEDGFNEKDIPTKAKPIHMNKEYLEYCKKEIQEYLDKGLIRPSKSPWSCTGFYVMKASEIERGAPRLVINYKPLNKVLKWIRYPLPNKSDLIKRLNKANIFSKFDLKSGYYQITVKEEDRYKTAFIVPFGHYEWNVMPQGLKNAPSEFQEIMNNIFYPHIEFTIVYLDDVLVYSKGIKQHIYHLEKFMEIIKEQGLVLSEKKMKIFTTKVRFLGYEIYQGTIVPIKRAIEFADKFPNEITDKKQLQRFLGCLNYVAEFLPGIRVTCEPLYKRLRKNPPPWT	Florendovirus-05
AraHyp-030	Arachis hypogaea	NC_037618	Arachis hypogaea cultivar Tifrunner chromosome Arahy.01, arahy.Tifrunner.gnm1.KYV3	309	99418551	IEEKIKKELCSLNPTAFQHRKLHEISLPYEDGFNEKDIPTKAKPIHMNKEYLEYCKKEIQEYLDKGLIRPSKSPWSCTGFYVMKASEIERGAPRLVINYKPLNKVLKWIRYPLPNKSDLIKRLNKANIFSKFDLKSGYYQITVKEEDRYKTAFIVPFGHYEWNVMPQGLKNAPSEFQEIMNNIFYPHIEFTIVYLDDVLVYSKGIKQHIYHLEKFMEIIKEQGLVLSEKKMKIFTTKVRFLGYEIYQGTIVPIKRAIEFADKFPNEITDKKQLQRFLGCLNYVAEFLPGIRVTCEPLYKRLRKNPPPWT	Florendovirus-05
AraHyp-031	Arachis hypogaea	NC_037618	Arachis hypogaea cultivar Tifrunner chromosome Arahy.01, arahy.Tifrunner.gnm1.KYV3	309	99423136	IEEKIKKELCSLNPTAFQHRKLHEISLPYEDGFNEKDIPTKAKPIHMNKEYLEYCKKEIQEYLDKGLIRPSKSPWSCTGFYVMKASEIERGAPRLVINYKPLNKVLKWIRYPLPNKSDLIKRLNKANIFSKFDLKSGYYQITVKEEDRYKTAFIVPFGHYEWNVMPQGLKNAPSEFQEIMNNIFYPHIEFTIVYLDDVLVYSKGIKQHIYHLEKFMEIIKEQGLVLSEKKMKIFTTKVRFLGYEIYQGTIVPIKRAIEFADKFPNEITDKKQLQRFLGCLNYVAEFLPGIRVTCEPLYKRLRKNPPPWT	Florendovirus-05
AraHyp-032	Arachis hypogaea	NC_037618	Arachis hypogaea cultivar Tifrunner chromosome Arahy.01, arahy.Tifrunner.gnm1.KYV3	308	104101913	IEELLDEICAENPLDIKNTNNELVSIKLKDPTKEINVPNKIPYSARDREEFSLECKDLLEKGIIRLSKSPHAAPAFYVENNNEIKRGKRRMVINYKKMNEATIGDAHKLPRKDSILEKIKGATWFSSLDAKSGYWQLRLDEETKKLTAFTFPTKESTSVLLYEWNVLPFGLKQAPGIYQRFMEENLKELNEFVLVYIDDILIFTKQNKEDHLQKLLIVLERCKEKGLVLSKKKARIAKQEIEFLGLILSTQGKLKLQPNVLEKVNLFPNKIEDRKQLQRFLGCINYISDQGFLKNITEYTKSLFPKIS	Soymovirus-01
AraHyp-033	Arachis hypogaea	NC_037618	Arachis hypogaea cultivar Tifrunner chromosome Arahy.01, arahy.Tifrunner.gnm1.KYV3	315	104737211	IEELLDEICAENPLDIKNTNNELVSIKLKDPTKEINVPNKIPYFARDREEFSLECRDLLEKGIIRLSKSPHAAPAFYVKNNNEIKRGKQRMVINYKKMNEATIGDAHKLPRKDSILEKIKGATWFSSLDAKSGYWQLRLDEETKKLTAFTCPTKESTSVLLYEWNVLPFGLKQAPGIYQRFMEENLKELNEFVLVYIYDILIFTKQDKEDHLQKLLIVLERCKEKGLVLSKKKARIAKQEIEFLGLILSTQGKLKLQPNVLEKVNLFPNKIEDRKQLQRFLGCINYISDQEFLKNITEYTKSLFPKISTKKEWKW	Soymovirus-01
AraHyp-034	Arachis hypogaea	NC_037618	Arachis hypogaea cultivar Tifrunner chromosome Arahy.01, arahy.Tifrunner.gnm1.KYV3	305	104832109	ACCDSHDKFDHPLPLWKNQEFFIQLPFKKNEDINPTKATHSGMNPEDLKLAKEECASLLKQGLIEPTTSNWACQAFYVEKRSEQIRGKKRLVIDYKPLNLFLQDDKFPLPRIDAITPRLSEAKLFSKFDLKAGFWQLGIHPKDRYKTGFCIPDAQYQWTVMPFGLKVAPSLFQKTMIRIFEPILHSALIYIDDILLFSKDGPIHQALLIQFTEIVEKYGIMLSQKKSLIGQAQVDFLGMTFNNGFFQPGEHISKELLNFPDDHLTTKQVQQFLGIINYIRDFIPDVTRHTSQLSKLLKKQPPPWG	Petuvirus-01
AraHyp-035	Arachis hypogaea	NC_037618	Arachis hypogaea cultivar Tifrunner chromosome Arahy.01, arahy.Tifrunner.gnm1.KYV3	305	104836321	ACCDSHDKFDHPLPLWKNQEFFIQLPFKKNEDINPTKATHSGMNPEDLKLAKEECASLLKQGLIEPTTSNWACQAFYVEKRSEQIRGKKRLVIDYKPLNLFLQDDKFPLPRIDAITPRLSEAKLFSKFDLKAGFWQLGIHPKDRYKTGFCIPDAQYQWTVMPFGLKVAPSLFQKTMIRIFEPILHSALIYIDDILLFSKDGPIHQALLIQFTEIVEKYGIMLSQKKSLIGQAQVDFLGMTFNNGFFQPGEHISKELLNFPDDHLTTKQVQQFLGIINYIRDFIPDVTRHTSQLSKLLKKQPPPWG	Petuvirus-01
AraHyp-036	Arachis hypogaea	NC_037618	Arachis hypogaea cultivar Tifrunner chromosome Arahy.01, arahy.Tifrunner.gnm1.KYV3	305	104844429	ACCDSHDKFDHPLPLWKNQEFFIQLPFKKNEDINPTKATHSGMNPEDLKLAKEECASLLKQGLIEPTTSNWACQAFYVEKRSEQIRGKKRLVIDYKPLNLFLQDDKFPLPRIDAITPRLSEAKLFSKFDLKAGFWQLGIHPKDRYKTGFCIPDAQYQWTVMPFGLKVAPSLFQKTMIRIFEPILHSALIYKDDILLFSKDGPIHQALLIQFTEIVEKYGIMLSQKKSLIGQAQVDFLGMTFNNGFFQPGEHISKELLNFPDDHLTTKQVQQFLGIINYIRDFIPDVTRHTSQLSKLLKKQPPPWG	Petuvirus-01
AraHyp-037	Arachis hypogaea	NC_037618	Arachis hypogaea cultivar Tifrunner chromosome Arahy.01, arahy.Tifrunner.gnm1.KYV3	305	104849305	ACCDSHDKFDHPLPLWKNQEFFIQLPFKKNEDINPTKATHSGMNPEDLKLAKEECASLLKQGLIEPTTSNWACQAFYVEKRSEQIRGKKRLVIDYKPLNLFLQDDKFPLPRIDAITPRLSEAKLFSKFDLKAGFWQLGIHPKDRYKTGFCIPDAQYQWTVMPFGLKVAPSLFQKTMIRIFEPILHSALIYIDDILLFSKDGPIHQALLIQFTEIVEKYGIMLSQKKSLIGQAQVDFLGMTFNNGFFQPGEHISKELLNFPDDHLTTKQVQQFLGIINYIRDFIPDVTRHTSQLSKLLKKQPPPWG	Petuvirus-01
AraHyp-038	Arachis hypogaea	NC_037618	Arachis hypogaea cultivar Tifrunner chromosome Arahy.01, arahy.Tifrunner.gnm1.KYV3	305	104855480	ACCDSHDKFDHPLPLWKNQEFFIQLPFKKNEDINPTKATHSGMNPEDLKLAKEECASLLKQGLIEPTTSNWACQAFYVEKRSEQIRGKKRLVIDYKPLNLFLQDDKFPLPRIDAITPRLSEAKLFSKFDLKAGFWQLGIHPKDRYKTGFCIPDAQYQWTVMPFGLKVAPSLFQKTMIRIFEPILHSALIYIDDILLFSKDGPIHQALLIQFTEIVEKYGIMLSQKKSLIGQAQVDFLGMTFNNGFFQPGEHISKELLNFPDDHLTTKQVQQFLGIINYIRDFIPDVTRHTSQLSKLLKKQPPPWG	Petuvirus-01
AraHyp-039	Arachis hypogaea	NC_037618	Arachis hypogaea cultivar Tifrunner chromosome Arahy.01, arahy.Tifrunner.gnm1.KYV3	315	112085074	IEELLDEICAENPLDIKNTNNELVSIKLKDPTKEINVPNKIPYSAKDREEFSLECKDLLEKGIIRLSKSPHAAPAFYVENNNEIKRGKRRMVINYKKMNEATIGDAHKLPRKDSILEKIKGATWFSSLDAKSGYWQLRLDEETKKLTAFTCPTKESTSVLLYEWNVLPFGLKQAPGIYQRFMEENLKELNEFVLVYIDDILIFTKQDKEDHLQKLLIVLERCKEKGLVLSKKKARIAKQEIEFLGLILSTQGKLKLQPNVLEKVNLFPNKIEDRKQLQRFLGCINYISDQGFLKNITEYTKSLFPKIRTKKVWKW	Soymovirus-01
AraHyp-040	Arachis hypogaea	NC_037619	Arachis hypogaea cultivar Tifrunner chromosome Arahy.02, arahy.Tifrunner.gnm1.KYV3	309	17580847	IEEKIKKELCSLNPTAFQHRKLHEISLPYEDGFNEKDIPTKAKPIHMNKEYLEYCKKEIQEYLDKGLIRPSKSPWSCIGFYVMKASEIERGAPRLVINYKPLNKVLKWIRYPLPNKSDLIKRLNKANIFSKFDLKSGYYQIAVKEEDRYKTAFIVPFGHYEWNVMPQGLKNAPSEFQEIMNNIFYPHIEFTIVYLDDVLVYSKGIKQHIYHLEKFMDIIKEQGLVLSEKKMKILTTKVRFLGYEIYQGTIVPIKRAIEFADKFPNEITDKKQLQRFLGCLNYVAEFLPGIRVTCEPLYKRLRKNPPPWT	Florendovirus-05
AraHyp-041	Arachis hypogaea	NC_037619	Arachis hypogaea cultivar Tifrunner chromosome Arahy.02, arahy.Tifrunner.gnm1.KYV3	309	19453813	IEEKIKKELCSLNPTAFQHRKLHEISLPYEDGFNEKDIPTKAKPIHMNKEYLEYCKKEIQEYLDKGLIRPSKSPWSCTGFYVMKASEIERGAPRLVINYKPLNKVLKWIRYPLPNKSDLIKRLNKANIFSKFDLKSGYYQIAVKEEDRYKTAFIVPFGHYEWNVMPQGLKNAPSEFQEIMNNIFYPHIEFTIVYLDDVLVYSKGIKQHIYHLGKFMDIIKEQGLVLSEKKMKIFTTKVRFLGYEIYQGTIVPIKRAIEFADKFPNEITDKKQLQRFLGCLNYVAEFLPGIRVTCEPLYKRLRKNPPPWT	Florendovirus-05
AraHyp-042	Arachis hypogaea	NC_037619	Arachis hypogaea cultivar Tifrunner chromosome Arahy.02, arahy.Tifrunner.gnm1.KYV3	309	20008390	IEEKIKTELCSLNPTAFQHRKLHEISLPYEDGFNEKDIPTKAKPIHMNKEYLEYCKKEIQEYLDKGLIRHSKSPWSCTGFYVMKTSEIERGAPRLVINYKPLNKVLKWIRYPLPNKSDLIKRLNKTNIFSKFDLKSGYYKIAVKKEDRYKTAFIVPFGHYEWNVMPQGLKNAPSEFQEIMNNIFYPHIEFTIVYLDDVLVYSKGIKQHIYYLEKFMDIIKEQGLVLSEKKMKIFTTKVRFLGYEIYQGTIVPIKRAIEFVDKFSNERTDKKQLQRFLGCLNYVAEFLPGIRVTCEPLYKRLRKNPPPWT	Florendovirus-05
AraHyp-043	Arachis hypogaea	NC_037619	Arachis hypogaea cultivar Tifrunner chromosome Arahy.02, arahy.Tifrunner.gnm1.KYV3	315	41171230	IEELLDEICAENPLDIKNTNNELVSIKLKDPTKEINVPNKISYSARDREEFSLECRDLLEKGIIRLSKSPHAARAFYVENNNEIKRGKRRMVINYKKMNEATIGDAHKLPRKDSILEKIKGATWFSSLDAKSGYWQLRLDEETKKLTAFTCPTKESTSVLLYEWNVLPFGLKQAPGIYQRFMEENLKELNEFVLVYIDDILVFTKQDKEDHLQKLLIVLEICKEKGLVLSKKKARIAKQEIEFLGLILSTQGKLKLQPNVLEKVNLFPNKIEDRKQLQRFLGCLNYISDLGFLKNITEYTKSLFPKISTKKEWKW	Soymovirus-01
AraHyp-044	Arachis hypogaea	NC_037619	Arachis hypogaea cultivar Tifrunner chromosome Arahy.02, arahy.Tifrunner.gnm1.KYV3	309	59136013	IEEKIKKELCSLNPTAFQHRKLHGISLPYEDGFNEKNIPTKAKLIHMNKEYLEYCKKEIQEYMDKGLIRPSKSTWSCTGFYVMKASEIERGAPRLVINYKLLNKVLKWIRYPLPNKSDLIKRLNKENIFSKFDLKLGYYQIAVKEEDRYKTAFIVPFGHYKWNVMPQRLKNAPSEFQEIMNNIFYPHIEFTIVYLDDVLVYSKGIKQHIYHLEKFMDIIKEQGLVLSEKKMKNFTTKVRFLGYEIYQGTIVPIKRAIEFTNKFPNEITDKKQLQKFLGCLNYVAEFLSGIRVTCEPLYKRLRKNPPPWT	Florendovirus-05
AraHyp-045	Arachis hypogaea	NC_037619	Arachis hypogaea cultivar Tifrunner chromosome Arahy.02, arahy.Tifrunner.gnm1.KYV3	306	60646248	QIETSICSDLPHAFWDRKQHIVDLPYEKDFKESKIPTKARPIQMNEQLLQHCQQEIKDLLDKRLIRPSKSPWSCSAFYVNKQAEIERGTPRLVISYKPLNQALQWIRYPIPNKKDLLNRLNSANIFSKFDMKSGFWQIQITESDRYKTAFTIPFGQYEWNVMPFGLKNAPSEFQNIMNDIFNPYSNFAIVYIDDVLIFSQTLDEHFKHVKTFMYIIQKNGLAVSKPKIVLFQTKIRFLGHIIFQGTITPIERSILFAEKFPDYILDKPQLQRFLGCLNYVSDFIPNLNNLLKPLHDRLKKNPPPWT	Florendovirus-01
AraHyp-046	Arachis hypogaea	NC_037619	Arachis hypogaea cultivar Tifrunner chromosome Arahy.02, arahy.Tifrunner.gnm1.KYV3	309	67154729	IEEKIKKELCSLNPTAFQHRKLHEISLPYEDGFKEKDIPTKAKPIHMNKEYLEYCKKEIQEYLDKGLIRPSKSPWSCTGFYVMKASEIERGAPRLVINYKPLNKVLKWIRYPLPNKSDLIKRLNKANIFSKFDLKSGYYQIAVKEEDRYKTAFIVPFGHYEWNVMPQGLKNAPSEFQEIMNNIFYPHIEFTIVYLDDVLVYSKGIKQHIYHLEKFMDIIKEQGLVLSEKKMKIFTTKVRFLGYEIYQGTIVPIKRAIEFADKFPNEITDKKQLQRFLGCLNYVAEFLPGIRVTCEPLYKRLRKNPPPWT	Florendovirus-05
AraHyp-047	Arachis hypogaea	NC_037619	Arachis hypogaea cultivar Tifrunner chromosome Arahy.02, arahy.Tifrunner.gnm1.KYV3	309	67164137	IEEKIKKELCSLNPTAFQHRKLHEISLPYEDGFKEKDIPTKAKPIHMNKEYLEYCKKEIQEYLDKGLIRPSKSPWSCTGFYVMKASEIERGAPRLVINYKPLNKVLKWIRYPLPNKSDLIKRLNKANIFSKFDLKSGYYQIAVKEEDRYKTAFIVPFGHYEWNVMPQGLKNAPSEFQEIMNNIFYPHIEFTIVYLDDVLVYSKGIKQQIYHLEKFMDIIKEQGLVLSEKKMKIFTTKVRFLGYEIYQGTIVPIKRAIEFADKFPNEITDKKQLQRFLGCLNYVAEFLPGIRVTCEPLYKRLRKNPPPWT	Florendovirus-05
AraHyp-048	Arachis hypogaea	NC_037619	Arachis hypogaea cultivar Tifrunner chromosome Arahy.02, arahy.Tifrunner.gnm1.KYV3	309	67169587	IEEKIKKELCSLNPTAFQHRKLHEISLPYEDGFKEKDIPTKAKPIHMNKEYLEYCKKEIQEYLDKGLIRPSKSPWSCTGFYVMKASEIERGAPRLVINYKPLNKVLKWIRYPLPNKSDLIKRLNKANIFSKFDLKSGYYQIAVKEEDRYKTAFIVPFGHYEWNVMPQGLKNAPSEFQEIMNNIFYPHIEFTIVYLDDVLVYSKGIKQQIYHLEKFMDIIKEQGLVLSEKKMKIFTTKVRFLGYEIYQGTIVPIKRAIEFADKFPNEITDKKQLQRFLGCLNYVAEFLPGIRVTCEPLYKRLRKNPPPWT	Florendovirus-05
AraHyp-049	Arachis hypogaea	NC_037619	Arachis hypogaea cultivar Tifrunner chromosome Arahy.02, arahy.Tifrunner.gnm1.KYV3	306	69620648	QIETSICSELPHAFWDRKQHIVDLPYEKDFKESKIPTKARPIQMNEQLLQHCQQEIKDLLDKRLIRPSKSPWSCSAFYVNKQAEIERGTPRLVINYKPLNQALQWIRYPIPNKKDLLNRLNSANIFSKFDMKSGFWQIQITESDRYKIAFTVPFGQYEWNVMPFGLKNAPSEFQKIMNDIFNPYSNFAIVYIDDVLIFSQTLDEHFKHVKTFMYIIQKNGLAVSKPKIVLFQTKIRFLGHIIFQGTITPIERSILFAEKFPDYILDKPQLQRFLGCLNYVSDFIPNLNNLLKPLHDRLKKNPPPWT	Florendovirus-01
AraHyp-050	Arachis hypogaea	NC_037619	Arachis hypogaea cultivar Tifrunner chromosome Arahy.02, arahy.Tifrunner.gnm1.KYV3	309	75065114	IEEKIKKELCSLNPTAFQHRKLHEISLPYEDGFNEKDIPTKAKPIHMNKEYLEYYKKEIQEYLDKGLIRPSKSLWSCTGFYVMKASKIERGAPRLVINYKPLNKVLKWIWYPLPNKSDLIKRLNKANIFSKFDLKSGYYQIAVKEEDRYKTAFIVPFGHYEWNVMPQGLKNAPSEFQEIMNNIFYPHIEFTIVYLDDVLVYSKGIKQHIYHLEKFMDIIKEQGLVLSEKKMKIFTTKVRFLGYEIYQGTIVPIKKAIEFADKFPNEITDKKQLQRFLGCLNYVAEFLPGIRVTCEPLYKRLRKNPPPWT	Florendovirus-05
AraHyp-051	Arachis hypogaea	NC_037619	Arachis hypogaea cultivar Tifrunner chromosome Arahy.02, arahy.Tifrunner.gnm1.KYV3	315	75830290	IEELLDEICAENPLDIKNTNNELVSIKLKDPTKEINVPNKISYSARDREEFSLECKDLLEKGIIRLSKSPHAAPAFYVENNNEIKREKRRMVINYKKMNEATIGDAHKLPRKDSILEKIKGATWFSSLDAKSGYWQLRLDEETKKLTAFTCPTKESTSVLLYEWNVLPFGLKQAPGIYQRFMEENLKELNEFVLVYIDDILIFTKQDKEDHLKKLLIVLERCKEKGLVLSKNKARIAKQEIEFLGLILSTQGKLKLQPNVLEKVNLFPNKIEDRKQLQRFLGCINYISDQRFLKNITEYTKSLFPKISTKKVWKW	Soymovirus-01
AraHyp-052	Arachis hypogaea	NC_037619	Arachis hypogaea cultivar Tifrunner chromosome Arahy.02, arahy.Tifrunner.gnm1.KYV3	308	75860730	LSNQIEESICSDLPHAFWNSKEHIIDLPYKKDFKESKIPTKARPIQMNEQLLQHCEKDIKDLLDKGLIRPSKSPWSCSAFYVNKQAEIERGIPRLVINYKPLSQALQWIRYPILNKKDLLNRLNYANIFSKFNMKSGFWQIQIIESDRYKTAFTVPFGQYEWNVMPFGLKNAPSEFQKIMNDIFNPYSNFAIIYIDDVLMFSQTWDEHFKHVKTFMYIIQKNGLAVSKSKIVLFQTKTRFLGHMIFQGTITPIERSILFEEKFSDYILDKPQLQRFLECLNYVSDFIPNLNNLIKPLHDRLKKNPPPW	Florendovirus-07
AraHyp-053	Arachis hypogaea	NC_037619	Arachis hypogaea cultivar Tifrunner chromosome Arahy.02, arahy.Tifrunner.gnm1.KYV3	301	82545537	LCSLNPTAFQHRKLHEIALPYEDGFNEKDIPTKAKPIHMNKEYLEYCKKEIQEYLDKGLIRPSKSPWSCTGFYVMKASEIERCAPRLIINYKPLNKVLKWIRYPLPNKSDLIKRLNKANIFSKFDLKSGYYQIAVKEEDRYKAAFIVPFGHYEWNVMPQGLKNAPSEFQEIMNNIFYPHIEFTIVYLDDVLVYSKGIKQHIYHLEKFMNIIKEQGLVLSEKKIKIFTTKVRFLGYEIYQGTIVPIKRAIEFADKFPNEITDKKQLQRFLGCLNYVAEFLPGIRITCEPLYKRLRKNPPPWT	Florendovirus-05
AraHyp-054	Arachis hypogaea	NC_037619	Arachis hypogaea cultivar Tifrunner chromosome Arahy.02, arahy.Tifrunner.gnm1.KYV3	315	88127343	IEELLDEICAENPLDIKNTNNELVSIKLKDPTKEINVPNKIPYSARDREEFSLECKDPLEKGIIRLSKSPHAAPAFYVENNNEIKRGKRRMVINYKKMNEATIGDAHKLPRKDSILEKIKGATWFSSLDAKSGYWQLRLDEETKKLTAFTCPTKESTSVLLYEWNVLPFGLKQAPGIYQRFMEENLKELNEFVLVDIDDILIFTKQDKEDHLQKLLIVLERCKEKGLVLSKKKARIAKQEIEFLGLILSAQGKLKLQPNILEKVNLFPNKIEDRKQLQRFLGCINYISDQGFLKNITEYTKSLFPKISTKKEWKW	Soymovirus-01
AraHyp-055	Arachis hypogaea	NC_037619	Arachis hypogaea cultivar Tifrunner chromosome Arahy.02, arahy.Tifrunner.gnm1.KYV3	315	90671673	IEKLLDEICAENPLDIKNTNNELVSIKLKDPTKEINVPNKIPYSARDREEFSLECKYLLEKGIIRLSKSPHAAPAFYVENNNEIKRGKRRMVINYKKMNEATIGDAHKLPRKDSILEKIKGATWFSSLDAKSGYCQLRLDEETKKLTAFTCPTKESTSVLLYEWNVLPFGLKQAPGIYQRFMEENLKELNEFVLVYIDDILIFTKQDKEDHLQKLLIVLERCKEKGLVLSKKKARIAKQEIEFLGLILSAQEKLKLQPNVLEKVNLFPNKIEDRKQLQRFLGCINYISDQGFLKNITEYTKSLFPKISTKKEWNW	Soymovirus-01
AraHyp-056	Arachis hypogaea	NC_037619	Arachis hypogaea cultivar Tifrunner chromosome Arahy.02, arahy.Tifrunner.gnm1.KYV3	315	91481164	IEELLDEICAENPLDIKNTNNELVSIKLKDPTKEINVPNKISYSARDREEFSLECRDLLEKGIIRLSKSPHAAPAFYVENNNEIKRGKRRMVINYKKMNEATIGDAHKLLRKDSILEKIKGATWFSSLDAKSGYWQLRLDEETKKLTAFTCPTKESTSVLLYEWNVLPFGLKQAPGIYQRFMEENLKELNEFVLVYIDDILIFTKQDKEDHLQKLLIVLERCKEKGLVLSKKKARIAKQEIEFLGLILSTQGKLKLQPNVLEKVNLFPNKIEDRKQLQRFLGCINYISDQGFLKNITEYTKSLFPKISTKKEWKW	Soymovirus-01
AraHyp-057	Arachis hypogaea	NC_037619	Arachis hypogaea cultivar Tifrunner chromosome Arahy.02, arahy.Tifrunner.gnm1.KYV3	315	94328527	IKELLDEICAENPLDIKNTNNELVSIKLKDPIKEINVPNKIPYSARDREEFSLECRDLLEKGIIRLSKSPHAAPAFYVENNNEIKREKRRMVINYKKMNEATIGDAHKLPRKDSILEKIKGATWFSSLDAKSGYWQLRLDEETKKLTAFTCPTKESTSVLLYEWNVLPFGLKQAPGIYQRFMEENLKELNEFVLVYIDDILIFTKQDKEDHLQKLLIVLERCKEKGLVLSKKKARIAKQEIEFLGLILSTQGKLKLQPNVLEKINLFPNKIEDRKQLQRFLGCINYISDQGFLKNITEYTKSLFPKISTKKEWKW	Soymovirus-01
AraHyp-058	Arachis hypogaea	NC_037619	Arachis hypogaea cultivar Tifrunner chromosome Arahy.02, arahy.Tifrunner.gnm1.KYV3	315	96619167	IEELLNEICAENPLDIKNTNNELVSIKLKDPTKEINVPNKIPYSAKDREEFSLECKDLLEKGIIRLSKSPHAAPAFYVENNNEIKRGKRRMVINYNKMNEATIGDAHKLSRKDSILEKIKGATWFSSLDAKSGYWQLRLDEETKKLTAFTCPTKESTSVLLYEWNVLPFGLKQALGIYQRFMEENLKELNKFVLVYIDDILIFTKQDKEDHLQKLLIVLERCKEKGLVLSKKKARIAKQEIEFLGLILSTQGKLKLQPNVLEKVNLFPNKIEDRKQLQRFLGCINYISDHGFLKNITEYTKSLFPKISTKKVWKW	Soymovirus-01
AraHyp-059	Arachis hypogaea	NC_037620	Arachis hypogaea cultivar Tifrunner chromosome Arahy.03, arahy.Tifrunner.gnm1.KYV3	315	4443913	IEEFLDEICAENPLDIKNTNNELVSIKLKDPTKEINVPNKIPYSARDREEFSLECRDLLEKGIIRLSKSPHAAPAFYVENNNEIKREKRRMVINYKKMNEATIGDAHKLPRKDSILEKIKGATWFSSLDAKSGYWQLRLDEETKKLTAFTCPTKESTSVLLYEWNVLPFGLKQAPGIYQRFMEENLKELNEFVLVYIDDILIFTKQDKEDHLKKLLIVLERCKEKGLVLSKKKARIAKQEIEFLGLILSTQGKLKLQPNVLEKVNLFPNKIEDRKQLQRFLGCINYISDQGFLKNITEYTKSLFPKISTKKEWKY	Soymovirus-01
AraHyp-060	Arachis hypogaea	NC_037620	Arachis hypogaea cultivar Tifrunner chromosome Arahy.03, arahy.Tifrunner.gnm1.KYV3	315	19458885	IEELLDEICAENPLDIKNTNNELVSIKLKDPTKEINVPNKIPYSARDREEFSLECRDLLKKGIIRLSKSPHAAPAFYVENNNEIKREKRRMVINYKKMNEATIGDAHKLPRKDSILEKIKGATWFSSLDAKSGYWQLRLDEETKKLTAFTCPTKESTSVLLYEWNVLPFRLKQAPGIYQRFMEENLKELNEFVLVYIDDILIFTKQDKEYHLQKLLIVLERCKQKGLVLSKKKARIAKQEIEFLELILSIQGKLKLQPNILEKLNLFPNRIEDRKQLQRFLGCINYISDQGFLKNITEYTKSLFPKISTKKEWKW	Soymovirus-01
AraHyp-061	Arachis hypogaea	NC_037620	Arachis hypogaea cultivar Tifrunner chromosome Arahy.03, arahy.Tifrunner.gnm1.KYV3	315	25374546	IEELLDEICAENPLDIKNTNNELVSIKLKDPTKEINVPNKIPYSARDREEFSLECKDLLEKGIIRLSKSPHAAPAFYVENNNEIKRGKRRMVINYKKMNEATIGDAHKLPRKDSILEKIKGATWFSSLDAKSGYWQLPLDEETKKLTAFTCPTKESTSVLLYEWNVVPFGLKQAPGIYQRFMEENLKELNEFVLVYIDDILIFTKQDKEDHLQKLLIVLERCKEKGLVLSKKKARIAKQEIEFLGLILSTQGKLKLQPNVLEKVNLFPNKIEDRKQLQRFLGCINYISDQGFLKNITEYTKSLFPKISTKKVWKW	Soymovirus-01
AraHyp-062	Arachis hypogaea	NC_037620	Arachis hypogaea cultivar Tifrunner chromosome Arahy.03, arahy.Tifrunner.gnm1.KYV3	315	29469163	IEELLDEICAENPLDIKNTNNELVSIKLKDPIKEINVPNKIPYSARDREEFSLECRDLLEKGIIRLSKSPHAAPAFYVENNNEIKRGKRRMVINYKKMNEATIGDARKLPRKDSILEKIKGATWFSSLDAKSGYWQLRLDEETKKLTAFTCPTKESTSVLLYEWNVLPFGLKQAPGIYQRFMEENLKELNEFVLVYIDDILIFTKQDKEDHLQKLLIVLERCKEKGLVLSKKKTRIAKQEIEFLGLIVSTQGKLKLQPNVLEKVNLFPNKIEDRKQLQRFLGCINYISDQGFLKNITEYTKSLFPKISTKKEWKW	Soymovirus-01
AraHyp-063	Arachis hypogaea	NC_037620	Arachis hypogaea cultivar Tifrunner chromosome Arahy.03, arahy.Tifrunner.gnm1.KYV3	315	38120019	IEELLDEICAENPLDIKNTNNELVSIKLKDPTKEINVPNKILYSARDREEFSLECKDLLEKGIIRLSKSPHASPAFYVENNNEIKRGKRRMVINYKKMNEATIGDAHKLPRKDSILEKIKGATWFSSLDAKSGYWQLRLDEETKKLTAFTCPTKESTSVLLYEWNVLPFGLKQAPGIYQRFMEENLKELNEFVLVYIDDILIFTNQDKEDHLQKLLIVLERCKEKGLVLSKKKARIAKQEIEFLGLILSTQGKLKLQPNVLEKVNLFPNKIEDRKQLKRFLGCINYISDQGFLKNITEYTKSLFPKISTKKVWKW	Soymovirus-01
AraHyp-064	Arachis hypogaea	NC_037620	Arachis hypogaea cultivar Tifrunner chromosome Arahy.03, arahy.Tifrunner.gnm1.KYV3	315	40546630	IEELLDEICAENPLDIKNTNNELVSIKLKDPTKEINVPNKISYSARDREEFSLECRDLLEKGIIRLSKSPHAAPAFYVENNNEIKRGKRRIVINYKKMNEATIGDAHKLPRKDSILEKIKRATWFSSLDAKSGYWQLRLDKETKKLTAFTCPTKESTSVLLYEWNVLPFGLKQAPGIYQRFMEENLKELNEFVLVYIDDILIFTKQDKEDHLQKLLIVLERCKEKGLVLSKKKARIAKQEIEFLRLILSTQGKLKLQPNVLETVNLFPNKIEDRKQLQRFLGCINYISDQGFLKNITEYTKSLFPKISTKKVWKW	Soymovirus-01
AraHyp-065	Arachis hypogaea	NC_037620	Arachis hypogaea cultivar Tifrunner chromosome Arahy.03, arahy.Tifrunner.gnm1.KYV3	315	41675624	IEELLDEICAENPLDIKNTNNELVSIKLKDPTKEINVPNKIPYSARDREEFSLECRDLLEKGIIRLSKSPHAAPAFYVENNNEIKRGKRRMVINYKKMNEATIGDAHKLPRKDSILEKIKGATWFSSLDAKSGYWQLRLDEETKKLTAFTCPTKESTSVLLYEWNVLPFGLKQAPGIYQRFMEENLKELNEFVLVYIDDILIFTKQDKEDHLQKLLIVLERCKEKGLVLSKKKARIAKQEIEFLGLILSTQGKLKLQPNVLEKVNLFPNKIEDRKQLQRFLGCINYISDQGFLKNITEYTKSLFPKISTKKEWKW	Soymovirus-01
AraHyp-066	Arachis hypogaea	NC_037620	Arachis hypogaea cultivar Tifrunner chromosome Arahy.03, arahy.Tifrunner.gnm1.KYV3	315	42091433	IEELLDEICAENPLDIKNTNNELVSIKLKDPTKEINVPNKISYSARDREEFSLECRDLLEKGIIRLSKSPHAAPSFYVENNNEIKRGKRRMVINYKKMNEATIGDAHKLPRKDSILEKIKGATWFSSLDAKSGYWQLRLDEETKKLTAFTCPTKESTSVLLYEWNVLPFGLKQAPGIYQRFMEENLKELNEFVLVYIDDILIFTKQDKEDHLQKLLIVLERCKEKGLVLSKKKARIAKQEIEFLGLILSTQGKLKLQPNVLEKVNLFPNKIEDRKQLQRFLGCINYISDQGFLKNITEYTKSLFPKISTKKEWKW	Soymovirus-01
AraHyp-067	Arachis hypogaea	NC_037620	Arachis hypogaea cultivar Tifrunner chromosome Arahy.03, arahy.Tifrunner.gnm1.KYV3	308	46444845	EEKIKKELCSLNPKAFQHRKLQEISLPSEDGFNEKNIPTKAKTIHMNKEYLEYCKKEIQEYLVKGLIRPSKSPWSYTCFYVIKTSEIERGVPRLVINYKPLNNVLKWIRYSLPNKSDLIKRLNKANIFSKFDLKSGYYQIAVKVKDRYQTAFIVPFRHYEWNVMPQGLKNAPNEFQDVMNNIFYPHIEFTIVYLDDVLVYSKGINQHIYHLEKFMNIIKEQGLVLSEKKMKIFIIKVRFLGYEIYQGTIVPFKRAIEFADKFPNEITNKKQLQRFLGCLNYIAKFLPGIRITCEPLYKRLRKNPPPWT	Florendovirus-05
AraHyp-068	Arachis hypogaea	NC_037620	Arachis hypogaea cultivar Tifrunner chromosome Arahy.03, arahy.Tifrunner.gnm1.KYV3	307	51096985	CAENPLDIKNTNNELVSIKLKDPTKEINVPNKIPYSARDREEFSLECRDLLEKGIIRLSKSPHAAPAFYVENNNEIKRGKRRMVINYKKMNEATIGDAHKLPRKDSILEKIKGATWFSSLDAKSGYWQLRLDEETKKLTAFTCPTKESTSVLLYEWNVLPFGLKQAPGIYQRFMEENLKELNEFVLVYIDDILIFTKQDKEDHLQKLLIVLERCKEKGLVLSKKKARIAKQEIEFLGLILSTQGKLKLQPNVLEKVNLFPNKIEDRKQLQRFLGCINYISDQGFLKNITEYTKSLFPKISTKKEWKW	Soymovirus-01
AraHyp-069	Arachis hypogaea	NC_037620	Arachis hypogaea cultivar Tifrunner chromosome Arahy.03, arahy.Tifrunner.gnm1.KYV3	309	61153225	IEEKIKTELCSLNPTAFQHRKLHEISLPYEDGFNEKDIPTKAKLIHMNKEYLEYCKKEIQEYLDKGLIRPSKSPWSCTGFYVMKASEIERGAPRLVINYKPLNKVLKWIRYPLPNKSDLIKRLNKANIFSKFDLKSGYYQIAVKEEDRYKTAFIVPFGHYEWNVMPQGLKNAPSEFEEKMNNIFYPHIEFTIVYLDDVLVYSKGIKQHIYHLEKFMNIIKEQGLVLSEKKMKIFTTKVRFLGYEIYQGTIVPIKRAIEFADKFPDEITDKKQLQRFLGCLNYVAKFLPGIRITCVPLYKRLRKNPPPWT	Florendovirus-05
AraHyp-070	Arachis hypogaea	NC_037620	Arachis hypogaea cultivar Tifrunner chromosome Arahy.03, arahy.Tifrunner.gnm1.KYV3	315	80109755	IEELLDEICAENPLDIKNTNNELVSIKLKDPTKEINVPNKIPYSARDREEFSLECRDLLEKGIIRLSKSPHAAPAFYVENNNEIKRGKRRMVINYKKMNEATIGDAHKLPRKDSILEKIKGATWFSSLDAKSGYWQLRLDEETKKLTAFTCPTKESTSVLLYEWNVLPFGLKQAPGIYQRFMEENLKELNEFVLVYIDDILIFTKQDKEDHLQKLLIVLERCKEKGLVLSKKKARRAKQEIEFLGLILSTQGKLKLQPNVLEKVNLFPNKIEDRKQLQRFLGCINYISDQGFLKNITEYTKSLFPKISTKKEWKW	Soymovirus-01
AraHyp-071	Arachis hypogaea	NC_037620	Arachis hypogaea cultivar Tifrunner chromosome Arahy.03, arahy.Tifrunner.gnm1.KYV3	306	85158219	QIERSICSDLPHAFWNRKEHIIDLPYEKDFKESKIPTKARHIQMNEQLLQHCQKEIKDLLDKGLIRPSKSPWSCYAFYVNKQAEIEIGTPRLVINYKPLNQALQWIRYPIPNKKDLLNRLNSANIFSKFDMKSGFWQIQITESDRYKTAFTVSFGQYEWNVMPFSLKNAPSEFQKIMNDIFNPFSNFAIVYIDDVLIFSQTLDEHFKHLKTFMYIIQKNGLAISKSKIILFQTKIRFLGHIIFQGTITPIERSILFAEKFPNYILDKPQLQRFLGCLNYVSDFIPNLNNLIKPLHDRLKKNPPPWT	Florendovirus-01
AraHyp-072	Arachis hypogaea	NC_037620	Arachis hypogaea cultivar Tifrunner chromosome Arahy.03, arahy.Tifrunner.gnm1.KYV3	315	89427390	IEELLDEICAENPLDIKNTNNELVSIKLKDPTKEINVPNKISYSARDREEFSLECKDLLEKGIIRLSKSPHAAPAFYVENNNEIKRGKRRMVINYKKMNEATIGDAHKLPRKDSILEKIKGATWFSSLDAKSGYWQLRLDEETKKLTAFTCPTKESTSVLLYEWNVLPFGLKQAPGIYQRFMEENLKELNEFVLVYIDDILIFTKQDKEDHLQKLLIVLERCKEKGLVLRKKKARIAKQEIEFLGLILSTQGKLKLQPNVLEKVNLFSNKIEDRKQLQRFLGCINYISDQGFLKNITEYTKSLFPKISTKKVWKW	Soymovirus-01
AraHyp-073	Arachis hypogaea	NC_037620	Arachis hypogaea cultivar Tifrunner chromosome Arahy.03, arahy.Tifrunner.gnm1.KYV3	309	108952729	IEGKIKKELCCLNPTAFQHRKLHEISLPYEDGFNEKDIPTKAKPIHMNKEYLEYCKKEIQEYLDKGLIRPSKSPWSCTCFYVMKASEIERGAPRLVINYKPLNKVLKWIRYPLPNKSDLIKRLNKANIFSKFDLKSGYYQIAVKEEDRYKTAFIVPFGHYEWNVMPQGLKNAPSEFQEIMNNIFYPHIEFTIVYLDDVLVYSKGIKQHIYHLEKFMDIIKEQGLVLSEKKMKIFTTKVRFLGYEIYQGTIVPIKRAIEFSDKFPNEITDKKQLQRFFGCLNYVAEFLPGIRVTCETLYKRLRKNPPPWT	Florendovirus-05
AraHyp-074	Arachis hypogaea	NC_037620	Arachis hypogaea cultivar Tifrunner chromosome Arahy.03, arahy.Tifrunner.gnm1.KYV3	309	108975505	IEGKIKKELCSLNPTAFQHRKLHEISLPYEDGFNEKDIPTKTKPIHMNKEYLEYCKKEIQEYLDKGLIRPSKSPWSCTGFYVMKASEIERGAPRLVINYKPLNKVLKWIRYPLPNKSDLIKRLNKANIFSKFDLKSGYYQIAVKEEDRYKTAFIVPFGHYEWNVMPQGLKNAPSEFQEIMNNIFYPHIEFTIVYLDDVLVYSKGIKQHIYHLEKFMDIIKEQGLVLSEKKMKIFTTKVRFLGYEIYQGTIVPIKRAIEFADKFSNEITDKKQLQRLLGCLNYVAEFLPGIRVTCEPLYKRLRKNPPPWT	Florendovirus-05
AraHyp-075	Arachis hypogaea	NC_037620	Arachis hypogaea cultivar Tifrunner chromosome Arahy.03, arahy.Tifrunner.gnm1.KYV3	315	124008808	IEELLDETCVENPLDVKNTNKELVSIKLKDPTKEINVPNKISYSARDREEFSLECKDLLEKEIIRLSKSPHADPAFYVENNNEIKRGKRRMVINYKKMNEATVGDAHKLLRKDSILEKIKGATWFSSLDAKSGYWQLRLDEETKKLTAFTCPTKESTSVLLYEWNILPFGLKQAPGIYQRFMEENLKELNEFILVYIDDILIFTKQDKEDHLQKLLIVLERCKEKGLVLSKKKAKIARQEIEFLGLILSTQGKLKLQPNILEKVNLFPNKIEDRKQLQKFLGCINYISDQGFLKNITEYTKNLFPKISTKKEWKW	Soymovirus-01
AraHyp-076	Arachis hypogaea	NC_037620	Arachis hypogaea cultivar Tifrunner chromosome Arahy.03, arahy.Tifrunner.gnm1.KYV3	315	127309985	IEEILDEICVENPLDIKNTNNKLVSIKLKDPTKEINVPNKIPYSVRDRKEFSLECRDLLEKGIIRLSKSPHAAPAFYVENNNEIKRGKRRMVINYKKMNEATIGDAHKLPRKDSILEKIKGATWFSSLDAKSGYWQLRLDEETKKLTAFTCPTKESTSVLLYEWNVLPFGLKQAPGIYQRFMEENLKELNEFVLVYIDDILVFTKQDKEDHLQKLLIVLERCKEKGLVLSKKKARIAKQEIEFLGLILSTEGKLKLQPNVLEKVNLFPNKIEDRKQLQRFLGCINYISDQGFLKNITEYTKSLFPKISTKKEWKW	Soymovirus-01
AraHyp-077	Arachis hypogaea	NC_037620	Arachis hypogaea cultivar Tifrunner chromosome Arahy.03, arahy.Tifrunner.gnm1.KYV3	315	129765047	IEELLDEICAENPLDIKNTNNELVSIKLKDPTKEINVPNKILYSARDREEFSLECRDLLEKGIIRLSKSPHAAPAFYVENNNEIKRGKRIMVINYKKMNETTIGDAHKLSRKDSILKKIKGATWFSSLDAKSGYWQLRLDEETKKLTAFTCPTKESTSVLLYEWNVLPFGLKQAPGIYQRFMEENLKELNEFVLVYIDDILIFIKQDKEDHLQKLLIVLERCKEKGLVLCKKKARIAKQEIEFLGLILSTQGKLKLQPNVLEKVNLFPNKIEDRKQLQIFLGCINYISDQGFLKNITEYTKNLFPKISTKKVWKW	Soymovirus-01
AraHyp-078	Arachis hypogaea	NC_037620	Arachis hypogaea cultivar Tifrunner chromosome Arahy.03, arahy.Tifrunner.gnm1.KYV3	315	131009243	IKELFDEICAENPLDIKNTNNELVSIKLKDPTKEINIPNKIPYSAKDREELSLECKDLLEKGIIRLSKSPHAAPAFYVENNNEIKRKKRRMVINYKKMNEATIGDAHKLPRKDSILEKIKGATWFSSLDAKSGYWQLRLDEETKKLTAFTCPTKESTSVLLYEWNVLPFGLKQAPGIYQRFMEENLKELNEFVLVYIDDILIFTKQDKEDHLQKLLIVLERCKEKGLVLSKKKARIAKQEIEFLGLILSTQGKLKLQPNVLEKVNLFPNKIEDRKQLQRFLGCINYISDQGFLKNITEYTKNLFSKISTKKVWKW	Soymovirus-01
AraHyp-079	Arachis hypogaea	NC_037620	Arachis hypogaea cultivar Tifrunner chromosome Arahy.03, arahy.Tifrunner.gnm1.KYV3	315	131674396	IEELLDEICAENPLDIKNTNNELVSIKLKDPTKEINVPNKIPYSARDREEFSLECKDLLEKGIIRLSKSPHAAPAFYVENNNGIKRGKRRMVINYKKMNEATIGDAHKLPRKDSILEKIKGATWFSSLDAKSGYWQLRLDEETKKLTAFTCPTKESTSVLLYEWNVLPFGLKQAPGIYQRFMEENLKELNEFVLVYIDDILIFTKQDKEDHLQKLLIVLERCKEKGLVLSKKKARIAKQEIEFLGLILSTQGKLKLQPNVLEKVNLFPNKIEDRKQLQRFLGCINYISDQGFLKNITEYTKSLFPKISTKKVWKW	Soymovirus-01
AraHyp-080	Arachis hypogaea	NC_037620	Arachis hypogaea cultivar Tifrunner chromosome Arahy.03, arahy.Tifrunner.gnm1.KYV3	308	134966225	IEELLDEICAENPLDIKNTNNELVSIKLKDPTKEINVPNKISYSARDREEFSLECKDLLEKGIIRLSKSPHAAPAFYVENNNEIKRGKRRMVINYKKMNEATIGDTHKLPRKDSILEKIKGATWFSSLDAKSGYWQLRLDEETKKLTAFTCPTKESTSVLLYEWNVLPFGLKQAPGIYQRFMEENLKELNEFVLVYIDDILIFTKQDKEDHLQKLLIVLERCKEKGLVLSKKKARIAKQEIEFLGLILSTQGKLKLQPNILEKVNLFPNKIEDRKQLQRFLGCINYISDQGFLKNITEYTKSLFPKIS	Soymovirus-01
AraHyp-081	Arachis hypogaea	NC_037620	Arachis hypogaea cultivar Tifrunner chromosome Arahy.03, arahy.Tifrunner.gnm1.KYV3	315	135952979	IEKLLDEICAENPLDIKNTNNELVSIKLKDPTKEINVPNKIPYSARNREEFSLECRDLLEKGIIRLSKSPHAAPAFYVENNNEIKRGKRRMVISYKKMNEATIGDAHKLPRKDSILEKIKGATWFSSLYAKSGYWQLRLDEETKKLTAFTFPTKESTSVLLYEWNVLPFGLKQAPGIYQRFMEENIKELNEFVLVYIDDILIFTKQDKEDHLQKLLIVLERCKEKGLVLSKKKARIAKQEIEFLGLILSTQGKLKLQSNVLKKVNLFPNKIEDRKQLQRFLGCINYISDQGFLKNITEYTKSLFQKISAKKVWKW	Soymovirus-01
AraHyp-082	Arachis hypogaea	NC_037620	Arachis hypogaea cultivar Tifrunner chromosome Arahy.03, arahy.Tifrunner.gnm1.KYV3	315	141618737	IEELLDEICAENPLDIKNTNNELVSIKLKDPIKEINVPNKIPYSARDKEEFSLECKDLLEKGIIRLSKSPHAAPAFYVENNNEIKRGKRRMVINYKKMNEATIGDAHKLPRKDSILEKIKGATWFSSLDAKSGYWQLRLDEETKKLTAFTCPTKESTSVLLYEWNVLPFRLKQAPGIYQRFMEENLKELNEFILVYIDDILIFTKQDKEDHLQKLLIVLERCKEKGLVLSKKKARIAKQEIEFLGLILSTQGKLKLQPNVLEKVNLFPNKIEDKKQLQRFLGCINYISDQGFLKNITEYTKSLFPKISTKKEWKW	Soymovirus-01
AraHyp-083	Arachis hypogaea	NC_037620	Arachis hypogaea cultivar Tifrunner chromosome Arahy.03, arahy.Tifrunner.gnm1.KYV3	305	142982639	ACCDSHDKFDHPLPLWKNQEFFIQLPFKKNEDINPTKATHSGMNPEDLKLAKEECASLLKQGLIEPTTSNWACQAFYVEKRSEQIRGKKRLVIDYKPLNLFLQDDKFPLPRIDAITPRLSEAKLFSKFDLKAGFWQLGIHPKDRYKTGFCIPDAQYQWTVMPFGLKVAPSLFQKTMIRIFEPILHSALIYKDDILLFSKDGPIHQALLIQFTEIVEKYGIMLSQKKSLIGQAQVDFLGMTFNNGFFQPGEHISKELLNFPDDHLTTKQVQQFLGIINYIRDFIPDVTRHTSQLSKLLKKQPPPWG	Petuvirus-01
AraHyp-084	Arachis hypogaea	NC_037621	Arachis hypogaea cultivar Tifrunner chromosome Arahy.04, arahy.Tifrunner.gnm1.KYV3	315	1415628	IDELLNEICAENPLDIKNTNNELVSIKLKDPTKEINVPNKIPYSARDREEFSLECRDLLEKGIIRLSKSPHAAPAFYAENNNEIKRGKRRMVINYKKMNEATIGDTHKLPRKDSILEKIKGATWFSSLDAKSGYWQLCLDEETKKLTAFTCPTKESTSVLLYEWNVLPFGLKQAPSIYQRFMEENLKELNEFVLVYIDDILIFTKQDKEDHLQKLLIVLERCKEKGLVLSKKKARIAKQEIKFLGLILSTQGKLKLQPNVLEKVNLFPNKIEDRKQLQRFLGCINYISDQGFLKNITEYTKSLFPKISTKKVWKW	Soymovirus-01
AraHyp-085	Arachis hypogaea	NC_037621	Arachis hypogaea cultivar Tifrunner chromosome Arahy.04, arahy.Tifrunner.gnm1.KYV3	305	4376982	ACCDSHDKFDHPLPLWKNQEFFIQLPFKKNEDINPTKATHSGMNPEDLKLAKEECASLLKQGLIEPTTSNWACQAFYVEKRSEQIRGKKRLVIDYKPLNLFLQDDKFPLPRIDAITPRLSEAKLFSKFDLKAGFWQLGIHPKDRYKTGFCIPDAQYQWTVMPFGLKVAPSLFQKTMIRIFEPILHSALIYIDDILLFSKDGPTHQALLIQFTEIVEKYGIMLSQKKSLIGQAQVDFLGMTFNNGFFQPGEHISKELLNFPDDHLTTKQVQQFLGIINYIRDFIPDVTRHTSQLSKLLKKQPPHWG	Petuvirus-01
AraHyp-086	Arachis hypogaea	NC_037621	Arachis hypogaea cultivar Tifrunner chromosome Arahy.04, arahy.Tifrunner.gnm1.KYV3	305	7000143	ACCDSHDKFDHPLPLWKNQEFFIQLPFKKNEDINPTKATHSGMNPEDLKLAKEECASLLKQGLIEPTTSNWACQAFYVEKKSEQIRGKKRLVIDYKPLNLFLQDNKFPLPRIDAITPRLSEAKLFSKFDLKAGFWQLGIHSKDRYKTGFCIPDAQYQWTVMPFGLKVAPSLFQKTMIRIFEPILHSALIYIDDILLFSKDGPTHQALLIQFTEIVEKHGIMLSQKKSLIGQAQVDFLGMTFNNGFFQPGEHISKELLSFPDNHLTTKQVQQFLGIINYIRDFIPDVTRHTSQLSKLLKKQPRPWG	Petuvirus-01
AraHyp-087	Arachis hypogaea	NC_037621	Arachis hypogaea cultivar Tifrunner chromosome Arahy.04, arahy.Tifrunner.gnm1.KYV3	305	7014201	ACCDSHDKFDHPLPLWKNQEFFIQLPFKKNEDINPTKATHSGMNPEDLKLAKEECASLLKQGLIEPTTSNWACQAFYVEKRSEQIRGKKRLVIDYKPLNLFLQDNKFPLPRIDAITPRLSEAKLFSKFDLKAGFWQLGIHPKDRYKTGFCIPDAQYQWTVMPFGLKVAPSLFQKTMIRIFEPILHSALIYIDDILLFSKDGPTHQALLIQFTEIVEKYGIMLSQKKSLIGQAQVDFLGMTFNNGFFQPGEHISKELLSFPDNHLTTKQVQQFLGIINYIRDFIPDVTRHTSQLSKLLKKQPPPWG	Petuvirus-01
AraHyp-088	Arachis hypogaea	NC_037621	Arachis hypogaea cultivar Tifrunner chromosome Arahy.04, arahy.Tifrunner.gnm1.KYV3	305	7026321	ACCDSHDKFDHPLPLWKNQEFFIQLPFKKNEDINPTKATHSGMNPEDLKLAKEECASLLKQGLIEPTTSNWACQAFYVEKKSEQIRGKKRLVIDYKPLNLFLQDNKFPLPRIDAITPRLSEAKLFSKFDLKAGFWQLGIHPKDRYKTGFCIPDAQYQWTVMPFGLKVAPSLFQKTMIRIFEPILHSALIYIDDILLFSKDGPTHQALLIQFTEIVEKYGIMLSQKKSLIGQAQVDFLGMTFNNGFFQPGEHISKELLSFPDNHLTTKQVQQFLGIINYIQDFIPDVTRHTSQLSKLLKKQPPPWG	Petuvirus-01
AraHyp-089	Arachis hypogaea	NC_037621	Arachis hypogaea cultivar Tifrunner chromosome Arahy.04, arahy.Tifrunner.gnm1.KYV3	305	7031384	ACCDSHDKFDHPLPLWKNQEFFIQLPFKKNEDINPTKATHSGMNPEDLKLAKEECASLLKQGLIEPTTSNWACQAFYVEKRSEQIRGKKRLVIDYKPLNLFLQDNKFPLPRIDAITPRLSEAKLFSKFDLKAGFRQLGIHPKDRYKTGFCIPDAQYQWTVMPFGLKVAPSLFQKTMIRIFEPILHSALIYIDDILLFSKDGPTHQALLIQFTEIVEKYGIMLSQKKSLIGQAQVDFLGMTFNNGFFQPGEHISKELLSFPDNHLTTKQVQQFLGIINYIRDFIPDVTRHTSQLSKLLKKQPPPWG	Petuvirus-01
AraHyp-090	Arachis hypogaea	NC_037621	Arachis hypogaea cultivar Tifrunner chromosome Arahy.04, arahy.Tifrunner.gnm1.KYV3	315	7287310	IEELLDEICAENPLDIKNTNNELVSIKLKDPTKEINVPNKILYSTRDREEFSLECKDLLEKGIIRSSKSPHAAPAFYVENNNEIKREKRRMVINYKKMNEATIGDAHKLPRKDSILEKIKGATWFSSLDAKSGYWQLRLDEETKKLTAFTCPTKESTSVLLYEWNVLPFGLKQAPGIYQRFMEENLKELNEFVLVYIDDILIFTKQDKEDHLQKLLIVLERCKEKGLVLSKKKARIAKQEIEFLGLILSTQGKLKLQPNVLEKVNLFPNKIEDRKQLQRFLGCINYISNQRFLKNITEYTKSLFPKISTKKVWKW	Soymovirus-01
AraHyp-091	Arachis hypogaea	NC_037621	Arachis hypogaea cultivar Tifrunner chromosome Arahy.04, arahy.Tifrunner.gnm1.KYV3	309	12807426	IEEKIKKELCSLNPTAFQHRKLHEIALPYEDGFNEKDIPTKAKPIHMNKEYLEYCKKEIQEYLNKGLIRPSKSPWSCTGFYVMKASEIERGAPILVINYKPLNKVLKWIRYPLPNKSDLIKRLNKANIFSKFDLKSEYYQIAVKEEDRYKTAFIVPFGHYEWNVMPQGLKNAPSEFQEIMNNIFYPHIEFTIVYLDDVLVYSKGIKQHIYHLEKFMDIIKEQGLVLSEKKMKIFTTKVRFLGYEIYQGTIVPIKRAIEFADKFPNEITDKKQLQRFLGCLNYVAEFLHGIRVTCEPLYKRLRKNPPPWT	Florendovirus-05
AraHyp-092	Arachis hypogaea	NC_037621	Arachis hypogaea cultivar Tifrunner chromosome Arahy.04, arahy.Tifrunner.gnm1.KYV3	315	23974317	IEELLDEICAENPLDIKNTNNELVSIKLKDPTKEINVPNKIPYSARDREEFSLECKDLLEKGIIRSSKSPHAAPAFYVENNNEIKRGKRRMVINYKKMNEATIGDAHKLPRKDSILEKIKGATWFSSLDAKSGYWQLRLDEETKKLTAFTCPTKESTSVLLYEWNVLPFELKQAPGIYQRFMEENLKELNEFVLVYIDDILIFTKQDKEDHLQKLLIVLERCKEKGLVLSKKKARIAKQEIEFLGLILSTQGKLKLQPNVLEKVNLFPNKIEDRKQLQRFLGCINYISDQGFLKNITEYTKSLFPKISTKKVWKW	Soymovirus-01
AraHyp-093	Arachis hypogaea	NC_037621	Arachis hypogaea cultivar Tifrunner chromosome Arahy.04, arahy.Tifrunner.gnm1.KYV3	306	24598324	QIETSICFDLPHAFWKRKQHIVDLPYEKDFKESKIPTKARPIQMNEQLLQHCQQEIKDLLDKKLIRPSKSPWSCSAFYVNKQAEIERGTPRLVINYKPLNQALQWIRYPIPNKKDLLNRLNSANIFSKFDMKSGFWQIQITESDRYKTAFTVPFGQYEWNVMPFGLKNAPLEFQKIMNDIFNPYSNFAIVYIDDVLIFSQTLDEHFKHVKTFMYIIKKNGLAVSKPKIVLFQTKIRFLGHIIFQGTITPIERSILFAEKFPDYILDKPQLQRFLGCLNYVSDFIPNLNNLLKPLHDRLKKNPPPWT	Florendovirus-01
AraHyp-094	Arachis hypogaea	NC_037621	Arachis hypogaea cultivar Tifrunner chromosome Arahy.04, arahy.Tifrunner.gnm1.KYV3	306	24606242	QIETSICSDLPHAFWERKQHIVDLPYEKDFKESKIPTKARPIQMNEQLLQHCQQEIKDLLDKKLIRPSKSPWSCSAFYVNKQAEIERGTPRLVIIYKPLNQALQWIRYPIPNKKDLLNRLNSANIFSKFDMKSGFWQIQITESNRYKTAFTVPFGQYEWNVMPFGLKNAPSEFQKIMNDIFNPYSNFAIVYIDDVLIFSQTLDEHFKHVKTFMYIIKKNGLAVSKPKIVLFQTKIRFLGHIIFQGTITPIERSILFAEKFPDYILDKPQLQRFLGCLNYVSDFIPNLNNLLKPLHDRLKKNPPPWT	Florendovirus-01
AraHyp-095	Arachis hypogaea	NC_037621	Arachis hypogaea cultivar Tifrunner chromosome Arahy.04, arahy.Tifrunner.gnm1.KYV3	306	24623522	QIETSICSDLPHAFWERKQHIVDLPYEKDFKESKIPTKARPIQMNEQLLQHCQQEIKDLLDKKLIRPSKSPWSCSAFYVNKQAEIERGTPRLVINYKPLNQALQWIRYPIPNKKDLLNRLNSANIFSKFDMKSGFWQIQITESDRYKTAFTVPFGQYEWNVMPFGLKNAPSEFQKIMNDIFNPYSNFAIVYIDDVLIFSQTLDEHFKHVKTFMYIIKKNGLAVSKPKIVLFQTKIRFLGHIIFQGTITPIERSILFAEKFPDYILDKPQLQRFLGCLNYVSDFIPNLNNLLKPLHDRLKKNPPPWT	Florendovirus-01
AraHyp-096	Arachis hypogaea	NC_037621	Arachis hypogaea cultivar Tifrunner chromosome Arahy.04, arahy.Tifrunner.gnm1.KYV3	315	29706864	IEELLDEICAENPLDIKNTNNELVSIKLKDPTKEINVPNKIPYSTRDREEFSLECRDLLEKGIIRLSKSPHAAPAFYVENTNEIKKEKRRMVINYKKMNEATIGDAHKLPRKDSILEKIKGATWFSSLDAKSGYWQLRLDEETKKLTAFTCPTKESTSLLLYEWNVLPFGLKQAPGIYQRFMEENLKELNEFVLVYIDDILIFTKQDKEDHLQKLLIVLERCKEKGLVLSKKKARIAKQKIEFLGLILSTQGKLKLQPNVLEKVNLFPNKIEDRKQLQRFLGCINYISDQGFLKNITEYTKSLFPKISTKKEWKW	Soymovirus-01
AraHyp-097	Arachis hypogaea	NC_037621	Arachis hypogaea cultivar Tifrunner chromosome Arahy.04, arahy.Tifrunner.gnm1.KYV3	315	31032357	IEELLDEICAENPLDIKNTNNELVSIKLKDPTKEINVPNKIPYSARDREEFSLECRDLLEKGIIRLSKSPHAAPAFYVENNNEIKRGKRRMVINYKKMNEATIGDAHKLPRKDSILEKIKGATWFSSLDAKSGYWQLRLDEETKKLTAFTCPTKESTSVLLYEWNVLPFGLKQAPGIYQRFMEENLKELNEFVLVYIDDILIFTKQDKEDHLQKLLIVLERCKEKGLVLSKKKARIAKQEIEFLGLILSTQGKLKLQPNVLEKVNLFLNKIEDRKQLQRFLGCINYISDQGFLKNITEYTKSLFPKISTKKEWKW	Soymovirus-01
AraHyp-098	Arachis hypogaea	NC_037621	Arachis hypogaea cultivar Tifrunner chromosome Arahy.04, arahy.Tifrunner.gnm1.KYV3	303	51967207	EELLNEVCAENPLDIKNTNKELISIKLKVPTREINVPNRIPYSARDKEEFSSECKDLLDKGIIRLSKSPHAAPAFYVENNNEIKRGKRRMVINYKKMNEATIGDAHKLPRKDSILEKIKGATWFSSLDAKSGYWQLRLDEETKKLTAFTCPTKESTGVLLYEWNVLPFGLKQAPGIYQRFMEENLKDLNEFVLVYIDDILIFTKQDKEDHLQKLLIVLERCKEKGLVLSKKKAKLAKQEIEFLGLILSTEGKLKLQPNVLEKVDLFPDKMEDRKQLQRFLGCINYISDQGFLKNITDYTKNLF	Soymovirus-01
AraHyp-099	Arachis hypogaea	NC_037621	Arachis hypogaea cultivar Tifrunner chromosome Arahy.04, arahy.Tifrunner.gnm1.KYV3	309	60535752	IEEKIKKELCSLNPTAFQHRKLHEISLPYEDGFKEKDIPTKAKPIHMNKEYLEYCKKEIQEYLDKGLIRPSKSPWSCTGFYVMKASEIERGAPRLVINYKPLNKVLKWIRYPLPNKSDLIKRLNKANIFSKFDLKSGYYQIVVKEEDRYKTAFIVPFGHYEWNVMPQGLKNAPSEFQEIMNNIFYPHIEFTIVYLDDVLVYSKGIKQHIYHLEKFMDIIKEQGLVLSEKKMKIFTTKVRFLGYEIYQGTIVPIKRAIEFADKFPNEITDKKQLQRFLGCLNYVAEFLPGIRVTCEPLYKRLRKNPPPWT	Florendovirus-05
AraHyp-100	Arachis hypogaea	NC_037621	Arachis hypogaea cultivar Tifrunner chromosome Arahy.04, arahy.Tifrunner.gnm1.KYV3	309	60542565	IEEKIKKELCSLNPTAFQHRKLHEISLPYEDGFKEKDIPTKAKPIHMNKEYLEYCKKEIQEYLDKGLIRPSKSPWSCTGFYVMKASEIERGAPRLVINYKPLNKVLKWIRYPLPNKSDLIKRLNKANIFSKFDLKSGYYQIAVKEEDRYKTAFIVPFGHYEWNVMPQGLKNAPSEFQEIMNNIFYPHIEFTIVYLDDVLVYSKGIKQHIYHLEKFMDIIKEQGLVLSEKKMKIFTTKVRFLGYEIYQGTIVPIKRAIEFADKFPNEITDKKQLQRFLGCLNYVAEFLPGIRVTCEPLYKRLRKNPPPWT	Florendovirus-05
AraHyp-101	Arachis hypogaea	NC_037621	Arachis hypogaea cultivar Tifrunner chromosome Arahy.04, arahy.Tifrunner.gnm1.KYV3	315	77438068	IEELLDEICAENPLDIKNTNNELISIKLKDPTKEINVPNKISYSARDREEFSLECRDLLEKGIIRLSKSPHAAPAFYVENNNEIKRGKRRMVINYKKMNEATIGDAHKLPRKDSILEKIKGATWFSSLDAKSGYWQLRLDEETKKLTAFTCPTKESTSALLYEWNVLPFGLKQAPGIYQRFMEENLKELNEFVLVYIDDILIFTKQDKEDHLQKLLIVLERCKEKGLVLSKKKARIAKQEIEFLGLILSTQGKLKLQPNILEKVNLFPNKIEDIKQLQRFLGCINYISDQGFLKNITKYTKSLFPKISTKKVWKW	Soymovirus-01
AraHyp-102	Arachis hypogaea	NC_037621	Arachis hypogaea cultivar Tifrunner chromosome Arahy.04, arahy.Tifrunner.gnm1.KYV3	315	85101667	IEELLNEVCAENPLDIKNTNKELINIKLKVPTREINVPNRIPYSARDKEEFSSECKDLLDKGIIRLSKSPHAAPAFYVENNNEIKRGKRRMVINYKKMNEATIGDAHKLPRKDSILEKIKGATWFSSLDAKSGYWQLRLDEETKKLTAFTCPTKESTGVLLYEWNVLPFGLKQAPGIYQRFMEENLKDLNDFVLVYIDDILIFTKQDKEDHLQKLLIVLERCKEKGLVLSKKKAKLAKQEIEFLGLILSTEGKLKLQPNVLEKVDLFPDKMEDRKQLQRFLGCINYISDQGFLENITDYTKNLFSKISIKKIWKW	Soymovirus-01
AraHyp-103	Arachis hypogaea	NC_037621	Arachis hypogaea cultivar Tifrunner chromosome Arahy.04, arahy.Tifrunner.gnm1.KYV3	315	94219372	IEELLDEICAENPLDIKNTNNELVSIKLKDPTKEINVPNKIPYSARDREEFSLECKDLLEKGIIRLSKSPHATPAFYVENNNEIKRGKRRMVINYKKMNEATIGDAHKLPRKDSILEKIKGATWFSSLDAKSGYWQLRLDEETKKLTAFTCPTKESTSVLLYEWNVLPFGLKQAPGIYQRFMEENLKELNEFVLVYIDDILIFTKQDKEDHLQKLLIVLERCKEKGLVLSKKKARIAKQEIEFLGLILSTQGKLKLQPNVLEKVNLFPNKIEDRKQLQRFLGCINYISDQGFLKNITEYTKSLFPKISTKKVWKW	Soymovirus-01
AraHyp-104	Arachis hypogaea	NC_037621	Arachis hypogaea cultivar Tifrunner chromosome Arahy.04, arahy.Tifrunner.gnm1.KYV3	309	95682496	IEEKIKKELCSLNPTAFQHRKLHEISLPYEDGFKEKDIPTKAKPIHMNKEYLEYCKKEIQEYLDKGLIRPSKSPWSCTGFYVMKASEIERGAPRLVINYKPLNKVLKWIRYPLPNKSDLIKRLNKANIFSKFDLKSGYYQIAVKEEDRYKTAFIVPFGHYEWNVMPQGLKNAPSEFQEIMNNIFYPHIEFTIVYLDDVLVYSKGIKQHIYHLEKFMDIIKEQGLVLSEKKMKIFTTKVRFLGYEIYQGTIVPIKRAIEFADKFPNEITDKKQLQRFLGCLNYVAEFLPGIRVTCEPLYKRLRKNPPPWT	Florendovirus-05
AraHyp-105	Arachis hypogaea	NC_037621	Arachis hypogaea cultivar Tifrunner chromosome Arahy.04, arahy.Tifrunner.gnm1.KYV3	309	95702458	IEEKIKKELCSLNPTAFQHRKLHEISLPYEDGFKEKDIPTKAKPIHMNKEYLEYCKKEIQEYLDKGLIRPSKSPWSCTGFYVMKASEIERGAPRLVINYKPLNKVLKWIRYPLPNKSDLIKRLNKANIFSKFDLKSGYYQIAVKEEDRYKTAFIVPFGHYEWNVMPQGLKNAPSEFQEIMNNIFYPHIEFTIVYLDDVLVYSKGIKQHIYHLEKFMDIIKEQGLVLSEKKMKIFTTKVRFLGYEIYQGTIVPIKRAIEFADKFPNEITDKKQLQRFLGCLNYVAEFLPGIRVTCEPLYKRLRKNPPPWT	Florendovirus-05
AraHyp-106	Arachis hypogaea	NC_037621	Arachis hypogaea cultivar Tifrunner chromosome Arahy.04, arahy.Tifrunner.gnm1.KYV3	309	95732832	IEEKIKKELCSLNPTAFQHRKLHEISLPYEDGFKEKDIPTKAKPIHMNKEYLEYCKKEIQEYLDKGLIRPSKSPWSCTGFYVMKASEIERGAPRLVINYKPLNKVLKWIRYPLPNKSDLIKRLNKANIFSKFDLKSGYYQIAVKEEDRYKTAFIVPFGHYEWNVMPQGLKNAPSEFQEIMNNIFYPHIEFTIVYLDDVLVYSKGIKQHIYHLEKFMDIIKEQGLVLSKKKMKIFTTKVRFLGYEIYQGTIVPIKRAIEFADKFPNEITDKKQLQRFLGCLNYVAEFLPGIRVTCEPLYKRLRKNPPPWT	Florendovirus-05
AraHyp-107	Arachis hypogaea	NC_037621	Arachis hypogaea cultivar Tifrunner chromosome Arahy.04, arahy.Tifrunner.gnm1.KYV3	309	96569186	IEEKIKKELCSLNPTAFQHRKLHEISLPYEDGFNEKDIPTKAKPIHMNKEYLEYCKKEIQEYLDKGLIRPSKSPWSCTGFYVMKASEIERGAPRLVINYKPLNKVLKWIRYPLPNKSDLIKRLNKANIFSKFDLKSGYYQIAVKEEDRYETAFIVPFGHYEWNVMPQGLKNAPSEFQEIMNNIFYPHIEFTIVYLDDVLVYSKGIKQHIYHLGKFMDIIKEQGLVLSEKKMKIFTTKVRFLGYEIYQGTIVPIKRAIEFADKFPNEITDKKQLQRFLGCLNYVAEFLPGIRVTCEPLYKRLRKNPPPWT	Florendovirus-05
AraHyp-108	Arachis hypogaea	NC_037621	Arachis hypogaea cultivar Tifrunner chromosome Arahy.04, arahy.Tifrunner.gnm1.KYV3	315	98090297	IEEFLDEICAENPLDIKNTNNELVSIKLKDPTKEINVPNKIPYSVRDREEFSLECKDLLEKGIIRLSKSPHAAPAFYVENNNEIKRGKRRMVINYKKMNEATIGDAHKLPRKDSILEKIKGATWFSSLDAKSGYWQLRLDEETKKLTAFTCPTKESTSVLLYEWNVLPFGLKQAPGIYQRFMEENLKELNEFVLVYIDDILIFTKQDKEDHLQKLLIVLERCKEKGLVLSKKKARIAKQEIEFLGLILSAQGKLKLQPNVLEKVNLFPNKIEDRKQLQRFLGCINYISDQGFLKNITEYTKSLFPKISTKKEWKW	Soymovirus-01
AraHyp-109	Arachis hypogaea	NC_037621	Arachis hypogaea cultivar Tifrunner chromosome Arahy.04, arahy.Tifrunner.gnm1.KYV3	315	103445694	IEELLDEICAENPLDIKNTNNELVSIKLKDPTKEINVPNKIPYSARDREEFSLECKDLLEKGIIRLSKSPHAAPAFYVENNNEIKRGKRRMVINYKKMNEATIGDAHKLPRKDSILEKIKGATWFSSLDAKSGYWQLLLDEETKKLTAFTCPTKESTSVLLYEWNVLPFGLKQAPGIYQRFMEENLKELNEFVLVYIDDILIFTKQDKEDHLQKLLIVLERCKEKGLVLSKKKARIAKQEIEFLGLILSTQGKLKLQPNVLEKVNLFPNKIEDRKQLQRFLGCINYISDQGFLKNITEYTKSLFPKISTKKVWKW	Soymovirus-01
AraHyp-110	Arachis hypogaea	NC_037621	Arachis hypogaea cultivar Tifrunner chromosome Arahy.04, arahy.Tifrunner.gnm1.KYV3	308	104245639	IEELLDEICAENPLNIKNTNNELVSIKLKDPTKEINVPNKIPYSARDREEFSLECRDLLEKGIIRLSKSPHAAPAFYVENNNEIKRGKRRMVINYKKMNEATIGDAHKLPRKDSILEKIKGATWFSSLDAKSGYWQLRLDEETKKLTAFTCPTKESTSVLLYEWNVLPFGLKQAPGIYQRFMEENLKELNEFVLVYIDDILIFTKQDKEDHLQKLLIVLERCKEKGLVLSKKKARIAKQEIEFLGLILSTQGKLKLQPNVLQKVNLFPNKIEDRKQLQRFLGCINYISDQGFLKNITEYTKSLFPKIS	Soymovirus-01
AraHyp-111	Arachis hypogaea	NC_037621	Arachis hypogaea cultivar Tifrunner chromosome Arahy.04, arahy.Tifrunner.gnm1.KYV3	315	105729553	IEELLDEICAENPLDIKNTNNELVNIKLKDPTKEINVPNKIPYSARDREEFSLECRDLLKKGIIRLSKSPHAAPAFYVENNNEIKREKRRMVINYKKMNEATIGDAHKLPRKDSILEKIKGPTWFSSLDAKSGYWQLRLDEETKKLTAFTCPTKESTSVLLYEWNVLPFGLKQAPGIYQRFMEENLKELNEFVLVYIDDILIFTKQDKEDHLQKLLIVLERCKEKGLVLSKKKARIAKQEIEFLGLILSTQGKLKLQPNVLEKVNLFPNKIEDRKQLQRFLGCINYISDQGFLKNITEYTKGLFPKISTKKEWKW	Soymovirus-01
AraHyp-112	Arachis hypogaea	NC_037621	Arachis hypogaea cultivar Tifrunner chromosome Arahy.04, arahy.Tifrunner.gnm1.KYV3	315	110248451	IEELLDEICAENPLDIKNTNNELVSIKLKDPIKEINIPNKIPYSARDREEFSLECRDLLEKGIIRLSKSPHAAPAFYVENNNEIKRGKRRMVINYKKMNEATIGDAHKLPRKDSILEKIKGATWFSSLDAKSGYWQLRLDEETKKLTAFTCPTKESTSVLLYEWNVLPFGLKQAPGIYQRFMEENLKELNEFVLVYIDDILIFTKQDKEDHLQKLLIVLERCKEKGLVLSKKKARIAKQEIEFLGLILSTQGKLKLQPNVLEKVNLFPNKIEDRKQLQRFLGCINYVSDQGFLKNITEYTKSLFPKISTKKEWKW	Soymovirus-01
AraHyp-113	Arachis hypogaea	NC_037621	Arachis hypogaea cultivar Tifrunner chromosome Arahy.04, arahy.Tifrunner.gnm1.KYV3	315	110444605	IEELLNEVCAENPLDIKNTNRELISIKLKDSTKEINVPNRIPYSARDKEEFSSECKDLLDKGIIRLSKSPHAAPAFYVENNNEIKRGKRRMVINYKKMNEATIGDAHKLPRKDSILEKIKGATWFSSLDAKSGYWQLRLDEETKKLTAFTCPTKESTGVLLYEWNVLPFGLKQAPGIYQRFMEENLKDLNEFVLVYIDDILVFTKQDKEDHLQKLLIVLEKCKEKGLVLSKKKAKIARQEIEFLGLILSKEGKLKLQPNVLEKVDLFPNKMEDRKQLQRFLGCINYISDQGFLKNITEYTKNLFSKISLKKIWKW	Soymovirus-01
AraHyp-114	Arachis hypogaea	NC_037621	Arachis hypogaea cultivar Tifrunner chromosome Arahy.04, arahy.Tifrunner.gnm1.KYV3	315	112962847	IEELLDEICAENPLDIKNTNNELVSIKLKDPTKEINVPNKIPYSARDREEFSLECKDLLKKGIIRLSKSPHAAPAFYVENNNEIKREKRRMVINYKKMNEATIGDAHKLPRKDSILEKIKGATWFSSLDAKSGYWQLRLDEETKKLTAFTCPTKESTSVLLYEWNVLPFGLKQAPGIYQRFMEENLKELNEFVLVYIDDILIFTKQDKEDHLQKLLIVLERCKQKGLVLSKKKARIAKQEIEFLGLILSTQGKLKLQPNILEKVNLFPNKIEDRKILQRFLGCINYISDQGFLKNITEYTKSLFPKISTKKEWKW	Soymovirus-01
AraHyp-115	Arachis hypogaea	NC_037621	Arachis hypogaea cultivar Tifrunner chromosome Arahy.04, arahy.Tifrunner.gnm1.KYV3	309	113399804	IEEKIKTELCSLNPTAFQHRKLHEISLPYEDGFNEKDIPTKAKLIHMNKEYLEYYKKEIQEYLDKGLIRPSKSPWSCTGFYVMKSSEIERGAPRLVINYKPLNKVLKWIRYPLPNKSDLIKRLNKANIFSKFDLKSGYYQIVVKEEDRYKTAFIVPFGHYEWNVMPQGLKNAPSEFQEIMNNIFYPHIEFTIVYLDDVLVYSKGIKQHIYHLEKFMDIIKEQGLVLSEKKMKIFTTKLRFLGYEIYQGTIVPIKRAIEFADKFPNEITDKKQLQRFLGCLNYVAEFLPGIRVTCEPLYKRLRKNPPPWT	Florendovirus-05
AraHyp-116	Arachis hypogaea	NC_037621	Arachis hypogaea cultivar Tifrunner chromosome Arahy.04, arahy.Tifrunner.gnm1.KYV3	315	114073446	IEKLLDEICAENPLDIKNTNNELVSIKLKDPTKEINVPNKIPYSARDREEFSLGYRDLLEKGIIRLSKSPHAAPAFYVENNNEIKRGKRRMIINYKKMNEATIGDAHKLPRKDSILEKIKGATWFSSLDAKSGYWQLRLDEETKKLTAFTCPTKESTSVLLYEWNVLPFGLKQAPGIYQRFMEENLKELNEFVLVYIDDILIFTKQDKEDHLQKLLVVLERCKEKGLVLSKKKARIAKQEIEFLGLILSTQGKLKLQPNVLEKVNLFPNKIEDRKQLQRFLGCINYISDQGFLKNITEYTKSLFPKISTKKEWKW	Soymovirus-01
AraHyp-117	Arachis hypogaea	NC_037621	Arachis hypogaea cultivar Tifrunner chromosome Arahy.04, arahy.Tifrunner.gnm1.KYV3	305	115344802	ACCDSHDKFDHPLPLWKNQEFFIQLPFKKNEDINPTKATHSGMNPEDLKLAKEECASLLKQGLIEPTTSNWACQAFYVEKRSEQIRGKKRLVIDYKPLNLFLQDDKFPLPRIDAITPRLSEAKLFSKFDLKAGFWQLGIHPKDRYKTGFCIPDAQYQWTVMPFGLKVAPSLFQKTMIRIFEPILHSALIYIDDILLFSKDGPTHQALLIQFTEIVEKYGIMLSQKKSLIGQTQVDVLGMTFNNGFFQPGEHISKELLSFPDDHLTTKQVQQFLGIINYIRDFLPDVTRHTSQLSKLLKKQPPPWG	Petuvirus-01
AraHyp-118	Arachis hypogaea	NC_037621	Arachis hypogaea cultivar Tifrunner chromosome Arahy.04, arahy.Tifrunner.gnm1.KYV3	315	116554263	IEELLDEICAENPLDIKNTNNELVSIKLKDPTKEINVPNKIPYSARDREEFSLECKDLLEKGIIRSSKSPHAAPAFYVENNNEIKRGKRRMVINYKKMNEATIGDAHKLPRKDSILEKIKGATWFSSLDAKSGYWQLHLDEKTKKLTAFTCPTKESTSVLLYEWNVLPFGLKQAPGIYQRFMEENLKELNDFVLVYIDDILIFTKQDKEDHFQKLLIVLERCKEKGLVLSKKKAKIAKQEIEFLGLILSTQGKLKLQPNVLEKVNLFPNKIEDRKQLQRFLGCINYISDQGFLKNITEYTKSLFPKISTKKVWKW	Soymovirus-01
AraHyp-119	Arachis hypogaea	NC_037621	Arachis hypogaea cultivar Tifrunner chromosome Arahy.04, arahy.Tifrunner.gnm1.KYV3	303	119999438	EELLDEICAENPLDIKNTNNELVSIKLKNPTKEINVPNKIPYSARDREEFSLECRDLLEKGIIRLSKSPHAAPAFYVKNNNEIKRGKRRMVINYKKMNEATIGDAHKLPRKDSILEKIKGATWFSSLDAKLGNWQLRLDEETKKLTAFTCPTKESRSVLLYEWNVLPFGLKQAPGIYQRFMEENLKELNEFVLVYIDDILIFTKQDKKDHLQKLLIVLERCKEKGLVLSKKKARIAKQEIEFLGLILSTQGKLKLQPNVLEKVNLFPNKIEDKKQLQRFLGCINYISDQGFLKNITEYTKSLF	Soymovirus-01
AraHyp-120	Arachis hypogaea	NC_037621	Arachis hypogaea cultivar Tifrunner chromosome Arahy.04, arahy.Tifrunner.gnm1.KYV3	315	125133554	IEELLDEICAENPLDIKNTNNELVSIKLKDPTKEINVPNKIPYSARDREEFSLECRDLLEKGIIRLSKSPHAAPAFYVENNNEIKRGKRRMVINYKKMNEATIGDAHKLPRKDYILEKIKGATWFSSLDAKSGYWQLRLDEETKKLTAFTCPTKESTRVLLYEWNVLPFGLKQAPGIYQRFIEENLKELNEFVLVYIDDILIFTKQDKEDHLQKLLIVLERCKEKGLVLSKKKARIAKQEIEFLGLILSTQGKLKLQPNVLEKVNLFSSRIEDRKQLQRFLGCINYISDQRFLKNITEYTKSLFPKISTKKEWKW	Soymovirus-01
AraHyp-121	Arachis hypogaea	NC_037621	Arachis hypogaea cultivar Tifrunner chromosome Arahy.04, arahy.Tifrunner.gnm1.KYV3	315	126249568	IEELLDEICAENPLDIKNTNNELVSIKLKDPTKEINVPNKIPYSARDREEFSLECRDLLKKGIIRLSKSPHAAPAFYVENNNEIKRGKRRMVINYKKMNEATIGDAHKLPRKDSILEKIKGVTWFSSLDAKSGYWQLRLDEETKKLTAFTCPTKESTSVLLYEWNVLTFGLKQAPGIYQRFMEENLKELNEFVLVYIDDILIFTKQDREDHLQKLIIVLERCKEKGLVLSKKKARIAKQKIEFLGLILSTQGKLKLQPNVLEKVNLFPNKIEDRKQLQRFLGCINYISDQGFLKNITEYTKSLFPKISTKKEWKW	Soymovirus-01
AraHyp-122	Arachis hypogaea	NC_037621	Arachis hypogaea cultivar Tifrunner chromosome Arahy.04, arahy.Tifrunner.gnm1.KYV3	315	127748579	IEELLNEICAENPLDIKNTNNELVSIKLKDPTKEINVPNKIPYSARDREEFSLECRDLLEKRIIRLSKSPHAAPAFYVENNNEIKRGKRRMVINYKKMNEATIGDAHKLPRKDSILEKIKGATWFSSLDAKSGYWQLRLDEETKKLTAFTCPTKESTSVLLYEWNVLPFGLKQAPGIYQRFMEENLKELNEFVLVYIDDILIFTKQDKEDHLQKLLIVLERCKEKGLVLSKKKARIAKQEIEFLGLILSTQGKLKLQPNVLEKVNLFPNKIEDRKQLQRFLGCINYISDQGFLKNITEYTKSLFPKISTKKEWKW	Soymovirus-01
AraHyp-123	Arachis hypogaea	NC_037622	Arachis hypogaea cultivar Tifrunner chromosome Arahy.05, arahy.Tifrunner.gnm1.KYV3	315	715142	IEELLDEICAENPLDIKNTNNELVSIKLKDPIKEINVPNKIPYSARDREEFSLECRDLLEKGIIRLSKSPHAAPAFYVENNNEIKRGKRRMVINYKKMNEATIGDAHKLPRKDSILKKIKGATWFSSLDAKSGYWQLRLDEETKKLTAFTCPTKESTSVLLYEWNVLPFGLKQAPGIYQRFMEKNLKELNEFVLVYIDDILIFTKQDKEDHLQKLLIVLERCKEKGLVLSKKKARIAKQEIEFLGLILSTQEKLKLQPNVLEKVNLFPNKIEDRKQLQRFLGCINYISNQGFLKNITEYTKSLFPKISTKKEWKW	Soymovirus-01
AraHyp-124	Arachis hypogaea	NC_037622	Arachis hypogaea cultivar Tifrunner chromosome Arahy.05, arahy.Tifrunner.gnm1.KYV3	315	1622891	IEEFLDEICAENPLDIKNTNNELVSIKLKDPTKEINVPNKIPYSARDREEFSLECKDLLEKGIIRLSKSPHAAPAFYVENNNEIKRGKRRMVINYKKMNEATIGDAHKLPRKDSILEKIKGATWFSSLDAKSGYWQLRLDEETKKLTAFTCPTKESTSVLLYEWNVLPFGLKQAPGIYQRFMEENLKELNEFVLVYIDDILIFTKQDKEDHLQKLLIVLERCKKKGLVLSKKKARIAKQEIEFLGLILSAQGKLKLQPNVLEKVNLFPNKIEDRKQLQRFLGCINYISDQGFLKNITEYTKSLFPKISTKKEWKW	Soymovirus-01
AraHyp-125	Arachis hypogaea	NC_037622	Arachis hypogaea cultivar Tifrunner chromosome Arahy.05, arahy.Tifrunner.gnm1.KYV3	315	2963340	IEELLDEICAENPLDIKNTNNELVSIKLKDPTKEINVPNKIPYSARDREEFSLECKDLLEKGIIRLSKSPHAAPAFYVENNNEIKRGKRRMVINYKKMNEATIGDAHKLPRKDSILEKIKGATWFSSLDAKSGYWQLRLDEETKKLTAFTCPTKESTSVLLYEWNVLPFGLKQAPGIYQIFMEENLKELNEFVLVYIDDILIFTKQDKEDHLQKLLIVLERCKEKGLVLSKKKARIAKQEIEFLGLILSTQGKLKLQPNVLEKVNLFPNKIEDRKQLQRFLGCINYISDQGFLKNITEYTKSLFPKISTKKVWKW	Soymovirus-01
AraHyp-126	Arachis hypogaea	NC_037622	Arachis hypogaea cultivar Tifrunner chromosome Arahy.05, arahy.Tifrunner.gnm1.KYV3	305	5634339	ACCDSHDKFDHPLPLWKNQEFFIQLPFKKNEDINPTKATHSGMNPEDLKLAKEECASLLKQGLIEPTTSNWACQAFYVEKRSEQIRGKKRLVIDYKPLNLFLQDDKFPLPRIDAITPRLSEAKLFSKFDLKVGFWQLGIHPKDRYKTGFCIPDAQYQWTVMPFGLKVAPSLFQKTMIRIFEPILHSALIYIDDILLFSKDGPTHQALLIQFTEIVEKYGIMLSQKKSLIGQAQVDFLGMTFNNGFFQPGEHISKELLNFPDDHLTTKQVQQFLGIINYIRDFIPDVTRHTSQLSKLLKKQPPPWG	Petuvirus-01
AraHyp-127	Arachis hypogaea	NC_037622	Arachis hypogaea cultivar Tifrunner chromosome Arahy.05, arahy.Tifrunner.gnm1.KYV3	305	5641706	ACCDSHDKFDHPLPLWKNQEFFIQLPFKKNEDINPTKATHSGMNPEDLKLAKEECASLLKQGLIEPTTSNWACQAFYVEKRSEQIRGKKRLVIDYKPLNLFLQDDKFPLPRIDAITPRLSEAKLFSKFDLKAGFWQLGIHPKDRYKTGFCIPDAQYQWTVMPFGLKVAPSLFQKTMIRIFEPILHSALIYIDDILLFSKDGPTHQALLIQFTEIVEKYGIMLSQKKSLIGQAQVDFLGMTFNNGFFQPGEHISKELLNFPDDHLTTKQVQQFLGIINYIRDFIPDVTRHTSQLSKLLKKQPPPWG	Petuvirus-01
AraHyp-128	Arachis hypogaea	NC_037622	Arachis hypogaea cultivar Tifrunner chromosome Arahy.05, arahy.Tifrunner.gnm1.KYV3	305	5648818	ACCDSHDKFDHPLPLWKNQEFFIQLPFKKNEDINPTKATHSGMNPEDLKLAKEECASLLKQGLIEPTTSNWACQAFYVEKRSEQIRGKKRLVIDYKPLNLFLQDDKFPLPRIDAITPRLSEAKLFSKFDLKAGFWQLGIHPKDRYKTGFCIPDAQYQWTVMPFGLKVAPSLFQKTMIRIFEPILHSALIYIDDILLFSKDGPTHQALLIQFTEIVEKYGIMLSQKKSLIGQAQVDFLGMTFNNGFFQPGEHISKELLNFPDDHLTTKQVQQFLGIINYIRDFIPDVTRHTSQLSKLLKKQPPPWG	Petuvirus-01
AraHyp-129	Arachis hypogaea	NC_037622	Arachis hypogaea cultivar Tifrunner chromosome Arahy.05, arahy.Tifrunner.gnm1.KYV3	315	7919646	IEELLDEICAENPLDIKNTNNELVSIKLKDPIKEINVPNKIPYSARDREEFSLECKDLLEKGIIRLSKSPHTAPAFYVENNNEIKREKRRMVINYKKMNEATIDDAHKLPRKDSILEKIKGATWFSSLDAKSGYWQLRLDEETKKLTTFTCPTKESTSVLLYEWNVLPFGLKQVPGIYQRFMEENLKELNEFVLVYIDDILIFTKQDKEDHLQKLLIVLERCKEKGLVISKKKARIAKQEIEFLGLILSTQGKLKLQPNVLEKVNLFPNKIEDRKQLQRFLGCINYISDQGFLKNITEYTKSLFPKISTKKVWKW	Soymovirus-01
AraHyp-130	Arachis hypogaea	NC_037622	Arachis hypogaea cultivar Tifrunner chromosome Arahy.05, arahy.Tifrunner.gnm1.KYV3	315	9314105	IEELLNEICAENPLDIKNTNNELVSIKLKDPIKEINVPNKIPYSARDREEFSLECRDLLEKGIIRLSKSPHAAPAFYVENNNEIKRGKRRMVINYKKMNEATIGDAHKLPRKDSILEKIKGATWFSSLDAKSGYWQLRLDEETKKLTAFTCPTKESTSVLLYEWNVLPFGLKQAPGIYQRFMEENLKELNEFVLVYIDDILIFTKQDKEDHLQKLLIVLERCKEKGLVLSKKKARIAKQEIEFLGLILSTQGKLKLQPNVLEKVNLFPNKIEDRKQLQRFLGCINYISDQGFLKNITEYTKSLFPKISTKKEWKW	Soymovirus-01
AraHyp-131	Arachis hypogaea	NC_037622	Arachis hypogaea cultivar Tifrunner chromosome Arahy.05, arahy.Tifrunner.gnm1.KYV3	315	9321945	IEELLNEVCAENPLDIKNTNKELISIKLKVPTREINVPNRIPYSARDKEEFSSECKDLLDKGIIRLSKSPHAAPAFYVENNNEIKRGKRRMVINYKKMNEATIGDAHKLPRKDSILEKIKGATWFSSLDAKSGYWQLRLDEETKKLTAFTCPTKESTGVLLYEWNVLPFGLKQAPGIYQRFMEENLKDLNDFVLVYIDDILIFTKQDKEDHLQKLLIVLERCKEKGLVLSKKKAKLAKQEIEFLGLILSTEGKLKLQPNVLEKVDLFPDKMEDRKQLQRFLGCINYISDQGFLKNITDYTKNLFSKISIKKIWKW	Soymovirus-01
AraHyp-132	Arachis hypogaea	NC_037622	Arachis hypogaea cultivar Tifrunner chromosome Arahy.05, arahy.Tifrunner.gnm1.KYV3	315	37560640	IEELLDEVCAENLLDIKNTNNELVSIKLKDPTKKINVPNKIPYSARDREEFSLECRDLLKKGIIRLSKSPYAAPAFYVENNNEIKRGKPRMVINYKKMNEATIGNAHKLPRKDSILEKIKGATWFSSLDAKSGYWQLRLDEETKKLTAFTCPTKESTSVLLYEWNVLPFGLKQAPGIYQRFMEENLKELNEFVLVYIDDILIFTKQDKEDHLQKLLIVLERCKEKGLVLSKKKARIAKQEIVFLGLILSTQGKLKLQPNVLEKVNLFPNKIEDRKQLQRFLGCINYISDQGFLKNITEYTKSLFQKISTKKEWKW	Soymovirus-01
AraHyp-133	Arachis hypogaea	NC_037622	Arachis hypogaea cultivar Tifrunner chromosome Arahy.05, arahy.Tifrunner.gnm1.KYV3	308	41051294	IEELLDEICAENPLDIKNTNNELVSIKLKDPTKEINVPNKIPYSARDREEFSLECKDLLEKGIIRLSKSPHAAPAFYVENNNEIKRGKRRMVINYKKMNEATVGDAHKLPRKDSILEKIKGATWFSSLDAKSGYWQLRLNEETKKLTAFTCPTKESTSVLLYEWNVLPFGLKQAPGIYQRFMEENLKELNEFVLVYIDDILIFTKQDKEDHLQKLLIVLERCKEKGLVLSKKKARIAKQEIEFLGLILSTQGKLKLQPNVLEKVNLFPNKIEDRKQLQRFLGCINYISDQGFLKNITEYTKSLFPKIS	Soymovirus-01
AraHyp-134	Arachis hypogaea	NC_037622	Arachis hypogaea cultivar Tifrunner chromosome Arahy.05, arahy.Tifrunner.gnm1.KYV3	307	42712599	CAENPLDIKNTNNELVRIKLKDPTKEINVPNKIPYSARDREEFSLECKDLLEKGIIRLSKSPRAAPAFYVENNNEIKRGKRRMVINYKKMNEATIGDAHKLPRKDSILEKIKGATWFSSLDAKSGYWQLRLDEETKKLTAFTCPTKESTSVLLYEWNVLPFGLKQAPGIYQRFMEENLKELNEFVLVYIDDILIFTKQDKEDHLQKLLIVLERCKEKGLVLSKKKARIAKQEIEFLGLILSAQGKLKLQPNVLEKVNLFPNKIEDRKQLQRFLGCINYISDQGFLKNITEYTKSLFPKISTKKEWKW	Soymovirus-01
AraHyp-135	Arachis hypogaea	NC_037622	Arachis hypogaea cultivar Tifrunner chromosome Arahy.05, arahy.Tifrunner.gnm1.KYV3	301	55434285	TCCDSHDKFDHPLPLWKNQEFFIQLPFKKNEDINPTKATHSGMNPEDLKLAKEECASLLKQGLIEPTTSNWACQAFYVEKRSEQIRGKKRLVIDYKPLNLFLQDDKFPLPRIEAITPRLNEAKLFSKFDLKAGFWQLGIHPKDRYKTGFCIPDAQYQWTVMPFGLKVVPSLFQKTMIRIFEPILHSALIYIDDILLFSKDGPTHQALLIQFTKIVEKYGIMLSQKKSLIGQAQVDFLGMTFNNGFFQPGEHISKELLNFPDDHLTTKQVQQFLGIINYIRDFIPDVTRHTSQLSKLLKKQP	Petuvirus-06
AraHyp-136	Arachis hypogaea	NC_037622	Arachis hypogaea cultivar Tifrunner chromosome Arahy.05, arahy.Tifrunner.gnm1.KYV3	306	59683073	KYQAKLCSLNPIAFQHRKLHEISLPYEDGFNEKDIPTKAKPIHMNKEYLEYCKKEIQEYLDKGLIRPSKSPWSCTGFYVMKASEIERGAPRLVINYKPLNKVLKWIRYPLPNKSDLFKRLNKANIFSKFDLKSRYYQIAVKEEDRYKTAFIVPFGHYEWNVMPQGLKNAPSEFQEIMNNIFYPHIEFTIVYLDDVLVYSKEIKQHIYHLEKFMDIIKEQGLVLSEKKMKIFTTKVRFLGYEIYQGTIVPIKRAIEFADKFPNEITDKKQLQRFLGCLNYVAEFLPGIRVTCEPLYKRLRKNPPPWT	Florendovirus-05
AraHyp-137	Arachis hypogaea	NC_037622	Arachis hypogaea cultivar Tifrunner chromosome Arahy.05, arahy.Tifrunner.gnm1.KYV3	315	61141720	IEELLDEICAENPLDIKNTNNELVSIKLKDPTKEINVPNKIPYSARDREEFSLECRDLLEKGIIRLSKSPHAAPAFYVENNNEIKRGKRRMVINYKKMNEATIGDAHKLPRKDSILEKIKGATWFSSLDAKSGYWQLRLDEETKKLTAFTCPTKESTSVLLYEWNVLPFGLKQAPGIYQRFMEENLKELNEFVLVYIDDILIFTKQDKEDHLQKLLIVLERCKEKGLVLSKKKARIAKQEIEFLGLILSTQGKLKLQPNVLEKVNLFPNKIEDRKQLQRFLGCINYISDQGFLKNITEYTKSLFPKISTKKEWKW	Soymovirus-01
AraHyp-138	Arachis hypogaea	NC_037622	Arachis hypogaea cultivar Tifrunner chromosome Arahy.05, arahy.Tifrunner.gnm1.KYV3	315	75754013	IKELLDEICAENPLDIKNTNNELVSIKLKDPTKEINIPNKIPYSARDREEFSLECRDLLGKEIIRLNKSPHAAPAFYVENNNEIKRGKRRMVINYKKMNEATIGDAHKLPRKDSILEKIKGATWFSSLDAKSGYWQLRLDEETKKLTAFTCPTKESTSVLLYEWNVLPFGLKQAPGIYQRFMEENLKELNEFFLVYIDDILIFTKQDKEDHLQKLLIVLERCKEKGLVLSKKKARIAKQEIEFLGLILSTQGKLKLQPNVLEKANLFPNKIEDRKQLQRFLGYINYISDQGFLKNITEYTKRLFPKISTKKVWKW	Soymovirus-01
AraHyp-139	Arachis hypogaea	NC_037622	Arachis hypogaea cultivar Tifrunner chromosome Arahy.05, arahy.Tifrunner.gnm1.KYV3	309	87302959	IEEKIKKELCSLNPTAFQHRKLHEISLPYEDGFNEKDIPTKAKPIHMNKEYLEYCKKEIQEYLDKGLIRPSKSPWSCTGFYVMKASEIERGAPRLVINYKPLNKVLKWIRYPLPNKSDLIKRLNKANIFSKFDLKSGYYQIAVKEEDRYKTAFIVPFGHYEWNVMPQGLKNAPSEFQEIMNNIFYPHIEFTIVYLDDVLVYSKGIKQHIYHLEKFMDIIKEQGLVLSEKKMKIFTTKVRFLGYEIYQGTIVPIKRAIEFADKFPNEITDKKQLQRFLGCLNYVAEFLPGIRVTCEPLYKRLRKNPPPWT	Florendovirus-05
AraHyp-140	Arachis hypogaea	NC_037622	Arachis hypogaea cultivar Tifrunner chromosome Arahy.05, arahy.Tifrunner.gnm1.KYV3	315	88165917	IEELLNEVCAENPLDIKNTNKELISIKLKVPTREINVPNRIPYSARDREEFSAECKDLLDKGIIRLSKSPHAAPAFYVENNNEIKRGKRRMVINYKKMNEATIGDAHKLPRKDSILEKIKGATWFSSLDAKSGYWQLRLDEETKKLTAFTCPTKESTGVLLYEWNVLPFGLKQAPGIYQRFMEENLKDLNDFVLVYIDDILIFTKQDKEDHLQKLLVVLERCKEKGLVLSKKKAKIAKQEIEFLGLILSTEGKLKLQPNVLEKVDLFPDKMEDRKQLQRFLGCINYISDQGFLKNITDYTKNLFSKISIKKIWKW	Soymovirus-01
AraHyp-141	Arachis hypogaea	NC_037622	Arachis hypogaea cultivar Tifrunner chromosome Arahy.05, arahy.Tifrunner.gnm1.KYV3	308	90116495	EELLDEICAENPLDIKNTNNELVSIKLKDPTKEINVPNKIPYSARDREEFSLECKDLLEKGIIRLSKSLHAAPAFYVENNNEIKRGKRRMVINYKKMNEATIGDAHKLPRKDSILEKIKGATWFSSLDAKSGYWQLRLDEETKKLTAFTCPTKESTSVLLYEWNVLPFGLKQAPGIYQRFMEENLKELNEFVLVYIDDILIFTKQDKEDHLQKLLIVLERCKEKGLVLSKKKARIAKQEIEFLGLILSTQGKLKLQPNVLEKVNLFPNKIEDRKQLQRFLGCINYISDQGFLKNITEYTKNLFPKIST	Soymovirus-01
AraHyp-142	Arachis hypogaea	NC_037622	Arachis hypogaea cultivar Tifrunner chromosome Arahy.05, arahy.Tifrunner.gnm1.KYV3	305	91192655	ACCDSHDKFDHPLPLWKNQEFFIQLPFKKNEDINPTKATHSGMNPEDLKLAKEECASLLKQGLIEPTTSNWACQAFYVEKRSEQIRGKKRLVIDYKPLNLFLQDDKFPLPRIDAITPRLSEAKLFSKFDLKAGFWQLGIHPKDRYKTGFCIPDAQYQWTVMPFGLKVAPSLFQKTMIRIFEPILHSALIYIDDILLFSKDGPTHQALLIQFTEIVEKYGIMLSQKKSLIGQAQVDFLGMTFNNGFFQPGEHISKELLNFPDNHLTTKQVQQFLGIINYIRDFLPDVTRHTSQLSKLLKKQPPPWG	Petuvirus-01
AraHyp-143	Arachis hypogaea	NC_037622	Arachis hypogaea cultivar Tifrunner chromosome Arahy.05, arahy.Tifrunner.gnm1.KYV3	304	91197582	ACCDSHDKFDHPLPLWKNQEFFIQLPFKKNEDINPTKATHSGMNPEDLKLAKEECASLLKQGLIEPTTSNWACQAFYVEKRSEQIRGKKRLVIDYKPLNLFLQDDKFPLPRIDAITPRLSEAKLFSKFDLKAGFWQLGIHPKDRYKTGFCIPDAQYQWTVMPFGLVAPSLFQKTMIRIFEPILHSALIYIDDILLFSKDGPTHQALLIQFTEIVEKYGIMLSQKKSLIGQAQVDFLGMTFNNSFFQPGEHISKELLNFPDNHLTTKQVQQFLGIINYIRDFLPDVTRHTSQLSKLLKKQPPPWG	Petuvirus-06
AraHyp-144	Arachis hypogaea	NC_037622	Arachis hypogaea cultivar Tifrunner chromosome Arahy.05, arahy.Tifrunner.gnm1.KYV3	315	93666800	IEELLDEICAENPLDIKNTNNELVSIKLKDPTKEINVPNKIPYSARDREEFSLECKDLLEKGIIRLSKSPHAAPTFYVENNNEIKRGKRRMVINYKKMNEATIGDAHKLPRKDSILEKIKGATWFSSLDAKLGYWQLRLDEETKKLTAFTCPTKESTSVLLYEWNVLPFGLKQAPGIYQRFMEENLKELNEFVLVYIDDILIFTKQDKEDHLQKLLIVLERCKEKGLVLSKKKARIAKQEIEFLGLILSTQGKLKLQPNVLEKVNLFPNKIEDRKQLQKFLGCINYISDKGFLKNITEYTKSLFPKISTKKVWKW	Soymovirus-01
AraHyp-145	Arachis hypogaea	NC_037622	Arachis hypogaea cultivar Tifrunner chromosome Arahy.05, arahy.Tifrunner.gnm1.KYV3	309	96161887	IEEKIKTELCSLNPTAFQHRKLHEISLPYEDGSNEKDIPTKAKPIHMNKEYLEYCKKEIQEYLDKGLIRPSKSPWSCTGFYVMKASEIERGAPRLVINYKPLNKVLKWIRYPLPNKSDLIKRLNKANIFSKFDLKSGYYQIAVKDEDRYKTAFIVPFGHYEWNVMPQGLKNAPSEFQQIMNNIFYPHIEFTIIYLDDVLVYSKGIKQHIYHLEKFMDIIKEQGLVLSEKKMKIFTTKVRFLGYEIYQGTIVPIKRAIEFADKFPNEITDKKQLQRFLGCLNYVAEFLLGIRVTCEPLYKRLRKNPPPWT	Florendovirus-05
AraHyp-146	Arachis hypogaea	NC_037622	Arachis hypogaea cultivar Tifrunner chromosome Arahy.05, arahy.Tifrunner.gnm1.KYV3	315	96468162	IEELLDEICAENPLDIKNTNNELVSIKLKDPTKEINVPNKIPYSARDREEFSLECKDLLEKGIIRLSKSPHAAPAFYVENNNEIKRGKQRMVINYKKMNEATIGDAHKLPRKDSILEKIKGATWFSSLDAKSGYWQLRLDEETKKLTAFTCPTKESTSVLLYEWNVLPFRLKQAPGIYQRFMEENLKELNEFVLVYIDDILIFTKQDKEDHLQKLLIVLERCKEKGLVLSKKKARIAKQEIEFLGLIISTQGKLKLQPNVLEKVNLFPNKIEDRKQLQRFLGCINYISDQGFLKNITEYTKSLFPKISTKKVWKW	Soymovirus-01
AraHyp-147	Arachis hypogaea	NC_037622	Arachis hypogaea cultivar Tifrunner chromosome Arahy.05, arahy.Tifrunner.gnm1.KYV3	315	97668825	IEELLDEICAENSLDIKNTNSELVSIKLKDPTKEINVPNKIPYSARDREEFSLECRDLLEKGIIRLSKSPHAAPAFYVENNNEIKRGKRRMVINYKKMNEATIGDAHKLPRKDSILEKIKGATWFSSLDAKSGYWQLRSDEETRKLTAFTCPTKESTSVLLYEWNVLPFGLKQAPGIYQRFMEENLKELNEFVLVYIDDILIFTKQDKEDHLQKLLIVLERCKEKGLVLSKKKARIAKQEIEFLGLILSTQGKLKLQPNVLEKVNLFPNKIEDRKQLQKFLGCINYISDQGFLKNITEYTKILFPKISTKKEWKW	Soymovirus-01
AraHyp-148	Arachis hypogaea	NC_037622	Arachis hypogaea cultivar Tifrunner chromosome Arahy.05, arahy.Tifrunner.gnm1.KYV3	308	102501695	IEELLDEICAENPLDIKNTNNELVSIKLKDPTKEINAPNKIPYSARDREEFSLECRDLLEKGIIRLSKSHHAAPAFYIENNNEIKRGKQRMVINYKKMNEATIGDAHKLPRKDSILEKIKGATWFSSLDAKSEYWQLRLDEETKKLTAFTCPTKESTSVLLYEWNVLPFGLKQAPGIYQRFMEENLKELNEFVLVYIDDILIFTKQDKEDHLQKLLIVLERCKEKGLVLSKKKARIAKQEIEFLGLILSTQGKLKLQPNVLEKVNLFTNKIEDRKQLQRFLGCINYISDQGFLKNITEYTKSLFPKIS	Soymovirus-01
AraHyp-149	Arachis hypogaea	NC_037622	Arachis hypogaea cultivar Tifrunner chromosome Arahy.05, arahy.Tifrunner.gnm1.KYV3	315	104823813	IEELLDEICAENPLDIKNTNNELVSIKLKDPTKEINVPNKIPYSARDREEFSLERRDLLEKGIIRLSKSPHAAPAFYVENNNEIKRGKRRMVINYKKMNEATIGDAHKLPRKDSILEKIKGATWFSSLDAKSGYWQLRLDEETKKLTTFTCPTKESTSVLLYEWNVLPFGLKQAPGIYQRFMEENLKELNEFVLVYIDDILIFTKQDKEDHLQKLLIVLERYKEKGLVLSKKKARIAKQEIEFLGLILSTQRKLKLQPNVLEKVNLFPNKIEDRKQLQRFLGCINYISDQGFLKNITEYTKSLFPKISTKKEWKW	Soymovirus-01
AraHyp-150	Arachis hypogaea	NC_037622	Arachis hypogaea cultivar Tifrunner chromosome Arahy.05, arahy.Tifrunner.gnm1.KYV3	315	105066559	IEELLDEICAENPLDIKNTNNELVSIKLKDPTKEINVPNKISYSARDKEEFSLECRDLLEKGIIRLSKSPHAAPAFYVENNNEIKRGKQRMVTNYKKMNEATIGDAHKLPRKDSILEKIKGATWFSSLDAKSGYWQLRLDEETKKLTAFTCPTKESTSVLLYEWNVLPFGLKQAPGIYQRFMEENLKELNKFVLVYIDDILIFTKQDKEDHLQKLLIVLERCKEKGLVLSKKKARIAKQEIEFLGLILSTQGKLKLQPNILEKVNLFPNKIEDRKQLQRFLGCINYISDQGFLKNITEYTKSLFPKISTKKVWKW	Soymovirus-01
AraHyp-151	Arachis hypogaea	NC_037622	Arachis hypogaea cultivar Tifrunner chromosome Arahy.05, arahy.Tifrunner.gnm1.KYV3	315	111694697	IEELLDEICAENPLDIKNTNNELVSIKLKDPIKEINVPNKIPYSARDREEFSLECRDLLEKRIIRLSKSPHAALAFYVENNNEIKRGKRRMVINYKKMNEATIGDAHKLPRKDSILEKIKGATWFSSLDAKSGYWQLRLDEETKKLTAFTCPTKESTSVLLYEWNVLPFGLKQAPGIYQRFMEENLKELNKFVLVYIDNILIFTKQDKEDHLQKLLIVLERCKEKGLVLSKKKARIAKQEIEFLGLILSTQGKLKLQPNVLEKVNLFPNKIEDRKQLQRFLGCINYISDQGFLKNITEYTKSLFPKISTKKEWKW	Soymovirus-01
AraHyp-152	Arachis hypogaea	NC_037622	Arachis hypogaea cultivar Tifrunner chromosome Arahy.05, arahy.Tifrunner.gnm1.KYV3	307	112630882	IEELLNEVCAENPLDIKNTNKELISIKLKVPTREINVPNRIPYSARDKEEFSSECKDLLDKGIIRLSKSPHAAPAFYVENNNEIKRGKRRMVINYKKMNEATIGDAHKLPRKDSILEKIKGATWFSSLDAKSGYWQLRLDEETKKLTAFTCPTKESTGVLLYEWNVLPFGLKQAPGIYQRFMEENLKDLNDFVLVYIDDILIFTKHDKEDHLQKLLIVLERCKEKGLVLSKKKAKLAKQEIEFLGLILSTEGKLKLQPNVLEKVDLFPDKMEDRKQLQRFLGCINYISDQGFLKNITNYTKNLFSKI	Soymovirus-01
AraHyp-153	Arachis hypogaea	NC_037622	Arachis hypogaea cultivar Tifrunner chromosome Arahy.05, arahy.Tifrunner.gnm1.KYV3	315	113133931	IEELLNEVCAENPLDIKNTNRELISIKLKDSTKEINVPNRIPYSARDKEEFSSECKDLLDKGIIRLSKSPHAAPAFYVENNNEIKRGKRRMVINYKKMNEATIGDAHKLPRKDSILEKIKGATWFSSLDAKSGYWQLRLDEETKKLTAFTCPTKESTGVLLYEWNVLPFGLKQAPGIYQRFMEENLKDLNEFVLVYIDDILVFTKQDKEDHLQKLLIVLEKCKEKGLVLSKKKAKIARQEIEFLGLILSKEGKLKLQPNVLEKVDLFPNKMEDRKQLQRFLGCINYISDQEFLKNITEYTKNLFSKISLKKNWKW	Soymovirus-01
AraHyp-154	Arachis hypogaea	NC_037622	Arachis hypogaea cultivar Tifrunner chromosome Arahy.05, arahy.Tifrunner.gnm1.KYV3	315	115432411	IEELLQEICAENPLDIKNTNNELVSIKLKDPTKEINVPNKIPYSARDREEFSLECKDLLEKGIIRLSKSPHAAPAFYVENNNEIKRGKRRMVINYKKMNEATIGDAHKLPRKDSILEKIKGATWFSSLDAKSGYWQLRLDEETKKLTAFTCPTKESTSVLLYEWNVLPFGLKQAPCIYQRFMEENLKELNEFVLVYIDDILIFTKQDKEDHLQKLLIVLERCKEKGLVFSKKKARIAKQEIEFLGLILSAQGKLKLQPNVLEKVNLFPNKIEDRKQLQRFLGCINYISDQGFLKNITEYTKSLFPKISTKKEWKW	Soymovirus-01
AraHyp-155	Arachis hypogaea	NC_037623	Arachis hypogaea cultivar Tifrunner chromosome Arahy.06, arahy.Tifrunner.gnm1.KYV3	315	1591558	IEELLDEICAENPLDIKNTNNELVSIKLKDPTKEINVPNKIPYSARDREEFSLECRDLLEKGIIRLSKSPHAAPAFYVENNNEIKRGKRRMVINYKKMNEATIGDAHKLPRKDSILEKIKGATWFSSLDAKSGYWQLRLDEETKKLTAFTCPTKESTSVLLYEWNVLPFGLKQAPGIYQRFMEENLKELNEFVLVYIDDILIFTKQDKEDHLQKLLIVLERCKEKGLVLSKKKARIAKQEIEFLGLILSTQGKLKLQPNVLEKVNLFPNKIEDRKQLQRFLGCINYISDQGFLKNITEYTKSLFPKISTKKEWKW	Soymovirus-01
AraHyp-156	Arachis hypogaea	NC_037623	Arachis hypogaea cultivar Tifrunner chromosome Arahy.06, arahy.Tifrunner.gnm1.KYV3	315	6856748	IEELLDEICAENPLDIKNTNNELVSIKLKDPTKEINVPNKIPYSAKDREEFSLECKDLLEKEIIRLSKSPHAAPAFYVENNNESKRGKRRMVINYKKMNEATIGDAHKLPRKDSILEKIKGATWFSPLDAKSGYWQLRLDEETKKLTAFTCPTKESTSVLLYEWNVLPFGLKQAPGIYQRFMEENLKELNEFVLVYIDDILIFTKQDKEDHLQKLLIVLERCKEKGLVLSKKKARIAKQEIEFLGLILSAQGKLKLQPNILEKVNLFPNKIEDRKQLQRFLGCINYISDQGFLKNITEYTKSLFPKISTKKEWKW	Soymovirus-01
AraHyp-157	Arachis hypogaea	NC_037623	Arachis hypogaea cultivar Tifrunner chromosome Arahy.06, arahy.Tifrunner.gnm1.KYV3	315	8342468	IEELLDEICAENPLDIKNTNNELVSIKLKDPTKEINVPNKIPYSARDREEFSLECKDLLEKGIIRLSKSPHAAPAFYVENNNEIKRGKRRMVINYKKMNEATIGDAHKLPRKDSILEKIKGATWFSSLDAKSGYWQLRLDEKTKKLTTFTCPTKESTSVLLYEWNVLPFGLKQAPGIYQRFMEENLKELNEFVLVYIDDILIFTKQDKEDHLQKLLIVLERCKEKGLVLSKKKARIAKQEIEFLGLILSAQGKLKLQPNVLEKVNLFPNKIEDRKQLQRFLGCINYISDQGFLKNITEYTKSLFPKISTKKEWKW	Soymovirus-01
AraHyp-158	Arachis hypogaea	NC_037623	Arachis hypogaea cultivar Tifrunner chromosome Arahy.06, arahy.Tifrunner.gnm1.KYV3	315	13088096	IEELLDEICAENPLDIKNTNNELVSIKLKDPTKEINVPNKIPYSARDREEFSLECKDLLEKGIIKLSKSPHAAPAFYVENNNEIKRGKRRMVINYKKMNEATIGDAHKLPRKDSILEKIKGATWFSSLDAKSGYWQLRLDEETKKLTAFTCPTKESTSVLLYEWNVLPFGLKQAPGIYQRFMEENLKELNEFVLVYIDDILIFRKQDKEDHLQKLLIVLERCKQKGLVLSKKKARIAKQEIEFLGLILSTQGKLKLQPNILEKVNLFPNKIEDRKQLQIFLGCINYISDQGFLKNITEYTKSLFPKISTKKEWKW	Soymovirus-01
AraHyp-159	Arachis hypogaea	NC_037623	Arachis hypogaea cultivar Tifrunner chromosome Arahy.06, arahy.Tifrunner.gnm1.KYV3	315	13854697	IEELLNEVCAENPLDIKNTNRELISIKLKVPTREINVPNRIPYSARDKEEFSSECKDLLDKGIIRLSKSPHAAPAFYVENNNEIKRGKRRMVINYKKMNEATIGDAHKLPRKDSILEKIKGATWFSSLDAKSGYWQLRLDEEIKKLTAFTCPTKESTGVLLYEWNVLPFGLKQAPGIYQRFMEENLKDLNEFVLVYIDDILIFTKQDKEDHLQKLLIVLERCKEKGLVLSKKKAKLAKQEIEFLGLILSTEGKLKLQPNVLEKVDLFPDKMEDRKQLQRFLGCINYISDQGFLKNITDYTKNLFSKISIKKIWKW	Soymovirus-01
AraHyp-160	Arachis hypogaea	NC_037623	Arachis hypogaea cultivar Tifrunner chromosome Arahy.06, arahy.Tifrunner.gnm1.KYV3	307	18341823	CAENPLDIKNTNNELVSIKLKDPTKEINIPNKIPYSARDREEFSLECKDLLEKGIIRLSKSSHAAPAFYVENNNEIKRGKRRMVINYKKMNEATIGDAHKLPRKDSILEKIKGATWFSSLDAKSGYWQLRLDEETKKLTVFTCPTKESTSVLLYEWNVLPFRLKQAPGIYQRFMEENLKELNEFVLVYIDDILIFTKQDKEDHLQKLLIVLERCKEKGLVLSKKKARIAKQEIEFLGLILSAQGKLKLQPNVLEKVNLFPNKIEDRKQLQRFLGCINYISDQGFLKNITEYTKSLFPKISTKKEWKW	Soymovirus-01
AraHyp-161	Arachis hypogaea	NC_037623	Arachis hypogaea cultivar Tifrunner chromosome Arahy.06, arahy.Tifrunner.gnm1.KYV3	308	38522598	IEELLDEICAENPLDIKNTNNELVSIKLKDPTKEINVLNKIPYSARDREEFSLECRDLLEKVIIRLSKSPHAAPAFYVENNNEIKREKRRMVINYKKMNEATIGDAHKLPRKDSILEKIKGATWFSSLDAKSGYWQLRLDEETKKLTAFTCPTKESTSVLLYEWNVLPFGLKQAPGIYQRFMEENLKELNEFVLLYIDDILIFTKQDKEEHLQKLLIVLEKCKEKGLVLSKKKARIAKQEIEFLGLILSTQGKLKLQPNVLEKVNLFPNKIEDRKQLQRFLGCINYISDQGFLKNITEYTKSLFPKIS	Soymovirus-01
AraHyp-162	Arachis hypogaea	NC_037623	Arachis hypogaea cultivar Tifrunner chromosome Arahy.06, arahy.Tifrunner.gnm1.KYV3	315	57236053	IEELLDEICAENPLDTKNTNNELVSIKLKDPTKEINVPNKIPYSVRDREEFSLECRDLLEKGIIRLSKSPHAAPVFYVENNNEIKRGKRRMVINYKKMNEATIGDAHKLPRKDSILEKIKGTTWFSSLDAKSGYWQLRLDEETKKLTAFTCPTKESTSVLLYEWNVLPFGLKQASGIYQRFMEENLKELNEFVLVYIDDILIFTKQDKEDHLQKLLIVLERCKEKGLVLSKKKARIAKQEIEFLGLILSTQGKLKLQPNVLEKVNLFPNKIEDRKQLQRFLGCINYISDQRFLKNITEYTKSLFPKISTKKEWKW	Soymovirus-01
AraHyp-163	Arachis hypogaea	NC_037623	Arachis hypogaea cultivar Tifrunner chromosome Arahy.06, arahy.Tifrunner.gnm1.KYV3	309	71257249	IEEKIKKELCSLNPTAFQHRKLHEISLPYEDGFNEKDIPTKAKPIHMNKEYLEYCKKEIQEYLDKGLIRPSKSPWSCTGFYVMKASEIERGAPRLVINYKPLNKVLKWIRYPLPNKSDLIKRLNKANIFSKFDLKSGYYQIAVKEEDRYKTAFIVPFGHYEWNVMPQGLKNAPSEFQEIMNNIFYPHIEFTIVYLDDVLVYSKGIKQHIYHLGKFMDIIKEQGLVLSEKKMKIFTTKVKFLGYEIYQGTIVPIKRAIEFADKFPNEITDKKQLQRFLGCLNYVAEFLPGIRVTCEPLYKRLRKNPPPWT	Florendovirus-05
AraHyp-164	Arachis hypogaea	NC_037623	Arachis hypogaea cultivar Tifrunner chromosome Arahy.06, arahy.Tifrunner.gnm1.KYV3	309	71266581	IEEKIKKELCSLNPTAFQHRKLHEISLPYEDGFNEKDIPTKAKPIHMNKEYLEYCKKEIQEYLDKGLIRPSKSPWSCTGFYVMKASEIERGAPRLVINYKPLNKVLKWIRYPLPNKSDLIKRLNKANIFSKFDLKSGYYQIAVKEEDRYKTAFIVPFGHYEWNVMPQGLKNAPSEFQEIMNNIFYPHIEFTIVYLDDVLVYSKGIKQHIYHLGKFMDIIKEQGLVLSEKKMKIFTTKVKFLGYEIYQGTIVPIKRAIEFADKFPNEITDKKQLQRFLGCLNYVAEFLPGIRVTCEPLYKRLRKNPPPWT	Florendovirus-05
AraHyp-165	Arachis hypogaea	NC_037623	Arachis hypogaea cultivar Tifrunner chromosome Arahy.06, arahy.Tifrunner.gnm1.KYV3	306	81958899	QIEKSICSDLPHAFWDRKEHIFDLPYEKDFKESKIPTKARPIQMNEQLLQHCQQEIKDLLDKRLIHPSKSPWSCSAFYVNKQAEIERGTPRLVINYKPLNQALQWIRYPIPNKKDLLNRLNSANIFSKFDMKSGFWQIQITESDRYKTVFTVPFGQYEWNVMPFGLKNAPSEFQKIMNDIFNPYSNFAIVYIDDVLIFSQTLDEHFKHVKTFMYIIQKNGLAISKTKIVLFQTKIRFLGHIIFQGTITPIEKSILFAEKFPDYILDKPQLQRFLGCLNYVSDFIPNLNNLLKPLHDRLKKNPPPWT	Florendovirus-07
AraHyp-166	Arachis hypogaea	NC_037623	Arachis hypogaea cultivar Tifrunner chromosome Arahy.06, arahy.Tifrunner.gnm1.KYV3	315	91307525	IEELLDEICAENPLDIKNTNNELVSIKLKDPTKEINVPNKIPYSARDREEFSLECKDLLEKGIIRLSKSPHAAPAFYVENNNEIKRGKRRMVINYKKMNEATIGDAHKLPRKDSILEKIKGATWFSSLDAKSGYWQLRLDEETKKLTTFTCPTKESTSMLLYEWNVLPFGLKQAPGIYQRFMEENLKELNEFVLVYIDDILIFTKQDKEDHFQKLLIVLERCKQKGLVLSKKKARIAKQEIEFLGLILSTQGKLKLQPNVLEKVNLFPNKIEDRKQLQRFLGCINYISDQGFLKNITEYTKSLFPKISTKKEWKW	Soymovirus-01
AraHyp-167	Arachis hypogaea	NC_037623	Arachis hypogaea cultivar Tifrunner chromosome Arahy.06, arahy.Tifrunner.gnm1.KYV3	315	94473305	IEELLDEICAENPLDIKNTNNELISIKLKDPTKEINVPNKIPYSARDREEFSLECKDLLEKGIIRLSKSPHAAPAFYVENNNEIKRGERRMVINYKKMNEATIGDAHKLPRKDSILEKIKGATWFSSLDAKSGYWQLRLDEETKKLTAFTCPTKESTSVLLYEWNVLPFGLKQAPGIYQRFMEENLKELNEFVLVYIDDILIFTKQDKEDHLQKLLIVLERCKEKGLVLSKKKARIAKQEIEFLGLILSTQGKLKLQPNVLEKVNLFPNKIEDRKQLQRFLGCINYISDQGFLKNITEYTKSLFPKISTKKVWKW	Soymovirus-01
AraHyp-168	Arachis hypogaea	NC_037623	Arachis hypogaea cultivar Tifrunner chromosome Arahy.06, arahy.Tifrunner.gnm1.KYV3	315	94737207	IEELLDEICAENPLDIKNTNNELVSIKLKDPTKEINVPNKIPYSARDKEEFSLECRDLLEKGIIRLSKSPHAAPAFYVKNNNEIKRGKRRMVINYKKMNEATIGDAHKLPRKDSILEKIKGATWFSSLDAKSGYWQLRLDEETKKLTAFTCPTKESTSVLLYEWNVLPFGLKQAPGIYQRFMEENLKELNEFVLVYIDDILIFTKQDKEDHLQKLLIVLERCKEKGLVLSKKKARIAKQEIEFLGLILSTQGKLKLQPNILEKVNLFPNKIEDRKQLQRFLGCINYISDQGFLKNITEYTKNLFPKISTKKVWKW	Soymovirus-01
AraHyp-169	Arachis hypogaea	NC_037623	Arachis hypogaea cultivar Tifrunner chromosome Arahy.06, arahy.Tifrunner.gnm1.KYV3	315	95197511	IEELLDEICAENHLDIKNINNELVSIKLKDPTKEINVPNKIPYSARDREEFSLECRDLLEKGIIRLSKSPHAAPAFYVENNNEIKREKRRMVINYKKMNEATIGDAHKLPKKDSILEKIKGATWFSSLDAKSGYWQLRLDEETKKLTAFTCPTKESTSVLLYEWNVLPFGLKQAPGIYQRFMEENLKELNEFVLVYIDDILIFTKQDKEDHLQKLLIVLERCKEKGLVLSKKKARIAKQEIEFLGLILSTQGKLKLQPNVLEKVNLFSNKIEDRKQLQRFLGCINYISDQGFLKNITEYTKSLFPKISTKKEWKW	Soymovirus-01
AraHyp-170	Arachis hypogaea	NC_037623	Arachis hypogaea cultivar Tifrunner chromosome Arahy.06, arahy.Tifrunner.gnm1.KYV3	307	108415198	CAENPLDIKNTNNELVSIKLKDPTKEINVPNKIPYSARDREKFSLECKDLLEKEIIRLSKSPHAAPAFYVENNNEIKRGKRRMVINYKKMNEATIGDAHKLPRKDYILEKIKGATWFSSLDAKSGYWQLRLDEETKKLTAFTCPIKESTSVLLYEWNVLSFGLKQAPGIYQRFMEENLKELNEFVLVYIDDILIFTKQDKEDHLQKLLIVLERCKEKGLVLSKKKAKIAKQEIEFLGLILSTQGKLKLQPNVLEKVNLFPNKIEDRKQLQRFLGCINYISDQGFLKNITKYTKNLFPKISTKKVWKW	Soymovirus-01
AraHyp-171	Arachis hypogaea	NC_037623	Arachis hypogaea cultivar Tifrunner chromosome Arahy.06, arahy.Tifrunner.gnm1.KYV3	309	114686140	IEEKIKKELCSLNPTAFQHRKLHEISLPYEDGFNEKDIPTKAKPIHMNKEYLEYCKKEIQEYLDKGLIRPSKSPWSCTGFYVMKASEIERGAPRLVINYKPLNKVLKWIRYPLPNKSDLIKRLNKANIFSKFDLKSGYYQIAVKEEDRYKTAFVVPFGHYEWNVMPQGLKNAPSEFQEIMNNIFYPHIEFIIVYLDDVLVYSKRIKQHIYHLEKFIEIIKEQGLVLSEKKMKIFTTKVRFLGYEIYQGTIVPIKRAIEFADKFPNEITDKKQLQRFLGCLNYVAEFLPGIRVTCEPLYKRLRKNPPPWT	Florendovirus-05
AraHyp-172	Arachis hypogaea	NC_037623	Arachis hypogaea cultivar Tifrunner chromosome Arahy.06, arahy.Tifrunner.gnm1.KYV3	315	115055868	IEELLDKICAENPLDIKNTNNELVSIKLKDPIKEINVPNKIPYSARDREEFSLECRDLLEKGIIRLSKSPHAAPAFYVENNNEIKRGKRRMVINYKKMNEATIGDAHKLPRKDSILEKIKGATWFSSLDAKSGYWQLRLDEETKKLTAFTCPTKESTSVLLYEWNVLPFGLKQAPGIYQRFMEENLKELNEFVLVYIDDILIFTKQDKEDHLQKLLIVLERCKEKGLVLSKKKARIAKQEIEFLGLILSTQGKLKLQPNVLEKVNLFPNKIEDRKQLQRFLGCINYISDQGFLKNITEYTKSLFPKISTKKEWKW	Soymovirus-01
AraHyp-173	Arachis hypogaea	NC_037624	Arachis hypogaea cultivar Tifrunner chromosome Arahy.07, arahy.Tifrunner.gnm1.KYV3	315	2452478	IEELLNEVCAENPLDIKNTNKELISIKLKVPTREINVPNRIPYSARDKEEFSSECKDLLDKGIIRLSKSPHAAPAFYVENNNEIKRGKRRMVINYKKMNEATIGDAHKLPRKDSILEKIKGATWFSSLDAKSGYWQLRLDEETKKLTAFTCPTKESTGVLLYEWNVLPFGLKQAPGIYQRFMEENLKDLNEFVLVYIDDILIFTKQDKEDHLQKLLIVLERCKEKGLVLSKKKAKLAKQEIEFLGLILSTEGKLKLQPNVLEKVDLFPDKMEDRKQLQRFLGCINYISDQGFLKNITDYTKNLFSKISIKKIWKW	Soymovirus-01
AraHyp-174	Arachis hypogaea	NC_037624	Arachis hypogaea cultivar Tifrunner chromosome Arahy.07, arahy.Tifrunner.gnm1.KYV3	315	4601986	IEELLDEICAENPLDIKNTNNELVSIKLKDPTKEINVPNKIPYSTRDREEFSLECKDLLEKGIIRLSKSPHAAPVFYVENNNEIKRGKRRMVINYKKMNEATIGDAHKLPRKDSILEKIKGATWFSSLDAKSGYWQLRLDEETKKLTAFTCPTKESTSVLLYEWNVLPFGLKQAPGIYQRFMEENLKELNEFVLVYIDDILIFTKQDKEDHLQKLLIVLERCKEKGLVLSKKKARIAKQEIEFLGLILSTQGKLKLQPNVLEKVNLFPNKIEDRKQLQRFLGCINYISDQGFLKNITEYTKSLFPKISTKKVWKW	Soymovirus-01
AraHyp-175	Arachis hypogaea	NC_037624	Arachis hypogaea cultivar Tifrunner chromosome Arahy.07, arahy.Tifrunner.gnm1.KYV3	305	6443091	QIEKSICSDLPHAFWDRKEHIVDLPYEKDFKESKIPTKARPIQMNEQLLQHCQKEIKDLLDKRLIHPSKSPWSCSAFYVNKQAEIERGTPRLVINYKPLNQALQWIRYPIPNKKNLLNRLNSANIFSKFDMKSGFWQIQIAESDRYKTAFTVPFGQYEWNVMPFGLKNAPSEFQKIMNDIFNPYSNSAIVYIDDVLIFSQTLDEHFKHVKTFMYIIQKNGLAVSKPKIVLFQTKIRFLGHIIFQGTITPIERSILFAEKFPDYILDKPQLQRFLGCLNYVSNFIPNLNNLIKPLHDRLKKNPPTW	Florendovirus-01
AraHyp-176	Arachis hypogaea	NC_037624	Arachis hypogaea cultivar Tifrunner chromosome Arahy.07, arahy.Tifrunner.gnm1.KYV3	301	6450562	ICSDLPHAFWDWKEHIVDLPYEKDFKESKIPTKARPIQMNEQLLQHCQKEIKDLLDKRLIRPSKSPWSCSAFYVNKQAEIERGTPRLVINYKPLNQALQWIRYPIPNKKDLLNRLNSANIFSKFDMKSGFWQIQITESDRYKTAFTVPFGQYEWNVMPFGLKNAPSEFQKIMNDIFNPYSNFAIVYIDDVLIFFQTLDEHFKHVKTFMYIIQKNGLAVSKPKIVLFQTKIRFLGHIIFQGTITPIERSILFVEKFPDYILDKPQLQRFLGCLNYVSDFIPNLNNLIKPLHDRLKKNPPPWT	Florendovirus-01
AraHyp-177	Arachis hypogaea	NC_037624	Arachis hypogaea cultivar Tifrunner chromosome Arahy.07, arahy.Tifrunner.gnm1.KYV3	315	6928189	IEELLDEICAENPLDIKNTNNELVSIKLKDPTKEINVPNKIPYFARDREEFSLECKDLLEKGIIRLSKSPHAAPAFYVENNNEIKRGKQRMVINYKKMNEATIGDTHKLPRKDSILEKIKVATWFSSLDAKSGYSQLRLDEETKKLTAFTCPTKESTSVLLYEWNVLPFELKQAPGIYQKFMEENLKELNEFVLVYIDDILIFTKQDKEDHLQKLLIVLERCKQKGLVLSKKKARIAKQEIEFLGLILSTQGKLKLQPNVLEKVNLFPNRIEDRKQLQRFLGCINYISDQGFLKNITEYTKRLFPKISTKKEWKW	Soymovirus-01
AraHyp-178	Arachis hypogaea	NC_037624	Arachis hypogaea cultivar Tifrunner chromosome Arahy.07, arahy.Tifrunner.gnm1.KYV3	315	10934200	IEELLDEICAENPLDIKNTNNELVIIKLKDPTKEINVPNKIPYSAKDREEFSLECKDLLEKGIIRLSKSPHAAPAFYVENNNEIKRGKRRMVINYKKMNEATIGDAHKLPRKDSILEKIKGATWFSSLDAKSGYWQLRLDEETKKLTAFTCPTKESTSVLLYEWNVLPFGLKQAPGIYQRFMEENLKELNEFVLVYIDDILIFTKQDKEDHLQKLLIVLERCKEKGLVLSKKKARIAKQEIEFLGLILSTQGKLKLQPNVLEKVNLFPNKIEDRKQLQRFLGCINYISDQGFLKNITEYTKSLFPKISTKKVWKW	Soymovirus-01
AraHyp-179	Arachis hypogaea	NC_037624	Arachis hypogaea cultivar Tifrunner chromosome Arahy.07, arahy.Tifrunner.gnm1.KYV3	315	13336201	IEELLDEICAENPLDIKNTNNELVSIKLKDPTKEINVPNKIPYSARDREEFSLECKDLLEKGIIRLSKSPHAAPAFYVENNNEIKRGKRRMVINYKKMNEATIGDAHKLPRKDSILEKIKGATWFSSLDAKSGYWQLRLDEETKKLTAFTCPTKESTSVSLYEWNVLPFGLKQAPGIYQRFMEENLKELNEFVLVYIDDILIFTKQDKEDHLQKLLIVLERCKEKGLVLSKKKVRIAKQEIEFLGLILSIQGKLKLQPNVLEKVNLFPNKIEDRKQLQRFLGCINYIFDQGFLKNITEYTKSLFPKISTKKVWKW	Soymovirus-01
AraHyp-180	Arachis hypogaea	NC_037624	Arachis hypogaea cultivar Tifrunner chromosome Arahy.07, arahy.Tifrunner.gnm1.KYV3	315	18522249	IEELSDEICAENPLDIKNTNNELVNIKLKYPTKEINVPNKILYSARDREEFSLECRDLLEKGIIRLSKSPHAAPAFYVENNNEIKRGKRRMVINYKKMNEATIGDAHKLPRKDSILEKIKRATWFSSLDAKSGYWQLRLDEETKKLTTFTCPTKESTSVLLYEWNVLPFGLKQAPGIYQRFMEENLKELNEFVLVYIDDILIFTKQDKEDHLQKLLIVLERCKEKGLVLSKKKARIAKQEIEFLGLILSTQGKLKLQPNVLEKVNLFPNKIEDRKQLQRFLGCINYISDQGFLKNITEYTKSLFPKISTKKEWKW	Soymovirus-01
AraHyp-181	Arachis hypogaea	NC_037624	Arachis hypogaea cultivar Tifrunner chromosome Arahy.07, arahy.Tifrunner.gnm1.KYV3	315	18586911	IEELLDEICVENPLDIKNTNNELVSIKLKDPTKEINVPNKISYSARDKEEFSLECRDLLEKGIIRLNKSSHAAPAFYVENNNEIKREKRRMVINYKKMNEATIGDAHKLPRKDSILEKIKGATWFSSLDAKSGYWQLRLDEETKKLTTFTCPTKESTSVLLYEWNVLPFGLKQAPGIYQRFMEENLKELNEFVLVYIDDILIFTKQNKEDHLQKLLIVLERCKKKGLVLSKKKARIAKQEVEFLGLILSTQGKLKLQPNVLEKVNLFPNKIEDRKQLQRFLGCINYISDQGFLKNITEYTKSLFPKISTKKVWKW	Soymovirus-01
AraHyp-182	Arachis hypogaea	NC_037624	Arachis hypogaea cultivar Tifrunner chromosome Arahy.07, arahy.Tifrunner.gnm1.KYV3	315	22342473	IEQLLNEVCAENPLDIKNTNKELVSIKLKDPSKEVNVQNRIPYSARDKEEFSIECKDLLEKGIIRLSKSPHAAPAFYVENNNEIKRGKRRMVINYKKMNEATIGDAHKLPRKDSILEKIKGATWFSSLDAKSGYWQLRLDEETKKLTAFTCPTKESTGVLLYEWNVLPFGLKQAPGIYQRFMEENLKDLNEFVLVYIDDILIFTKQDKEDHLQKLLIVLERCKEKGLVLSKKKAKLAKQEIEFLGLILSTEGKLKLQPNVLEKVDLFPDKMEDRKQLQRFLGCINYISDQGFLKNITDYTKNLFSKISIKKTWKW	Soymovirus-01
AraHyp-183	Arachis hypogaea	NC_037624	Arachis hypogaea cultivar Tifrunner chromosome Arahy.07, arahy.Tifrunner.gnm1.KYV3	315	22362465	IEELLDEICAENSLNIKNTNNELVSIKLKDPTKEINVPNKIPYSTRDREEFSLECKDLLEKGIIRLSKSPRAAPAFYVENNNEIKRGKRRMVINYKKMNEATIGDAHKLPRKDSILEKIKGATWFSSLDAKSGYWQLRLDEETKKLTAFTCPTKESTSVLLYEWNVLPFGLKQAPGIYQRFMEENLKELNEFVLVYIDDILIFTKQDKEDHLQKLLIVLERCKQKGLVLSKKKARIAKQEIEFLGLILSTQGKLKLQPNVLEKVNLFPNKIEDRKQLQRFLECINYISNQGFLKNITEYTKSLFPKISTKKEWKW	Soymovirus-01
AraHyp-184	Arachis hypogaea	NC_037624	Arachis hypogaea cultivar Tifrunner chromosome Arahy.07, arahy.Tifrunner.gnm1.KYV3	315	28633384	IEELLNEVCAENSLDIKNTNKELISIKLKVPTREINVPNRIPYSARDKEEFSSECKDLLDKGIIRLSKSPHAAPAFYVENNNEIKRGKRRMVINYKKMNEATIGDAHKLPRKDSILEKIKGATWFSSLDAKSGYWQLRLDEETKKLTAFTCPTKESTGVLLYEWNVLPFGLKQAPGIYQRFMEENLKDLNEFVLVYIDDILIFTKQDKEDHLQKLLIVLERCKEKGLVLSKKKAKLAKQEIEFLGLILSTEGKLKLQPNVLEKVDLFPDKMEDRKQLQRFLGCINYISDQGFLKNITDYTKNLFSKISIKKIWKW	Soymovirus-01
AraHyp-185	Arachis hypogaea	NC_037624	Arachis hypogaea cultivar Tifrunner chromosome Arahy.07, arahy.Tifrunner.gnm1.KYV3	306	34529917	QIEKSICSDLPHAFWDTKEHIVDLPYEKDFKESKIPTKARPIQMNEQLLQHCQQEIKDLLDKRLIHPSKSPWSCSDFYVNKQAEIERGTPRLVINYKPLNQALQWIRYPIPNKKDLLNRLNSANIFSKFDMKSGFWQIKITESDRYKTAFTVPFGQYEWNVMPFGLKNAPSEFEKIMNDIFNPYSNFAIVYIDDVLIFSQTLDEHFKHVKTFMYIIQKNGLAVSKPKIVLFQTKIRFLGHIIFQGTITPIERSILFAEKFPDYILDKPQLQRFLGCLNYVSDFIPNLNNLLKPLHDRLKKNPPPWT	Florendovirus-01
AraHyp-186	Arachis hypogaea	NC_037624	Arachis hypogaea cultivar Tifrunner chromosome Arahy.07, arahy.Tifrunner.gnm1.KYV3	315	56755099	IEELLDEICAENPLDIKNTNNELVSIKLKDSTKEINVPNKIPYFARDREEFSLECRDLLEKGIIRLSKSPHAAPAFYVENNNEIKREKRRMVINYKKMNEATIGDAHKLPRKDSILEKIKGATWFSSLDAKSGYWQLRLDEETKNLTAFTCPTKESTSVLLYEWNVLPFGLKQAPGIYQRFMKENLKELNEFVLVYIDDILVFIKQDKEDHLQKLLIVLERCKEKGLVLSKKKARIAKQEIEFLGLILSTQGKLKLQPNVLEKVNLFPNKIEDRKQLQRFLGCINYISDQGFLKNITEYTKSLFSKISTKKEWKW	Soymovirus-01
AraHyp-187	Arachis hypogaea	NC_037624	Arachis hypogaea cultivar Tifrunner chromosome Arahy.07, arahy.Tifrunner.gnm1.KYV3	309	61800165	IEEKIKKELCSLNPTAFQHRKLHEISLPYEDGFNEKDIPTKAKPIHMNKEYLEYCKKEIQEYLDKGLIRPSKSPWSCTGFYVMKASEIERGAPRLVINYKPLNKVLKWIRYPLPNKSDLIKRLNKANIFSKFDLKSGYYQIAVKEEDRYKTAFIVPFGHYEWNVMPQGLKNAPSEFQEIMNNIFYPHIEFTIVYLDDVLVYSKGIKQHIYHLEKFMDIIKEQGLVLSEKKMKIFTTKVRFLGYEIYQGTIVPIKRAIEFADKFPNEITDKKQLQRFLGCLNYVAEFLPGIRVTCEPLYKRLRKNPPPWT	Florendovirus-05
AraHyp-188	Arachis hypogaea	NC_037624	Arachis hypogaea cultivar Tifrunner chromosome Arahy.07, arahy.Tifrunner.gnm1.KYV3	309	61806122	IEEKIKKELCSLNPTAFQHRKLHEISLPYEDGFNEKDIPTKAKPIHMNKEYLEYCKKEKQEYLDKGLIRPSKSPWSCTGFYVMKASEIERGAPRLVINYKPLNKVLKWIRYPLPNKSDLIKRLNKANIFSKFDLKSGYYQIAVKEEDRYKTAFIVPFGHYEWNVMPQGLKNAPSEFQEIMNNIFYPHIEFTIVYLDDVLVYSKGIKQHIYHLEKFMDIIKEQGLVLSEKKMKIFTTKVRFLGYEIYQGTIVPIKRAIEFADKFPNEITDKKQLQRFLGCLNYVAEFLPGIRVTCEPLYKRLRKNPPPWT	Florendovirus-05
AraHyp-189	Arachis hypogaea	NC_037624	Arachis hypogaea cultivar Tifrunner chromosome Arahy.07, arahy.Tifrunner.gnm1.KYV3	309	61813802	IEEKIKKELCSLNPTAFQHRKLHEISLPYEDGFNEKDIPTKAKPIHMNKEYLEYCKKEKQEYLDKGLIRPSKSPWSCTGFYVMKASEIERGAPRLVINYKPLNKVLKWIRYPLPNKSDLIKRLNKANIFSKFDLKSGYYQIAVKEEDRYKTAFIVPFGHYEWNVMPQGLKNAPSEFQEIMNNIFYPHIEFTIVYLDDVLVYSKGIKQHIYHLEKFMDIIKEQGLVLSEKKMKIFTTKVRFLGYEIYQGTIVPIKRAIEFADKFPNEITDKKQLQRLLGCLNYVAEFLPGIRVTCEPLYKRLRKNPPPWT	Florendovirus-05
AraHyp-190	Arachis hypogaea	NC_037624	Arachis hypogaea cultivar Tifrunner chromosome Arahy.07, arahy.Tifrunner.gnm1.KYV3	306	63244498	EEKIKTELCSLNPTAFQHRKLHEISLPYEDGFNEKDIPTKAKPIHMNKEYLEYCKKEIQEYLDKGLIRPSKSPWSCTGFYVMKASEIERGALRLVINYKPLNKVLKWIRYPLPNKSDLIKRLNKANIFSKFDLKSGYYQIAVKEEDRYKTAFIVPFRHYEWNVMPQGLKNAPSEFQEIMNNIFFPHVEFTIVYLDDVLVYSKGIKQHIYHLEKFIDIIKEQGLVLSEKKMKMFTTKVRFLGYEIYQGTIAPIKRAIEFADKFPNEITDKKQLQRFLGCLNYVAEFLPGIRVTCEPLYKILRKNPPP	Florendovirus-05
AraHyp-191	Arachis hypogaea	NC_037624	Arachis hypogaea cultivar Tifrunner chromosome Arahy.07, arahy.Tifrunner.gnm1.KYV3	315	67611280	IEELLDEICAENPLDIKNTNNELVSIKLKDPTKEINVPNKIPYSARDREEFSLECKDLLEKGIIRLSKSPHAAPAFYVENNNEIKRGKRRMVINYKKMNEATIGDAHKLPRKDSILEKIKGATWFSSLDAKSGYWQLRLDEETKKLTAFTCPTKESTSVLLYEWNVLPFGFKQAPGIYQRFMEENLTELNEFVLVYIDDILIFTKQDKEDHIQKLLIVLERCKEKGLVLSKKKARIAKQEIEFLGLILSTQRKLKLQPNVLEKVNLFPNKIEDRKQLQRFLGCINYISDQGFLKNITEYTKSLFPKISTKKVWKW	Soymovirus-01
AraHyp-192	Arachis hypogaea	NC_037624	Arachis hypogaea cultivar Tifrunner chromosome Arahy.07, arahy.Tifrunner.gnm1.KYV3	315	74449406	IEELLDEICAENPLDIKNTNNELISIKLKDPTKEINVPNKIPYSARDREEFSLECRDLLEKGIIRLSKSPHAAPAFYVENNNEIKREKRRMVINYKKMNEATIGDANKLPRKDSIIEKIKGATWFSSLDAKSGYWQLRLDEETKKLTAFTCPTKESTSVLLYEWNVLPFGLKQAPGIYQRFMEENLKELNEFVLVYIDDILIFTKRDKEDHLQKLLIVLERCKEKGLILSKKKARIAKQEIEFLGLILSTQGKLKLQPNVLEKVNLFPNKIEDRKQLQRFLGCINYISDKGFLKNIMEYTKNLFPKISTKKVWKW	Soymovirus-01
AraHyp-193	Arachis hypogaea	NC_037624	Arachis hypogaea cultivar Tifrunner chromosome Arahy.07, arahy.Tifrunner.gnm1.KYV3	315	75537301	IEELLDEICAENPLDVKNTNNELVSIKLKDPTKEINVPNKIPYSARDREDFSLECKDLLEKGIIRLSKSPHAAPAFYVENNNEIKRGKRRMVINYKKMNEATIGDAHKLPRKDSILEKIKGATWFSSLDAKSGYWQLRLDEETKKLTAFTCPTKESTSVLLYEWNVLPFGLKQALGIYQRFMEENLKELNEFVLVYIDDILIFTKQDKEDHLQKLLIVLERCKEKGLVLSKKKARIAKQEIEFLGLILSTQGKLKLQPNVLEKVNLFPNKIEDRKQLQRFLGCINYISDQGFLKNITEYTKSLFPKISTKKEWKW	Soymovirus-01
AraHyp-194	Arachis hypogaea	NC_037624	Arachis hypogaea cultivar Tifrunner chromosome Arahy.07, arahy.Tifrunner.gnm1.KYV3	315	75644391	IEELLDEICAENPLDIKNTNNELVSIKLKDPTQEINVPNKIPYSARDREEFSLECRDLLEKEIIRLSKSPHAAPAFYVENNNEIKRGKRRMVINYKKMNEATIGDAHKLSRKDSILEKIKGATWFSSLDAKSGYWQLRLDEKTKKLTAFTCLTKESTSVLLYEWNVLPFGLKQAPGIYQRFMEENLKELNEFVLVYIDDILILTKQDKEDHLQKLLIVLERCKEKGLVLSKKKARIAKQEIEFLGLILSTQGKLKLQPNVLEKVNLFPNKIEDRKQLQRFLGCINYISDQGFLKNITEYTKSLFPKISTKKEWKW	Soymovirus-01
AraHyp-195	Arachis hypogaea	NC_037624	Arachis hypogaea cultivar Tifrunner chromosome Arahy.07, arahy.Tifrunner.gnm1.KYV3	315	76494450	IEELLDEICAENPLDIKNTNNELVSIKLKDPIKEINVPNKIPYSARDREEFSLECRDLLEKGIIRLSKSPHAAPAFYVENNNEIKRGKRRMVINYKKMNEATIGDAHKLPRKDSILEKIKGATWFSSLDAKSGYWQLRLDEETKKLTAFTCPTKESTSVLLYEWNVLPFGLKQAPGIYQRFMEENLKELNEFVLVYIDDILIFTKQDKEDHLQKLLIVLERCKEKGLVLSKKKARIAKQEIEFLGLILSTQGKLKLQPNVLEKVNLFPNKIEDRKQLQRFLGCINYISDQGFLKNITKYTKSLFPKISTKKEWKW	Soymovirus-01
AraHyp-196	Arachis hypogaea	NC_037624	Arachis hypogaea cultivar Tifrunner chromosome Arahy.07, arahy.Tifrunner.gnm1.KYV3	309	77115036	LSNQIERSICSYLPHAFWNRKEHIVDLPYEKDFKESKIPTKALPIQMKEQLLQHCQKEIKDLSDKGLICPNKSPWSCSAFYVNKQTEIERETPRLVINYKPLNQALQWIRYPIPNKKDLLNRLNSANIFSKFDMKSSFWQIQITESDRYKTAFTVPFGQYEWNVMTFGLRNAPPEFQKIMNDIFNPYSNFAIVYIDDVLIFSQTLDEHFKHVKTFMYIIQKNELAVSKPKIVLLQTKIRFLGHIIFQGTITPIERSILFVEKFPDYILDKPQLQRFLGCLNYVSDFIPNLNNLIKPLHDRFKKNPPPWT	Florendovirus-07
AraHyp-197	Arachis hypogaea	NC_037625	Arachis hypogaea cultivar Tifrunner chromosome Arahy.08, arahy.Tifrunner.gnm1.KYV3	305	2065076	ACCDSHDKFDHPLPLWKNQEFFIQLPFKKNEDINPTKATHSGMNPEDLKLAKEECASLLKQGLIEPTTSNWACQAFYVEKRSEQIRGKKRLVIDYKPLNLFLQDDKFPLPRIDAITPRLSEAKLFSKFDLKAGFWQLGIHPKDRYKTGFCIPDAQYQWTVMPFGLKVALSLFQKTMIRIFEPILHSALIYIDDILLFSKDGPTHQALLIQFTEIVEKYGIMLSQKKSLIGQAQVDFLGMTFNNGFFQPGEHISKELLNFPDDHLTTKQVQQFLGIINYIRDFIPDVTRHTSQLSKLLKKQPPPWG	Petuvirus-01
AraHyp-198	Arachis hypogaea	NC_037625	Arachis hypogaea cultivar Tifrunner chromosome Arahy.08, arahy.Tifrunner.gnm1.KYV3	315	12944979	IEELLDEICAENPLDIKNTNNELVSIKLKDPIKEINVPNKISYSARDREEFSLECRDLLEKGIIRLSKSPHATPAFYVENNNEIKRGKRRMVINYKKMNEATIGDAHKLPRKYSILEKIKGATWFSSLDAKSGYWQLRLDEETKKLTAFTCPTKESTSVLLYEWNVLPFRLKQAPGIYQRFMEENLKELNEFVLVYIDDILIFTKQDKEDHLQKLLIVLERCKEKGLVLSKKKARITKQEIEFLGLILSTQGKLKLQPNVLEKVNLFPNKIEDRKQLQRFLGCINYISDQGFLKNITEYTKSLFPKISTKKEWKW	Soymovirus-01
AraHyp-199	Arachis hypogaea	NC_037625	Arachis hypogaea cultivar Tifrunner chromosome Arahy.08, arahy.Tifrunner.gnm1.KYV3	315	20638712	IEELLDEVCAENPLDIKNTNKKLVSIKLKDPIKEINVPNKIPYSARDREEFSLECKDLLEKGIIRLSKSPHAAPAFYVKNNNEIKRGKRRMVINYKKMNEATVGDAHKLHRKDSILEKIKGATWFSSLDAKSGYWQLRLDEETKKLTAFTCPTKESTSVLLYEWNVLPFELKQAPGIYQRFMEENLKELNEFILVYIDDILIFTKQDKEDHLQKLLIVLERCKEKGLVLSKKKAKIARQEIEFLGLILSTQGKLKLQPNILEKVNLFPNKIEDRKQLQRFLGCINYISDQGFLKNITEYTKNLFPKISTKKEWKW	Soymovirus-01
AraHyp-200	Arachis hypogaea	NC_037625	Arachis hypogaea cultivar Tifrunner chromosome Arahy.08, arahy.Tifrunner.gnm1.KYV3	315	29836802	IEELLDEICAENPLDIKNTNNELVSIKLKDPTKEINVPNKIPYSARDREEFSLECKDLLEKGIIRLSKSLHAAPTFYVENNNEIKRGKRRMVINYKKMNETTIGDAHKLPRKDSILEKIKGATWFSSLDAKSGYWQLRLDEETKKLTAFTCPTKESTSVLLYEWNVLPFGLKQAPGIYQRFMEENLKELNEFVLVYIDDILIFTKQDKEYHLQKLLIVLERCKEKGLVLSKKKVRIAKQEIEFLGLILSTQGKLKLQPNVLEKVNLFPNKIEDRKQLQRFLGCINYISDQGFLKNITEYTKSLFQKINTKKEWKW	Soymovirus-01
AraHyp-201	Arachis hypogaea	NC_037625	Arachis hypogaea cultivar Tifrunner chromosome Arahy.08, arahy.Tifrunner.gnm1.KYV3	315	35140549	IEELLDEICAENPLDIKNTNNELVSIKLKDPTKEINVPNKILYSTRDREEFSLECKDLLEKGIIRSSKSPHEAPAFYVENNNEIKRGKRRMVINYKKMNEATIGDAHKLPRKDSILEKIKGATWFSSLDAKSGYWQLRLDEETKKLTAFTCPTKESTSVLLYEWNVLPFGLKQAPGIYQRFMEENLKELNEFVLVYIDDILIFTKQDKEDHLQKLLIVLERCKEKGLVLSKKKARIAKQEIEFLGLILSTHEKLKLQPNVLEKVNLFPNKIEDRKQLQRFLGCINYISDQGFLKNITEYTKSLFPKISTKKVWKW	Soymovirus-01
AraHyp-202	Arachis hypogaea	NC_037625	Arachis hypogaea cultivar Tifrunner chromosome Arahy.08, arahy.Tifrunner.gnm1.KYV3	315	38805731	IEELLDEICAENPLDIKNTNNELVSIKLKDPTKEINVPNKIPYSARDREEFSLECKDLLEKGIIRSSKSPHAAPAFYVENNNEIKRGKRRMVINYKKMNEATISDAHKLPRKDSILEKIKGATWFSSLDAKSGYWQLRLDKETKKLTAFTCPTKESTSVLLYEWNVLPFGLKQAPGIYQRFMEENLKELNEFVLVYIDDILIFTKQDKEDHLQKLLIVLERCKEKGLVLSKKKARIAKQEIEFLGLILSTQGKLKLQPNVLEKVNLFPNKIEDRKQLQRFLGCINYISDQGFLKNITEYTKSLFPKISTKKVWKW	Soymovirus-01
AraHyp-203	Arachis hypogaea	NC_037625	Arachis hypogaea cultivar Tifrunner chromosome Arahy.08, arahy.Tifrunner.gnm1.KYV3	315	44234563	IEELLNEVCAENPLYIKNTNRELISIKLKDSTKEINVPNRIPYSARDKEEFSSECKDLLDKGIIRLSKSPHAAPAFYVENNNEIKRGKRRMVINYKKMNEATIGDAHKLPRKDSILEKIKGATWFSSLDAKSGYWQLRLDEETKKLTAFTCPTKESTGVLLYEWNVLPFGLKQAPGIYQRFMEENLKDLNEFVLVYIDDILVFTKQDKEDHLQKLLIVLEKCKEKGLVLSKKKAKIARQEIEFLGLILSKEGKLKLQPNVLEKVDLFPNKMEDRKQLQRFLGCINYISDQGFLKNITEYTKNLFSKISLKKIWKW	Soymovirus-01
AraHyp-204	Arachis hypogaea	NC_037625	Arachis hypogaea cultivar Tifrunner chromosome Arahy.08, arahy.Tifrunner.gnm1.KYV3	315	44431308	IEELLDEICAENPLDIKNTNNELVSIKLKDPTKEINVPNKIPYSARDREEFSLECRDLLEKGIIKLSKSPHAAPAFYVENNNEIKRGKRRMVINYKKMNETTIGDAHKLPRKDSILEKIKGATWFSSLDAKSGYWQLRLDEETKKLTAFTCPTKESTSVLLYEWNVLPFGLKQAPGIYQRFMEENLKELNKFVLVYIDDILIFTKQDKEDHLQKLLIVLERCKEKGLVLSKKKARIAKQEIEFLGLILSTQGKLKLQPNVLEKVNLFPNKIEDRKQLQRFLGCINYISDQGFLKNITEYTKSLFPKISTKKEWKW	Soymovirus-01
AraHyp-205	Arachis hypogaea	NC_037625	Arachis hypogaea cultivar Tifrunner chromosome Arahy.08, arahy.Tifrunner.gnm1.KYV3	315	50094284	IEELLDEICAENPLDIKNTNNELVSIKLKDPTKEINVPNKIPYSAKDREEFSLECKDLLEKRIIRLSKSPHAAPAFYVENNNEIKRGKRRMVINYKKINEATIGDAHKLPKKDSILEKIKGATWFSSLDAKSGYWQLRLDEETKKLTAFTCPTKESTSVLLYEWNVLPFGLKQAPGIYQRFMEENLKELNEFVLVYIDDILIFTKQDKEDHLQKLLIVLERCKEKGLVLSKKKARIAKQEIEFLELILSTQGKLKLQPNVLEKVNLFPNKIEDRKQLQRFLGCINYISDQGFLKNITEYTKSLFPKISTKKVWKW	Soymovirus-01
AraHyp-206	Arachis hypogaea	NC_037625	Arachis hypogaea cultivar Tifrunner chromosome Arahy.08, arahy.Tifrunner.gnm1.KYV3	308	50373291	IEELLDEICAENPLDIKNTNNELVSIKLKDPTKEINVPNKISYSTRDREEFSLECRDLLEKGIIRLSKSPHAAPAFYVENNNEIKRGKRRMVINYKKMNEATIGDAHKLPRKYSILEKIKGATWFSSLDAKSGYWQLRLDEETKKLTAFTCPTKESTSVLLYEWNVLPFGLKQAPGIYQRFMEENLKELNEFVLVYIDDILIFTKQDKEDHLQKLLIVLERCKEKGLVLSKKKARIAKQEIEFLGLILSTQGKLKLQPNVLEKVNLFPNKIEDRKQLQRFLGCINYISDQEFLKNITEYTKSLFPKIS	Soymovirus-01
AraHyp-207	Arachis hypogaea	NC_037626	Arachis hypogaea cultivar Tifrunner chromosome Arahy.09, arahy.Tifrunner.gnm1.KYV3	315	3754905	IEELLDEICAENPLDIKNTNNELVSIKLKDPTKEINVPNKIPYSARDREEFSLECKDLLEKGIIRLSKSPHAAPTFYVENNNEIKREKRRMVINYKKMNEATIGDAHKLPRKDSILEKIKGATWFSSLDAKSGYWQLRLDKETKKLTAFTCPTKESTSVLLYEWNVLPFGLKQAPGIYQRFMEENLKELNEFVLVYIDDILIFTKQDKEDHLQKLLIVLERCKEKGLVLSKKKARIAKQEIEFLGLILSTQGKLKLQPNILEKVNLFPNKIEDRKQLQRFLGCINYISDQGFLKNITEYTKSLFPKIITKKVWKW	Soymovirus-01
AraHyp-208	Arachis hypogaea	NC_037626	Arachis hypogaea cultivar Tifrunner chromosome Arahy.09, arahy.Tifrunner.gnm1.KYV3	309	6111811	IEELLDEICAENPLDIKNTNNELVSIKLKDPTKEINVPNKIPYSARDREEFSLECKDLLEKGIIRLSKSPHAAPAFYVENNNEIKRGKRRMVINYKKMNEATIGDAHKLSRKYSILEKIKGATWFSSLDAKSGYWQLRLYKETKKLTAESTSVLLYEWNVLPFELKQAPGIYQRFMEKNLKELNEFVLVYIDDILIFTKQDKDDHLQKLLIVLERCKEKGLVLSKKKARIAKQEIEFLGLILSTQRKLKLQPNILEKINLFPNKIEDRKQLQRFLGCINYISDQELLKNITEYTKSLFPKISTKKEWKW	Soymovirus-01
AraHyp-209	Arachis hypogaea	NC_037626	Arachis hypogaea cultivar Tifrunner chromosome Arahy.09, arahy.Tifrunner.gnm1.KYV3	315	7100470	IEELLNEVCAENPLDIKNTNKELISIKLKVPTREINVPNRIPYSARDKEEFSSECKDLLDKGIIRLSKSPHAAPAFYVENNNEIKRGKRRMVINYKKMNEATIGDAHKLPRKDSILEKVKGATWFSSLDAKSGYWQLRLDEETKKLTAFTCPTKDSTGVLLYEWNVLPFGLKQAPGIYQRFMEENLKDLNEFVLVYIDDILIFTKQDKEDHLQKLLIILERCKEKGLVLSKKKAKLAKQEIEFLGLILSTEGKLKLQPNVLEKVDLFPDKMEDRKQLQRFLGCINYISDQGFLKNITDYTKNLFSKISIKKIWKW	Soymovirus-01
AraHyp-210	Arachis hypogaea	NC_037626	Arachis hypogaea cultivar Tifrunner chromosome Arahy.09, arahy.Tifrunner.gnm1.KYV3	315	8471715	IEELLDEICAENPLDIKNTNNELVSIKLKDPIKEINIPNKIPYSARDREEFSLECRDLLEKGIIRLSKSPHAAPAFYVENNNEIKRGKRRMVINYKKMNEATIGDAHKLPRKDSILEKIKGATWFSSLDAKSGYWQLRLDEETKKLTAFTCPTKESTSVLLYEWNVLPFGLKQAPGIYQRFMEENLKELNEFVLVYIDDILIFTKQDKEDHLQKLLIVLERCKEKGLVLSKKKARIAKQEIEFLGLILSTQGKLKLQPNVLEKVNLFPNKIEDRKQLQRFLGCINYISDQGFLKNITEYTKSLFPKISTKKEWKW	Soymovirus-01
AraHyp-211	Arachis hypogaea	NC_037626	Arachis hypogaea cultivar Tifrunner chromosome Arahy.09, arahy.Tifrunner.gnm1.KYV3	315	8636757	IEELLDEICAENPLDIKNTNNELVSIKLKDPTKEINVPNKIPYSARDREAFSLECKDLLEKGIIRLSKSPHAAPAFYVENNNEIKRGKRRMVINYKKMNETTIGDAHKLPRKDSILEKIKGATWFSSLDAKSGYWQLRLDKETKKLTAFTCPTKESTSVLLYEWNVLPFGLKQAPGIYQRFMEENLKELNEFVLVYIDDILIFTKQDKEDHLQKLLIVLERCKEKGLVLSKKKARIAKQEIEFLGLILSTQGKLKLQPNVLEKVNLFPNKIEDRKQLQRFLGCINYISDQEFLKNITEYTKSLFPKISTKKVWKW	Soymovirus-01
AraHyp-212	Arachis hypogaea	NC_037626	Arachis hypogaea cultivar Tifrunner chromosome Arahy.09, arahy.Tifrunner.gnm1.KYV3	315	12464896	IEELLDEICAENLLDIKNTNNELVSIKLKDPTKEINVPNKIPYSARDREEFSLECRDLLKKGIIRLSKSPHATPAFYVENNNEIKRGKRKMVINYKKMNEATIGDVHKLPRKDSILEKIKGATWFSSLDAKSGYWQRRLDEETKKLTAFTCPTKESTSVLLYEWNVLPFGLKQAPGIYQRFMEENLKELNKFVLVYIDDILIFTKQDKEDHLQKLLIVLERCKEKGLVLSKKKARIAKQEIEFLELILSTQGKLKLQPNILEKVNLFPNKIEDRKQLQRFLGCINYISDQGFLKNITEYTKSLFPKISTKKVWKW	Soymovirus-01
AraHyp-213	Arachis hypogaea	NC_037626	Arachis hypogaea cultivar Tifrunner chromosome Arahy.09, arahy.Tifrunner.gnm1.KYV3	315	14162743	IEELLDEICAENPLDVKNTNNELISIKLKDPTKEINVPNRIPYSARDREEFSLECRDLLKKGIIRLSKSPHAAPAFYVENNNEIKRGKRRMVINYKKMNEATIGDAHKLPRKDSILEKIKGATWFSSLDTKSGYWQLRLDEETKKLTAFTCPTKESTSVLLYEWNVLPFGLKQAPDIYQRFMEENLKELNEFVLVYIDDILIFTKQDKEDHLQKLLIVLERCKEKGLVLSKKKARIAKQEIKFLGLILSTQGKLKLQPNVLENVNLFPNKIEDRKQLQRFLGCINYISDQGFLKNITEYTKSLFPKISTKKEWKW	Soymovirus-01
AraHyp-214	Arachis hypogaea	NC_037626	Arachis hypogaea cultivar Tifrunner chromosome Arahy.09, arahy.Tifrunner.gnm1.KYV3	313	14175309	ELLDEICVENPLDIKNTNNELVSIKLKDPTKEINVPNKIPYSARDREEFSLECRDLLEKGIIRLSKSPHAAPAFYVKNNNEIKRGKRRMVINYKKINEATIGDAHKLPRKDSILEKIKGATWFSSLDAKSGYWQLRLDEETKKLTAFTCPTKESTSVLLYEWNVLPFGLKQAPGIYQRFMEENLKELNEFILVYIDDILIFTKQDKEDHLQKLLIVLEKCKEKGLVLSKKKARIAKQEIEFLGLILSTQGKLKLQPNVLEKVNLFPNKIEDRKQLQRFLGCINYISDQGFLKNITEYTKSLFPKISTKKVWKW	Soymovirus-01
AraHyp-215	Arachis hypogaea	NC_037626	Arachis hypogaea cultivar Tifrunner chromosome Arahy.09, arahy.Tifrunner.gnm1.KYV3	312	25375266	IEELLDEICAENPLDIKNTNNELVSIKLKDPTKEINVPNKIPYSARDREEFSLECRDLLEKGIIRLSKSSHAAPAFYVENNKRGKRRMVINYKKMNEATIGDAHKLPRKDSILEKIKGATWFSSLDAKSGYWQLRLDEETKKLTAFTCPTKESTSVLLYEWNVLPFGLKQAPGIYQRFMEENLKELNEFVLVYIDDILVFTKQDKEDHLQKLLIVLERCKEKGLVLSKKKARIAKQEIEFLGLILSTQGKLKLQPNVLEKVNLFPNKIEDRKQLQRFLGCINYISDQEFLKNITEYTKSLFPKISTKKEWKW	Soymovirus-01
AraHyp-216	Arachis hypogaea	NC_037626	Arachis hypogaea cultivar Tifrunner chromosome Arahy.09, arahy.Tifrunner.gnm1.KYV3	307	27606367	CAENPLDIKNTNNELVSIKLKDPTKEINVPNKIPYSARDREEFSLECKDLLEKGIIRLSKSPHAAPTFYVENNNEIKRGKRRMVINYKKMNEATIGDAHKLPRKDSILEKIKGATWFSSLDAKSGYWQLRLDEETKKLTAFTCPTKESTSVLLYEWNVLPFGLKQAPGIYQRFMKENLKELNEFVLVYIDDILIFTKQDKEDHLQKLLIVLERCKEKGLVLSKKKARIAKQEIEFLGLILSAQGKLKLQPNVLEKVNLFPNKIEDRKQLQRFLGCINYISDQGFLKNITEYTKSLFPKISTKKEWKW	Soymovirus-01
AraHyp-217	Arachis hypogaea	NC_037626	Arachis hypogaea cultivar Tifrunner chromosome Arahy.09, arahy.Tifrunner.gnm1.KYV3	306	27747331	QIEKSICSDLPHAFWDRKEHIVDLPYEKDFKESKISTKVRPIQMNEQLLQHCQKEIKDLLDKRLIRPSKSPWSCSAFYVNKQAKIERGTPRLVINYKPLNQALQWIRYPIPNKKDLLNRLNSANIFSKFDMKSGFWQIQITESDRYKTAFTVPFGQYEWNVMPFGLKNAPSEFQKIMNDIFNPYSNFAIVYIDDVLIFSQTLDEHFKHVKTFMYIIQKNGLAVSKPKIVLFQTKIRFLGHIIFQGTITPIERSILFAEKFPDYILNKSQLQRFLGCLNYVSDFIPNLNNLIKPLHDRLKKNPPPWT	Florendovirus-01
AraHyp-218	Arachis hypogaea	NC_037626	Arachis hypogaea cultivar Tifrunner chromosome Arahy.09, arahy.Tifrunner.gnm1.KYV3	315	30819932	IEELLDEICAENPLNIKNTNNELVSIKLKDPTKEINVPNKISYSARDREEFSLECRDLLEKGIIRLSKSPHAAPAFYVENNNEIKREKRRMVINYKKMNEATIGDAHKLPRKDSILEKIKGATWFSSLDAKSGYWQLRLDEETKKLTAFTCPTKESTSVLLYEWNVLPFGLKQAPSIYQRFMEENLKELNEFVLVYIDDILIFTKQDKEDHLQKLLIVLERCKEKGLVLSKKKARIAKQEIEFLGLILSTQGKLKLQPNVLEKVNLFPNKIEDRKQLQKFLGCINYISDQGFLKNITEYTKRLFPKISTKKVWKW	Soymovirus-01
AraHyp-219	Arachis hypogaea	NC_037626	Arachis hypogaea cultivar Tifrunner chromosome Arahy.09, arahy.Tifrunner.gnm1.KYV3	315	31973265	IEELLDEICAENPLDIKNTNNELVSIKLKDPTKEINVPNKISYSARDREEFSLECRDLLEKGIIRLSKSPHAAPAFYVKNNNEIKRGKRRMVINYKKMNEATIGDAHKLPRKDSILEKIKGATWFSSLDAKSGYWQLRLDEETKKLTAFTCPTKESTSVLLYEWNVLPFGLKQAPGIYQRFMEENLKELNEFVLVYIDDILVFTKQDKEDHLQKLLIVLERCKEKGLVLSKKKARIAKQEIEFLGLILSTQGKLKLQPNVLEKVNLFPNKIEDRKQLQRFLGCINYISDQGFLKNITEYTKSLFPKISTKKEWKW	Soymovirus-01
AraHyp-220	Arachis hypogaea	NC_037626	Arachis hypogaea cultivar Tifrunner chromosome Arahy.09, arahy.Tifrunner.gnm1.KYV3	315	39338223	IEELLDEICAENPLDIKNTNNELVSIKLKDPTKEINVPNKISYSARDREEFSLECKDLLEKGIIRLSKSPHVAPTFYVENNNEIKRGKRRMVINYKKMNEATIGDSHKLPRKDSILEKIKGATWFSSLDAKSGYWQLRLDEETKKLTAFTCPTKESTSVLLYEWNVLPFGLKQAPGIYQRFMEENLKELNEFVLVYIDDILIFTKQDKEDHLQKLLIVLERCKEKGLVLSKKKARIAKQEIEFLGLILSTQGKLKLQPNVLEKVNLFPNKIEDRKQLQRFLGFINYISDQGFLKNITEYTKSLFPKISTKKVWKW	Soymovirus-01
AraHyp-221	Arachis hypogaea	NC_037626	Arachis hypogaea cultivar Tifrunner chromosome Arahy.09, arahy.Tifrunner.gnm1.KYV3	306	62022209	QIEKSICSDLPHAFWDRKEHIVDLPYEKDFKESKIPTKARPIQMNEQLLQHCQQEINDLLDKRLIRPSKSPWSCSAFYVNKQAEIERGTPRLVINYKPLNQALQWIRYPIPNKKDLLNRLNSANIFSKFDMKSGFWQIQITESDRYKTTFTVPFGQYEWNVMPLGLKNAPSEFQKIMNDIFNPYSNFAIVYIDDVLIFSQTLDEHFKHVKTFMYIIQKNGLAVSKPKIVLFQTKIRFLGHIIFQGTITPIERSILFAEKFPDYILDKPQLQRFLGCLNYVSDFIPNLNNLLKPLHDRLKKNPPPWT	Florendovirus-01
AraHyp-222	Arachis hypogaea	NC_037626	Arachis hypogaea cultivar Tifrunner chromosome Arahy.09, arahy.Tifrunner.gnm1.KYV3	306	64915188	QIEKSICSDFPHAFWDRKEHIVDLPYEKDFKESKIPTKARPIQMNEQLLQHCQQEIKDLLDKRLIRPSKSPWSCSAFYVNKQAEIERETPRLVINYKPLNQALQWIRYPIPNKKDLLNRLNSANIFSKFDMKSGFWQIQITESDRYKTAFTVPFGQYEWNVMPFGLKNAPSEFQKIMNDIFNPYSNFAIVYIDDVLIFSQTLDKHFKHVKTFMYIIQKNGLAVSKPKIFLFQTKIRFLGHIIFQGTITPIERSILFAEKFPDYILDKPRLQRFLGYLNYVSDFILNLNNLLKPLHDRLKKNPLPWT	Florendovirus-07
AraHyp-223	Arachis hypogaea	NC_037626	Arachis hypogaea cultivar Tifrunner chromosome Arahy.09, arahy.Tifrunner.gnm1.KYV3	309	64920717	LSNQIEKSICSDFPHVFWDRKEHIVDLPYEKDFKESKIPTKARPIQMNEQLLQHCQQEIKDLLDKRLIRPSKSPWSCSAFYVNKQAEIERETPRLVINYKPLNQALQWIRYPIPNKKDLLNRLNSANIFSKFDMKSGFWQIQITESDRYKTAFTVPFGQYEWNIMPFGLKNAPSEFQKIMNDIFNPYSNFAIVYIDDVLIFSQTLDEHFKHVKTFMYIIQKNGLAVSKPKIVLFQTKIRFLGHIIFQGTITPIERSILFAKKFPDYILDKPQLQRFLGCLNYVSDFIPNLNNLLKPLHDRLKKNPLPWT	Florendovirus-07
AraHyp-224	Arachis hypogaea	NC_037626	Arachis hypogaea cultivar Tifrunner chromosome Arahy.09, arahy.Tifrunner.gnm1.KYV3	309	67076534	IEEKIKTELCSLNPTAFQHRKLHEISLPCEDGFNEKDIPTKAKPIHMNKEYLEYCKKEIQEYLDKGLIRPSKSPWSCTGFYVMKASEIERGAPRLVINYKPLNKVLKWIRYPLPNKSDLIKRLNKANIFSKFGLKSGYYQIALKEEDRYKTAFIVPFGHYEWNVMPQGLKNAPSEFQEIMNNIFYPHIEFTIVYLDDVLVYSKGIKQHIYHLEKFMDIIKEQGLVLSEKKMKIFTTKVRFLGYEIYQGTIVPIKRAIEFADKFSNEITDKKQLQRFLGCLNYVAEFLPGIRVTCEPLYKRLRKNPPPWT	Florendovirus-05
AraHyp-225	Arachis hypogaea	NC_037626	Arachis hypogaea cultivar Tifrunner chromosome Arahy.09, arahy.Tifrunner.gnm1.KYV3	315	80734231	IEELLDEICAENPLDIKNTNNELVSIKLKYPTKEINVLNKIPYSARDREEFSLECKDLLEKGIIRLSKSPHAAPAFYVENNNEIKRGKRRMVINYKKMNEATIGDAHKLPRKDSILEKIKGATWFSSLDAKSGYWQLRLDEETKKLTAFTCPTKESTSVSLYEWNVLPFGLKQAPCIYQRFMEENLKELNEFVLVYIDDILIFTKQDKEDHLQKLLIVLERCKEKGLVLSKKKARIAKQEIEFLGLILSTQGKLKLQPNVLEKINLFPNKIEDRKQLQRFLGCINYISDQRFLKNITEYTKSLFPKISTKKVWKW	Soymovirus-01
AraHyp-226	Arachis hypogaea	NC_037626	Arachis hypogaea cultivar Tifrunner chromosome Arahy.09, arahy.Tifrunner.gnm1.KYV3	308	102965101	IEELLDEICAENPLDIKNTNNELVSIKLKDPTKEINVPNKIPYSARDREEFSLECRDLLEKGIIRLSKSPHAAPAFYVENNNEIKREKRRMVINYKKMNEATIGDAHKLPRKDSILEKIKGATWFSSLDAKSGYWQLRLDEKTKKLTAFTCPTKESTSVLLYEWNVLPFGLKQAPGTYQRFMEENLKELNEFVLVYIDDILIFTKQDKEDHLQKLLIVLERCKEKGLVLSKKKARIAKQEIEFLGLILSTQGKLKLQPNVLEKVNLFPNKIEDRKQLQRFLGCINYISDQRFLKNITEYTKSLFPKIS	Soymovirus-01
AraHyp-227	Arachis hypogaea	NC_037626	Arachis hypogaea cultivar Tifrunner chromosome Arahy.09, arahy.Tifrunner.gnm1.KYV3	307	106184618	IEEKIKKELCSLNPTAFQHRKLHEISLPYEDGFNEKDIPTKAKPIHMNKEYLEYCKKEIQEYLDKGLIRPSKSPWSCFYVMKASEIERGAPRLVINYKPLNKVLKWIRYPLPNKSDLIKRLNKANIFSKFDLKSGYYQIAVKEEDRYKTAFIVPFGHYEWNVMPQGLKNAPSEFQEIMNNIFYPHIEFTIVYLDDVLVYSKGIKQHIYHLEKFMDIIKEQGLVLSEKKMKIFTTKVRFLGYEIYQGTIVPIKRAIEFADKFPNEITDKKQLQRFLGCLNYVAEFLPGIRVTCEPLYKRLRKNPPPWT	Florendovirus-05
AraHyp-228	Arachis hypogaea	NC_037626	Arachis hypogaea cultivar Tifrunner chromosome Arahy.09, arahy.Tifrunner.gnm1.KYV3	309	106204412	IEEKIKKELCSLNPTAFQHRKLHEISLPYEDGFNEKDIPTKAKPIHMNKEYLEYCKKEIQEYLDKGLIRPSKSPWSCTGFYVMKASEIERGAPRLVINYKPLNKVLKWIRYPLPNKSDLIKRLNKANIFSKFDLKSGYYQIAVKEEDRYKTAFIVPFGHYEWNVMPQGLKNAPSEFQEIMNNIFYPHIEFTIVYLDDVLVYSKGIKQHIYHLEKFMDIIKEQGLVLSEKKMKIFTTKVRFLGYEIYQGTIIPIKRAIEFADKFPNEITDKKQLQRFLGCLNYVAEFLPGIRVTCEPLNKRLRKNPPPWT	Florendovirus-05
AraHyp-229	Arachis hypogaea	NC_037626	Arachis hypogaea cultivar Tifrunner chromosome Arahy.09, arahy.Tifrunner.gnm1.KYV3	309	106212118	IEEKIKKELCSLNPTAFQHRKLHEISLPYEDGFNEKDIPTKAKPIHMNKEYLEYCKKEIQEYLDKGLIRPSKSPWSCTGFYVMKASEIERGAPRLVINYKPLNKVLKWIRYPLPNKSDLIKRLNKANIFSKFDLKSGYYQIAVKEEDRYKTAFIVPFGHYEWNVMPQGLKNAPSEFQEIMNNIFYPHIEFTIVYLDDVLVYSKGIKQHIYHLEKFMDIIKEQGLVLSEKKMKIFTTKVRFLGYEIYQGTIVPIKRAIEFADKFPNEITDKKQLQRFLGCLNYVAEFLPGIRVTCEPLYKRLRKNPPPWT	Florendovirus-05
AraHyp-230	Arachis hypogaea	NC_037626	Arachis hypogaea cultivar Tifrunner chromosome Arahy.09, arahy.Tifrunner.gnm1.KYV3	309	106232060	IEEKIKKELCSLNPTAFQHRKLHEISLPYEDGFNEKDIPTKAKPIHMNKEYLEYCKKEIQEYLDKGLIRPSKSPWSCTGFYVMKASEIERGAPRLVINYKPLNKVLKWIRYPLPNKSDLIKRLNKANIFSKFDLKSGYYQIAVKEEDRYKTAFIVPFGHYEWNVMPQGLKNAPSEFQEIMNNIFYPHIEFTIVYLDDVLVYSKGIKQHIYHLEKFMDIIKEQGLVLSEKKMKIFTTKVRFLGYEIYQGTIVPIKRAIEFADKFPNEITDKKQLQRFLGCLNYVAEFLPGIRVTCEPLYKRLRKNPPPWT	Florendovirus-05
AraHyp-231	Arachis hypogaea	NC_037626	Arachis hypogaea cultivar Tifrunner chromosome Arahy.09, arahy.Tifrunner.gnm1.KYV3	309	106239765	IEEKIKKELCSLNPTAFQHRKLHEISLPYEDGFNEKDIPTKAKPIHMNKEYLEYCKKEIQEYLDKGLIRPSKSPWSCTGFYVMKASEIERGAPRLVINYKPLNKVLKWIRYPLPNKSDLIKRLNKANIFSKFDLKSGYYQIAVKEEDRYKTAFIVPFGHYEWNVMPQGLKNAPSEFQEIMNNIFYPHIEFTIVYLDDVLVYSKGIKQHIYHLEKFMDIIKEQGLVLSEKKMKIFTTKVRFLGYEIYQGTIVPIKRAIEFADKFPNEITDKKQLQRFLGCLNYVAEFLPGIRVTCEPLYKRLRKNPPPWT	Florendovirus-05
AraHyp-232	Arachis hypogaea	NC_037626	Arachis hypogaea cultivar Tifrunner chromosome Arahy.09, arahy.Tifrunner.gnm1.KYV3	307	109494667	CAKNPLDIKNTNNELVSIKLKDPTKEINVPNKIPYSARDREEFSLECKDLLEKGIIRLSKSPHAAPAFYVENNNEIKRGKRRMVINYKKMNEATIGDAHKLPRKDSILEKIKGATWFSSLDAKSGYWQLRLDEETKKLTAFTCPTKESISVLLYEWNVLPFGLKQAPGIYQRFMEENLKELNEFVLVYIDDILIFTKQDKEDHLQKLLIVLERCKEKGLVLSKKKARIAKQEIEFLRLILSAQGKLKLQPNVLEKVNLFPNKIEDRKQLQRFLGCINYISNQGFLKNITEYTKSLFPKISTKKEWKW	Soymovirus-01
AraHyp-233	Arachis hypogaea	NC_037626	Arachis hypogaea cultivar Tifrunner chromosome Arahy.09, arahy.Tifrunner.gnm1.KYV3	315	119196815	IEELLDEICAENPLDIKNTNNELVSIKLKDPTKEINVPNKIPYSARDREEFSLECKDLLEKGIIRLSKSPHAAPAFYVENNNEIKRGKRRMVINYKKMNEATIGDAHKLPRKDSILEKIKGATWFSSLDAKSGYWQLRLDEETKKLTAFTCPTKESTSVLLYEWNVLPFGLKQAPGIYQRFMEENLKELNEFVLVYIDDILIFTKQDKEDHLQKLLIVLERCKQKGLVLSKKKARIAKQEIEFLGLILSTQGKLKLQPNILEKVNLFPNKIEDRKQLQRFLGCINYISDQGFLKNITEYTKSLFPKISTKKEWKW	Soymovirus-01
AraHyp-234	Arachis hypogaea	NC_037627	Arachis hypogaea cultivar Tifrunner chromosome Arahy.10, arahy.Tifrunner.gnm1.KYV3	305	1412724	ACCDSHDKFDHPLPLWKNQEFFIQLPFKKNEDINPTKATHSGMNPEDLKLAKEECASLLKQGLIEPTTSNWACQAFYVEKRSEQIRGKKRLVIDYKPLNLFLQDDKFPLPRIDAITPRLSEAKLFSKFDLKAGFWQLGIHPKDRYKTGFCIPDAQYQWTVMPFGLKVALSLFQKTMIRIFEPILHSALIYIDDILLFSKDGPTHQALLIQFTEIVEKYGIMLSQKKSLIGQAQVDFLGMTFNNGFFQPGEHISKELLNFPDDHLTTKQVQQFLGIINYIRDFIPDVTRHTSQLSKLLKKQPPPWG	Petuvirus-01
AraHyp-235	Arachis hypogaea	NC_037627	Arachis hypogaea cultivar Tifrunner chromosome Arahy.10, arahy.Tifrunner.gnm1.KYV3	305	1417681	ACCDSHDKFDHPLPLWKNQEFFIQLPFKKNEDINPTKATHSGMNPEDLKLAKEECASLLKQGLIEPTTSNWACQAFYVEKRSEQIRGKKRLVIDYKPLNLFLQDDKFPLPRIDAITPRLSEAKLFSKFDLKAGFWQLGIHPKDRYKTGFCIPDAQYQWTVMPFGLKVAPLLFQKTMIRIFEPILHSALIYIDDILLFSKDGPTHQALLTQFTEIVEKYGIMLSQKKSLIGQAQVDFLGMTFNNGFFQPGEHISKELLNFPDNHLTTKQVQQFLGIINYIRDFLPDVTRHTSQLSKLLKKQPPPWG	Petuvirus-01
AraHyp-236	Arachis hypogaea	NC_037627	Arachis hypogaea cultivar Tifrunner chromosome Arahy.10, arahy.Tifrunner.gnm1.KYV3	305	1425044	ACCDSHDKFDHPLPLWKNQEFFIQLPFKKNEDINPTKATHSGMNPEDLKLAKEECASLLKQGLIEPTTSNWACQAFYVEKRSEQIRGKKRLVIDYKPLNLFLQDDKFPLPRIDAITPRLSEAKLFSKFDLKAGFWQLGIHPKDRYKTGFCIPDAQYQWTVMPFGLKVAPSLFQKTMIRIFEPILHSALIYIDDILLFSKDGPTHQALLTHFTEIVEKYGIMLSQKKSLIGQAQVDFLGMTFNNGFFQPGEHISKELLNFPDNHLTTKQVQQFLGIINYIRDFLPDVTRHTSQLSKLLKKQPPPWG	Petuvirus-01
AraHyp-237	Arachis hypogaea	NC_037627	Arachis hypogaea cultivar Tifrunner chromosome Arahy.10, arahy.Tifrunner.gnm1.KYV3	305	2604445	ACCDSHDKFDHPLPLWKNQEFFIQLPFKKNEDINPTKATHSGMNPEDLKLAKEECASLLKQGLIEPTTSNWACQAFYVEKRSEQIRGKKRLVIDYKPLNLFLQDDKFPLPRIDAITPRLSEAKLFSKFDLKAGFWQLGIHPKDRYKTGFCIPDAQYQWTVMPFGLKVAPSLFQKTMIRIFEPILHSALIYIDDILLFSKDGPTHQALLIQFTEIVEKYGIMLSQKKSLIGQAQVDFLGMTFNNGFFQPGEHISKELLNFPDDHLTTKQVQQFLGIINYIRDFIPDVTRHTSQLSKLLKKQPPPWG	Petuvirus-01
AraHyp-238	Arachis hypogaea	NC_037627	Arachis hypogaea cultivar Tifrunner chromosome Arahy.10, arahy.Tifrunner.gnm1.KYV3	305	2612469	ACCDSHDKFDHPLPLWKNQEFFIQLPFKKNEDINPTKATHSGMNPEDLKLAKEECASLLKQGLIEPTTSNWACQAFYVEKRSEQIRGKKRLVIDYKPLNLFLQDDKFPLPRIDAITPRLSKAKLFSKFDLKAGFWQLGIHPKDRYKTGFCIPDAQYQWTVMPFGLKVAPSLFQKTMIRIFEPILHSALIYIDDILLFSKDGPTHQALLIQFTEIVEKYGIMLSQKKSLIGQAQVDFLGMTFNNGFFQPGEHISKELLNFPDDHLTTKQVQQFLGIINYIRDFIPDVTRHTSQLSKLLKKQPPPWG	Petuvirus-01
AraHyp-239	Arachis hypogaea	NC_037627	Arachis hypogaea cultivar Tifrunner chromosome Arahy.10, arahy.Tifrunner.gnm1.KYV3	309	6493553	IEEKIKKELCSLNPTAFQHRKLHEISLPYEDGFNEKDIPTKAKPIHMNKEYLEYCKKEIQEYLDKGLIRPSKSPWSCTGFYVMKASEIERGAPRLVINYKPLNKVLKWIRYPLPNKSDLIKRLNKANIFSKFDLKSGYYQIAVKEEDRYKTAFIVPFGHYEWNVMPQGLKNAPSEFQEIMNNIFYPHIEFTIVYLDDVLVYSKGIKQHIYHLEKFMDIIKEQGLVLSEKKMKIFTTKVRFLGYEIYQGTIVPIKRAIEFADKFPNEITDKKQLQRFLGCLNYVAEFLPGIRVTCEPLYKRLRKNPPPWT	Florendovirus-05
AraHyp-240	Arachis hypogaea	NC_037627	Arachis hypogaea cultivar Tifrunner chromosome Arahy.10, arahy.Tifrunner.gnm1.KYV3	308	6604392	EELLDEICAENPLDIKNTNNELVSIKLKDPTKEINVPNKISYSARDREEFSLECRDLLKKGIIRLSKSPHAAPAFYVENNNEIKREKRRMVINYKKMNEATIGDAHKLTRKDSILEKIKGATWFSSLDAKSGYWQLRLDEETKKLTAFTCPTKESTSVLLYEWNVLPFGLKQAPGIYQRFMEENLKELNEFVLVYIDDILIFTKQDKEDHLQKLLIVLERCKEKGLVLSKKKARIAKQEIEFLGLIISTQGKLKLQPNVLEKVNLFPNKIEDRKQLQRFLGCINYISDQGFLKNIIEYTKRLFPKIST	Soymovirus-01
AraHyp-241	Arachis hypogaea	NC_037627	Arachis hypogaea cultivar Tifrunner chromosome Arahy.10, arahy.Tifrunner.gnm1.KYV3	315	8543849	IEQLLNEVCAENPLDIKNTNKELVSIKLKDPSKEINVQNRIPYSARDKEEFSIECRDLLEKGIIRLSKSPHAAPAFYVENNNEIKRGKRRMVINYKKMNEATIGDAHNLPRKDSILEKIKGATWFSSLDAKSGYWQLRLDEETKKLTAFTCPTKESTGVLLYEWNVLPFGLKQAPGIYQRFMEENLRDLNEFVLVYIDDILIFTKQDKEDHLQKLLIVLERCKEKGLVLSKKKAKLAKQEIEFLGLILSTEGKLKLQPNVLEKVDLFPDKMEDRKQLQRFLGCINYISDQGFLKNITDYTKSLFSKISIKKIWKW	Soymovirus-01
AraHyp-242	Arachis hypogaea	NC_037627	Arachis hypogaea cultivar Tifrunner chromosome Arahy.10, arahy.Tifrunner.gnm1.KYV3	305	9569375	TCCDSHDKFDHPLPLWKNQEFFIQLPFKKNEDINPTKATHSGMNPEDLKLAKEECASLLKQGLIEPTTSNWACQAFYVEKRSEQIRGKKRLVIDYKPLNLFLQDDKFPLPRIDAITPRLSEAKLFSKFDLKAGFWQLGIHPKDRYKTGFCIPDAQYQWTVMPFGLKVAPSLFQKTMIRIFEPILHSALIYIDDILLFSKDGPTHQALLIQFTEIVEKYGIMLSQKKSLIGQAQVDFLGMTFNNGFFQPGEHISKELLKFPDDHLTTKQVQQFLGIINYIRDFIPDVTRHTSQLSKLLKKQPPPWG	Petuvirus-01
AraHyp-243	Arachis hypogaea	NC_037627	Arachis hypogaea cultivar Tifrunner chromosome Arahy.10, arahy.Tifrunner.gnm1.KYV3	313	10028494	IEELLDEICAENPLDIKNTNNELVSIKLKDPTKEINVPNKIPYFARDREEFSLECKDLLEKGIIRLSKSPHAAPSFYVENNNEIKRGKRRMVINYKKMNEATIGNAHKLPRKDSILEKIKGATWFSSLDVKSGYWQLRLDEETKKLTAFTCPTKESTSVLLYEWNVLPFGLKQAPGIYQRFMEENLKELNEFVLVYIDDILIFTKQDKEDHLQKLLIVLERCKEKGLVLSKKKARIAKQEIEFLGLILSTQEKLKLQPNVLEKVNLFPNKIEDRKQLQRFLGCINYISDKGFLKNITEYTKSLFSKISTKKVW	Soymovirus-01
AraHyp-244	Arachis hypogaea	NC_037627	Arachis hypogaea cultivar Tifrunner chromosome Arahy.10, arahy.Tifrunner.gnm1.KYV3	315	11850855	IEELLDEICAENPLDIKNTNNELVSIKLKDPTKEINVPNKIPYSARDREEFSLECKDLLEKGIIRLSKSPHAAPAFYVENNNEIKRGKRRMVINYKKMNEATIGDAHKLPRKDSILEKIKGATWFSSLDAKSGYWQLRLDEETKKLIAFTCPTKESTSVLLYEWNVLPFGLKQAPGIYQRFMEENLKELNEFVLVYIDDILIFTKQDKEDHLQKLLIVLERCKEKGLVLSKKKARIAKQEIEFLGLILSAQGKLKLQPNVLEKVNLFPNKIEDRKQLQRFLGCINYISDQGFLKNITEYTKSLFPKISTKKEWKW	Soymovirus-01
AraHyp-245	Arachis hypogaea	NC_037627	Arachis hypogaea cultivar Tifrunner chromosome Arahy.10, arahy.Tifrunner.gnm1.KYV3	307	12751337	CAENPLDIKNTNNELVSIKLKDPTKEINVPNKIPYSARDREEFSLECKDLLEKGIIKLSKSPHAAPAFYVENNNEIKRGKRRMVINYKKMNEATIGDAHKLPRKDSILEKIKGATWFSSLDAKSGYWQLRLDEETKKLTAFTCPTKESTSVLLYEWNVLPFGLKQAPGIYQRFMEENLKELNEFVLVYIDDILIFTKQDKEDHLQKLLIVLERCKEKGLVLSKKKARIAKQEIEFLGLILSAQGKLKLQPNVLEKVNLFPNKIEDRKQLQRFLGCINYISDQGFLKNITEYTKSLFPKISTKKEWKW	Soymovirus-01
AraHyp-246	Arachis hypogaea	NC_037627	Arachis hypogaea cultivar Tifrunner chromosome Arahy.10, arahy.Tifrunner.gnm1.KYV3	315	15213496	IEELLDEICAENPLDIKNTNNELVSIKLKDSTKEINVPNKIPYSARDREEFSLECRDLLEKGIIRLSKSPHAAPAFYVENNNEIKRGKRRMVINYKKMNKATIGDAHKLPRKDSILEKIKGATWFSSLDAKSGYWQLRLDEETKKLTAFTCPTKESTSVLLYEWNVLPFGLKQAPGIYQRFMEENLKELNEFVLVYIDDILIFTKQDKEDHLQKLLIVLERCKEKGLVLSKKKARIAKQEIEFLGLILSIQGKLKLQPNVLEKVNLFPNKIEDRKQLQRFLGCINYISDQGFLKNITEYTKSLFSKISTKKEWKW	Soymovirus-01
AraHyp-247	Arachis hypogaea	NC_037627	Arachis hypogaea cultivar Tifrunner chromosome Arahy.10, arahy.Tifrunner.gnm1.KYV3	315	18202890	IEELLDEICAENPLDIKNTNNELVSIKLKDPTKKINVPNKIPYSARDREDFSLECKDLLEKGIIRLSKSPHAAPAFYVENNNEIKRGKRRMVINYKKMNEATIGDAHKLPRKDSILEKIKGATWFSSLDAKSGYWQLRLDEETKKLTAFTCPTKESTSVLLYEWNVLPFGLKQAPGIYQRFMEENLKELNEFVLVYIDDILIFTKQDKEDHLQKLLIVLERCKEKGLVLSKKKARIAKQEIEFLGLILSAQGKLKLQPNVLEKVNLFPNKIEDRKQLQRFLGCINYISDQGFLKNIIEYTKSLFPKISTKKEWKW	Soymovirus-01
AraHyp-248	Arachis hypogaea	NC_037627	Arachis hypogaea cultivar Tifrunner chromosome Arahy.10, arahy.Tifrunner.gnm1.KYV3	315	21899846	IEELLDEICAENPLDIKNTNNELVSIKLKDPTKKINVPNKIPYSARDREDFSLECKDLLEKGIIRLSKSPHAAPAFYVENNNEIKRGKRRMVINYKKMNEATIGDAHKLPRKDSILEKIKGATWFSSLDAKSGYWQLRLDEETKKLTAFTCPTKESTSVLLYEWNVLPFGLKQAPGIYQRFMEENLKELNEFVLVYIDDILIFTKQDKEDHLQKLLIVLERCKEKGLVLSKKKARIAKQEIEFLGLILSAQGKLKLQPNVLEKVNLFPNKIEDRKQLQRFLGCINYISDQGFLKNIIEYTKSLFPKISTKKEWKW	Soymovirus-01
AraHyp-249	Arachis hypogaea	NC_037627	Arachis hypogaea cultivar Tifrunner chromosome Arahy.10, arahy.Tifrunner.gnm1.KYV3	304	26424216	EKSIYSDLPHAFWDRKKHIVDLLYEKDFKESKIPTKARPIQMNEQLLQHCQNEIKDLLDKGLIHPSKSPWSCSAFYVNKQAEIDRGTPRLVINYKPLNKALQWIRYHIPNKKDLLNRLNSANIFSKFDMKSGFWQIQITESDCYKTTFTVPFGQYEWNVMPFGLKNAPSEFQKIMNDIFNPYSNFAIVYIDDVLILSQNLNDHFKHVKTFMYIIQKNGLAVSKSKIILFHTKIRFLGHMIFQGTITPIERSILFAEKFPDYILDKPQLQRFLGCLNYVSDFIPNLNNLIKPLHDRLKKNPPPWT	Florendovirus-01
AraHyp-250	Arachis hypogaea	NC_037627	Arachis hypogaea cultivar Tifrunner chromosome Arahy.10, arahy.Tifrunner.gnm1.KYV3	308	27275950	IEELLDEICAENPLDIKNTNNELVSIKLKNPTKEINVPNKIPYSARDREEFSLECKDLLEKGIIRLSKSPHAAPAFYVENNNEIKREKRRMVINYKKMNEAIIGNAHKLPRKDSILEKIKGATWFSSLDAKSGYWQLRLDEETKKLTAFTCPTKESTSVLLYEWNVLPFGLKQAPGIYQRFMEENLKELNEFVLVYIDDILIFTKQDKEDHLQKLLIVLERCKEKGLVLSKKKARIAKQEIEFLGLILSTQGKLKLQPNVLEKVNLFPNKIEDRKQLQRFLGCINYISDQGFLKNITEYTKSLFPKIS	Soymovirus-01
AraHyp-251	Arachis hypogaea	NC_037627	Arachis hypogaea cultivar Tifrunner chromosome Arahy.10, arahy.Tifrunner.gnm1.KYV3	315	31601547	IEELLNEVCAENPLDIKNTNKELISIKLKVPTREINVPNRIPYSARDKEEFSSECKDLLDKGIIRLSKSPHAAPAFYVEINNEIKRGKRRMVINYKKMNEATIGDAHKLPRKDSILEKVKGATWFSSLDAKSGYWQLRLDEETKKLTAFTCPTKDSTGVLLYEWNVLPFGLKQAPSIYQRFMEENLKELNEFVLVYIDDILIFTKQDKEDHLQKLLIVLERCKEKGLVLSKKKAKLAKQEIEFLGLILSTEGKLKLQPNVLEKVDLFPDKMEDRKQLQRFLGCINYISDQGFLKNITDYTKNLFSKISIKKIWKW	Soymovirus-01
AraHyp-252	Arachis hypogaea	NC_037627	Arachis hypogaea cultivar Tifrunner chromosome Arahy.10, arahy.Tifrunner.gnm1.KYV3	315	33850630	IEELLDEICAENPLDIKNTNNELVSIKLKDLTKEINVPNKISYSARDREEFSLECRDLLEKGIIRLSKSPHAAPAFYVENNNEIKRGKRRMVINYKKMNEATIGDAHKLPRKDSILEKIKGATWFSSLDAKSGYWQLRLDEETKKLTAFTCPKKESTSVLLYEWNVLPFGLKQAPGIYQRFMEENLKELNEFVLVYIDDILIFTKQDKEDHLQKLLIVLERCKEKELVLSKKKARIAKQEIEFLGLILSTQGKLKFQPNVLEKVNLFPNKIEDRKQLQRFLGCINYISDQGFLKNITEYTKSLFPKISTKKEWKW	Soymovirus-01
AraHyp-253	Arachis hypogaea	NC_037627	Arachis hypogaea cultivar Tifrunner chromosome Arahy.10, arahy.Tifrunner.gnm1.KYV3	302	76906366	QIEKSICSDLPHAFWDRKEHIVDLPYEKDFKESKIPTKARPIQMNEQLLQHCQQEIKDLLDKKLIRPWSCSAFYVNKQAEIERGTPRLVINYKPLNQALQWIRYPILNKKDLLNRLNSANIFSKFDMKSGFWQIQITESDRYKTAFTVPFGQYEWNVMPFGLKNAPSEFQKIMNDIFNPYSNFAIVYIDDVLIFFQTLDEHFKHVKTFMYIIQKNGLAVSKPKIVLFQTKIRFLGHINFQGTITPIERSILFAEKFPDYILDKPQLQRFLGCLNYVSDFIPNLNNLLKPLHDRLKKNPPPWT	Florendovirus-07
AraHyp-254	Arachis hypogaea	NC_037627	Arachis hypogaea cultivar Tifrunner chromosome Arahy.10, arahy.Tifrunner.gnm1.KYV3	315	80688014	IEELLDEICAENPLDIKNTNNELVSIKLKDPTKEINVPNKIPYSARDREEFSLECKDLLEKGIIRLSKSPHAAPAFYVENNNEIKRGKRRMVINYKKMNEATIGDAHKLPRKDSILEKIKGATWFSSLDAKSGYWQLRLDEETKKLTAFTCPTKESTSVLLYEWNVLPFGLKQAPGIYQRFMEENLKELNEFVLVYIDDILIFTKQDKEDHLQKLLIVLERCKEKGLVLSKKKARIAKQEIEFLGLILSTQGKLKLQPNVLEKVNLFPNKIEDRKQLQRFLGCINYISDQGFLKNITEYTKSLFPKISTKKVWKW	Soymovirus-01
AraHyp-255	Arachis hypogaea	NC_037627	Arachis hypogaea cultivar Tifrunner chromosome Arahy.10, arahy.Tifrunner.gnm1.KYV3	315	86520560	IEELLDEICAENSLDIKNTNNELVSIKLKDPTKEINVPNKIPYSARDREEFSLECRDLLEKGIIRLSKSPHAAPAFYVENNNEIKRGKRRMVINYKKMNEATIGDAHKLPRKYSILEKIEGATWFSSLDAKSGYWQLRLDEETKKLTAFTCPTKESTSVLLYEWNVLPFGLKQAPGIYQRFMKENLKELNEFVLVYIDDILIFTKQDKEDHLQKLLIVLERCKEKGLVLSKKKARIAKQEIEFLGLILSTQGKLKLQPNVLEKVNLFPNKIEDRKQLQRFLGCINYISDQGFLKNITEYTKSLFPKISTKKEWKW	Soymovirus-01
AraHyp-256	Arachis hypogaea	NC_037627	Arachis hypogaea cultivar Tifrunner chromosome Arahy.10, arahy.Tifrunner.gnm1.KYV3	315	87799046	IEELLDEICAENPLDIKNTNNELVSIKLKDLTKKINVPNKIPYSARDREEFSLECRDLLEKGIIRLSKSPHAAPAFYVENNNEIKRGKRRMVINYKKMNEATIGDAHKLPRKDSILEKIKGATWFSSLDAKSGYWQLRLDEETKKLTIFTCPTKESTSVLLYEWNILPFGLKQAPGIYQRFMKENLKELNEFVLVYIDDILIFTKHDKEDHLQKLLIVLERCKEKGLVLSKKKARIAKQEIEFLGLILSTQGKLKLQPNVLKKVNLFPNKIEDRKQLQRFLGCINYISDQRFLKNITEYTKSLFPKISTKKVWKW	Soymovirus-01
AraHyp-257	Arachis hypogaea	NC_037627	Arachis hypogaea cultivar Tifrunner chromosome Arahy.10, arahy.Tifrunner.gnm1.KYV3	306	89192890	QIEKSICSDLPHAFWDRKEHIVDLPYEKDFKESKIPTKARPIQMNEQLLQHCQQEINDLLDKRLIRPSKSPWSCSASYVNKQAEIERGTPRLVINYKPLNQALQWIRYPIPNKKDLLNRLNSANIFSKFDMKSSFWQIQITESDRYKTAFTVPFGQYEWNVMPFGLKNAPSEFQKIMNDIFNPYSNFAIVYIDDVLIFSQTLDEHFKHVKTFMYIIQKNGLAVSKPKIVLFQTKIRFLGHIIFQGTITPIERSILFAEKFPDYILDKPQLQRFLGCLNYVSDFIPNLNNLLKPLHDRLKKNPPPWT	Florendovirus-01
AraHyp-258	Arachis hypogaea	NC_037627	Arachis hypogaea cultivar Tifrunner chromosome Arahy.10, arahy.Tifrunner.gnm1.KYV3	306	100065625	QIETSICSDLPHAFWDRKQHIVDLPYEKDFKESKIPTKARPIQMNEQLLQHCQQEIKDLLDKKLIRPSKSPWSCSAFYVNKQAEIERGTPRLVINYKPLNQALQWIRYPIPNKKDLLNRLNSANIFSKFDMKSGFWQIQIAESDRYKTAFTVPFGQYEWNVMPFGLKNAPSEFQKIMNDIFNPYSNFAIVYIDDVLIFSQTLDEHFKHVKTFMYIIQKNGLAVSKPKIVLFQTKIRFLGHIIFQGTITPIERSILFAEKFSDYILDKPQLQRFLGCLNYVSDFIPNLNNLLKPLHDRLKKNPPPWT	Florendovirus-01
AraHyp-259	Arachis hypogaea	NC_037627	Arachis hypogaea cultivar Tifrunner chromosome Arahy.10, arahy.Tifrunner.gnm1.KYV3	315	100962725	IEELLDEICAENPLDIKNTNNELVSIKLKDPIKEINVPNKIPYSARDREEFSLECRDLLEKGIIRLSKRPHAAPAFYVENNNEIKRGKRRMVINYKKMNEATIGDAHKLPRKDSILEKIKGATWFSSLDAKSGYWQLRLDEETKKLTAFTCPTKESTSVLLYEWNVLPFGLKQAPGIYQRFMEENLKELNEFVLVYIDDILIFTKQDKEDHLQKLLIVLERCKEKGLVLSKKKARIAKQEIEFLGLILSTQGKLKLQPNVLEKVNLFPNKIEDRKQLQRFLGCINYISDQGFLKNIIEYTKSLFPKISTKKEWKW	Soymovirus-01
AraHyp-260	Arachis hypogaea	NC_037627	Arachis hypogaea cultivar Tifrunner chromosome Arahy.10, arahy.Tifrunner.gnm1.KYV3	315	105584152	IEELLDEICAENPLDIKNTNNELVSIKLKDPIKEINVPNKIPYSARDREEFSLECRDLLEKGIIRLSKSPHAAPAFYVENNNEIKRGKRRMVINYKKMNEATIGDAHKLPRKDSILEKIKGATWFSSLDAKSGYWQLRLDEETKKLTAFTCPTKESTSVLLYEWNVLPFGLKQAPGIYQRFMEENLKELNKFVLVYIDDILIFTKQDKEDHLQKLLIVLERCKEKGLVLSKKKARIAKQEIEFLGLILSTQGKLKLQPNVLEKVNLFPNKIEDRKQLQRFLGCINYISDQGFLKNITEYTKSLFPKISTKKEWKW	Soymovirus-01
AraHyp-261	Arachis hypogaea	NC_037627	Arachis hypogaea cultivar Tifrunner chromosome Arahy.10, arahy.Tifrunner.gnm1.KYV3	315	107517878	IEELLDEICAENPLDIKNTNNELVSIKLKDPTKEINVPNKIPYSARDREEFSLECKDLLEKEIIRLSKSPHAAPAFYVENNNEIKMGKRRMVINYKKMNEATIGDAHKLPRKDSILEKIKGATWFSSLDAKSGYWQLRLDEETKKLTAFTCPTKESTSVLLYEWNVLPFRLKQAPGIYQRFMEENLKELNEFVLVYIDDILIFTKQDKEDHLQKLLIVLERCKEKGLVLSKKKARIAKQEIEFLGLILSTQGKLKLQPNVLEKVNLFPNKIEDRKQLQRFLGCINYISDQGFLKNITEYTKSLFPKISTKKEWKW	Soymovirus-01
AraHyp-262	Arachis hypogaea	NC_037627	Arachis hypogaea cultivar Tifrunner chromosome Arahy.10, arahy.Tifrunner.gnm1.KYV3	315	110478408	IEELLNEVCAENPLDIKNTNKELISIKLKVPTREINVPNKIPYSARDKEEFSSECKDLLDKGIIRLSKSPHAAPAFYVENNNEIKRGKRRMVINYKKMNEATIGDAHKLPRKDSILEKIKGATWFSSLDAKSGYWQLRLDEETKKLTAFTCPTKESTGVLLYEWNVLPFGLKQAPGIYQRFMEENLKDLNEFVLVYIDDILIFTKQDKEDHLQKLLIVLERCKEKGLVLSKKKAKLAKQEIEFLGLILSTEGKLKLQPNVLEKVDLFPDKMEDRKQLQRFLGCINYISDQGFLKNITDYTKNLFSKISIKKIWKW	Soymovirus-01
AraHyp-263	Arachis hypogaea	NC_037628	Arachis hypogaea cultivar Tifrunner chromosome Arahy.11, arahy.Tifrunner.gnm1.KYV3	315	8853144	IGELLDEICAENPLDIKNTNNQLVSIKLKDSTKEINVPNKIPYSARDREEFSLECKDLLEKGIIRLSKSPHAAPAFYVENNNEIKRGKRRMVINYKKMNEATIGDAHKLPRKDSILEKIKGATWFSSLDAKSGYWQLRLDEETKKLTAFTCPTKESTSVLLYEWNVLPFGLKQAPGIYQRFMEENLKELNEFVLVYIDDILIFTKQDKEDHLQKLLIVLERCKEKGLVLSKKKARIAKQEIEFLGLILSTQGKLKLQPNVLEKVNVFPNKIEDRKQLQRFLGCINYISDQGFLKNITEYTKSLFPKISTKKEWKW	Soymovirus-01
AraHyp-264	Arachis hypogaea	NC_037628	Arachis hypogaea cultivar Tifrunner chromosome Arahy.11, arahy.Tifrunner.gnm1.KYV3	315	17909727	IEELLDEICAENPLDIKNTNNELVSIKLKDPTKEINVPNKIPYSARDREEFSLECRDLLEKGIIRLSKSSYAAPAFYVENNNEIKREKRRMVINYKKMNEATIGDAHKLPRKDSILEKIKGATWFLSLDAKSGYWQLRLDEETKKLTAFTCPTKESTSVLLYEWNVLPFGLKQAPGIYQRFMEENLKELNEFVLVYIDDILIFTKQDREDHLQKLLIVLERCKEKGLVLSKKKARIAKQEIEFLGLILSTQGKLKLQPNVLEKINLFPSKIEDRKQLQRFLGCINYISDQGFLKNITEYTKSLFPKISTKKEWKW	Soymovirus-01
AraHyp-265	Arachis hypogaea	NC_037628	Arachis hypogaea cultivar Tifrunner chromosome Arahy.11, arahy.Tifrunner.gnm1.KYV3	315	20077798	IEQLLDEICAENPLDIKNTNNELVSIKLKDPIKEINVPNKIPYSTRDREEFSLECRDLLEKGIIRLSKSPHATPAFYVENNNEIKRGKRRMVINYKKMNEATIGDAHKLPRKDSILEKIKGATWFSSLDAKSGYWQLRLDEETKKLTAFTCPTKESTSVLLYEWNVLPFGLKQAPGIYQRFMEENLKDLNEFVLVYIDDILIFTKQDREDHLQKLLIVLERCKEKGLVLSKKKARIAKQEIEFLGLILSTQGKLKLQPNVLEKVNLFPNKIEDRKQLQRFLGCINYISDQGFLKNIIEYTKSLFPKISTKKEWKW	Soymovirus-01
AraHyp-266	Arachis hypogaea	NC_037628	Arachis hypogaea cultivar Tifrunner chromosome Arahy.11, arahy.Tifrunner.gnm1.KYV3	315	27939025	IEELLDEICAENPLDIKNTNNELVSIKLKNPTKEINVPNKIPYSARDREKFSLECRDLLEKGIIRLSKSPHAAPAFYVENNNEIKRKKRRMVINYKKMNEATIGDAHKLPRKDSILEKIKGATWFSSLDAKSGYWQLRLDEETKKLTAFTCPTKESTSVLLYEWNVLPFGLKQAPGIYQRFMKENLKELNEFVLVYIDDILIFTKQDREDHLQKLLIVLERCKEKGLVLSKKKARIAKQEIEFLGLILSTQGKLKLQPNVLEKVNLFPNKIEDRKQLQRFLGCINYISDQRFLKNITEYTKSLFPKISTKKEWKW	Soymovirus-01
AraHyp-267	Arachis hypogaea	NC_037628	Arachis hypogaea cultivar Tifrunner chromosome Arahy.11, arahy.Tifrunner.gnm1.KYV3	315	34257821	IEELLDEICAENPLDIKNTNNELVSIKLKDPTKEINVPNKIPYSTRDREEFSLECRDLLEKGIIRLSKSPHAAPAFYVENNNKIKRGKRRMVINYKKMNEATIGDAHKLPRKDSILEKIKGATWFSSLDAKSGYWQLRLDEETKKLTAFTCPTKESTSVLLYEWNVLPFGLKQAPGIYQRFMEENLKELNEFVLVYIDDILIFTKQDREDHLQKLLIVLERCKEKELVLSKKKARIAKQEIEFLGLILSTQGKLKLQSNILEKVNLFPNKIEDRKQLQRFLGCINYISNQGFLKNITEYTKSLFPKISTKKEWKW	Soymovirus-01
AraHyp-268	Arachis hypogaea	NC_037628	Arachis hypogaea cultivar Tifrunner chromosome Arahy.11, arahy.Tifrunner.gnm1.KYV3	306	41593755	QIEKSICSDLPHAFWNRKEHVVDLPYEKNFKESKIPTKARPIQMNEQLLQHCQKEIKDLLDKGLIRPSKSPWSCSAFYVNKQAEIERGTPRLVINYKPLNEALQWIRYPIPNKKDLLSRLNSANIFSKFDMKSGFWQIQITESDRYKTAFTVPFGQYEWNVMPFGLKNAPSEFQKIMNDIFNPYSDFAIVYIDDVLIFSQTLHEHFKHVKTFMYIIQKNGLAVSKSKIVLFQTKIRFLGHIIFQGTITPIERSILFAEKFPDYILDKPQLQRFLGCLNYVSDFIPNLNNLIKPLHDRLKKNPPPWT	Florendovirus-01
AraHyp-269	Arachis hypogaea	NC_037628	Arachis hypogaea cultivar Tifrunner chromosome Arahy.11, arahy.Tifrunner.gnm1.KYV3	306	41599395	QIEKSICSDLPHAFWNRKEHVVDLPYEKNFKESKIPTKARPIQMNEQLLQHCQKEIKDLLDKGLIRPSKSPWSCSAFYVNKQAEIERGTPRLVINYKPLNEALQWIRYPIPNKKDLLSRLNSANIFSKFDMKSGFWQIQITESDRYKTAFTVPFGQYEWNVMPFGLKNAPSEFQKIMNDIFNPYSDFAIVYIDDVLIFSQTLHEHFKHVKTFMYIIQKNGLAVSKSKIVLFQTKIRFLGHIIFQGTITPIERSILFAEKFPDYILDKPQLQRFLGCLNYVSDFIPNLNNLIKPLHDRLKKNPPPWT	Florendovirus-01
AraHyp-270	Arachis hypogaea	NC_037628	Arachis hypogaea cultivar Tifrunner chromosome Arahy.11, arahy.Tifrunner.gnm1.KYV3	306	41607985	QIEKSICSDLPHAFWNRKEHVVDLPYEKNFKESKIPTKARPIQMNEQLLQHCQKEIKDLLDKGLIRPSKSPWSCSAFYVNKQAEIERGTPRLVINYKPLNEALQWIRYPIPNKKDLLSRLNSANIFSKFDMKSGFWQIQITESDRYKTAFTVPFGQYEWNVMPFGLKNAPSEFQKIMNDIFNPYSDFAIVYIDDVLIFSQTLHEHFKHVKTFMYIIQKNGLAVSKSKIVLFQTKIRFLGHIIFQGTITPIERSILFAEKFPDYILDKPQLQRFLGCLNYVSDFIPNLNNLIKPLHDRLKKNPPPWT	Florendovirus-01
AraHyp-271	Arachis hypogaea	NC_037628	Arachis hypogaea cultivar Tifrunner chromosome Arahy.11, arahy.Tifrunner.gnm1.KYV3	315	48005810	IEELLDEICAENPLDIKNTNNELVSIKLKDPTKEINAPNKIPYSARDREEFSLECRDLLEKRIIRLSKSPHAAPAFYVENNNEIKREKRRMVINYKKMNEATIGDAHKLPRKDSILEKIKGATCFSSLDAKSGYWQLRLDEETKKLTAFTCPTKESTSVLLYEWNVLPFGLKQAPGIYQIFMEENLKELNEFVLVYIDDILIFTKQDREDHLQKLLIVLERCKEKGLVLSKKKARMAKQEIEFLGLILSTQGKLKLQPNVLEKVNLFPNKIEDRKQLQRFLGCINYISDQGFLKNITEYTKSLFPKISTKKEWKW	Soymovirus-01
AraHyp-272	Arachis hypogaea	NC_037628	Arachis hypogaea cultivar Tifrunner chromosome Arahy.11, arahy.Tifrunner.gnm1.KYV3	315	85586141	IEKLLDEICAENPLDIKNTNNELVSIKLKDPTKEINVPNKIPYSARDREEFSLECRDLLEKGIIRLSKSPHAAPAFYVKNNNEIKRGKRRMVINYKKMNEATIGDAHKLPRKDSILEKIKGATWFSSLDAKSGYWQLRLDEETKKLTTFTCPTKESTSVLLYEWNVLPFGLKQAPGIYQRFMEENLKELNEFVLVYIDDILIFTKQDREDHLQKLLIVLERGKEKGLVLSKKKARIAKQEIEFLGLILSTQGKLKLQPNVLEKVNLFPNKIEDRKQLQRFLGCINYISDQGFLKNITEYTKSLFPKISTKKEWKW	Soymovirus-01
AraHyp-273	Arachis hypogaea	NC_037628	Arachis hypogaea cultivar Tifrunner chromosome Arahy.11, arahy.Tifrunner.gnm1.KYV3	315	133533814	IEELLDEICAENPLDVKNTNNELVSIKLKDPTKEINVPNKIPYSARDREEFSLECRDLLEKGIIRLSKSPHAAPAFYVENNNEIKRGKRRMVINYKKMNEATIGDAHKLPRKDSILEKIKGATWFSSLDAKSGYWQLRLDEETKKLTAFTCPTKESTSVLLYEWNVLPFGLKQAPGIYQRFMEENLKELNEFVLVYIDDILIFTKQDREDHLQKLLIVLERCKEKGLVLSKKKARIAKQEIEFLGLILSTQGKLKLQPNVLEKVNLFPNKIEDRKQLQRFLGCINYISDQGFLKNITEYTKSLFPKISTKKEWKW	Soymovirus-01
AraHyp-274	Arachis hypogaea	NC_037628	Arachis hypogaea cultivar Tifrunner chromosome Arahy.11, arahy.Tifrunner.gnm1.KYV3	315	144099175	IEELLDEICAENPLDIKNTNNELVNIKLKDPTKEINVPNKIPYSARDREEFSLECRDLLEKGIIRLSKSHHAAPAFYVKNNNEIKRGKRRMVINYKKMNEAIIGDAHKLPRKDSILEKIKGATWFSSLDAKSGYWQLRLDEETKKLTAFTCPTKESTSVLLYEWNVLPFGLKQAPGIYQRFIEENLKELNEFVLVYIDDILIFTKQDKEDHLQKLLIVLERCKEKGLVLSKKKARIAKQEIEFLGLIRSTQGKLKLQPNVLEKVNLFPNKIEDRKQLQRFLGCINYISDQGFLKNITEYTKSLFPKISTKKEWKW	Soymovirus-01
AraHyp-275	Arachis hypogaea	NC_037628	Arachis hypogaea cultivar Tifrunner chromosome Arahy.11, arahy.Tifrunner.gnm1.KYV3	315	148413562	IEELLDKICAENPLDIKNTNNELVSIKLKDPTKEINVPNKIPYSARDREEFSLECRDLLEKGIIRLSKSPHAAPAFYVENNNEIKRGKRRMVINYKKMNEATIGDAHKLPRKDSILEKIKGATWFSSLDAKSGYWQLRLDEETKKLTAFTCPTKESTSVLLYEWNVLPFGLKQAPGIYQRFMEENLKELNEFVLVYIDDILIFTKQDREDHLQKLLIVLERCKEKGLVLSKKKARIAKQEIEFLGLILSTQGKLKLQPNVLEKVNLFPNRIEDKKQLQRFLGCINYISDQGFLKNITEYTKSLFPKISIKKEWKW	Soymovirus-01
AraHyp-276	Arachis hypogaea	NC_037628	Arachis hypogaea cultivar Tifrunner chromosome Arahy.11, arahy.Tifrunner.gnm1.KYV3	315	149180890	IEELLDEICAENPLDIKNTNNELVSIKLKDPTKEINVPNKIPYSARDREEFSLECRDLLEKGIIRLSKSPHAAPAFYVENNNEIKRGKRRMVINYKKMNEATIGDAHKLPRKDSILEKIKGATWFSSLDAKSGYWQLRLDEETKKLTAFTCPTKESTSVLLYEWNVLPFGLKQAPGIYQRFMEENLKELNEFVLVYIDDILIFTKQDREDHLQKLLIVLERCKEKGLVLSKKKARLAKQEIEFLGLILSTQGKLKLQPNVLEKVNLFPNRIEDRKQLQRFLGCINYISDQGFLKNITEYTKSLFPKISTKKEWKW	Soymovirus-01
AraHyp-277	Arachis hypogaea	NC_037629	Arachis hypogaea cultivar Tifrunner chromosome Arahy.12, arahy.Tifrunner.gnm1.KYV3	306	1252891	QIEKSICSDLPHAFWNRREHVVDLPYEKNFKESKIPTKARPIQMNEQLLQHCQKEIKDLLDKGLIRPSKSPWSCSAFYVNKQAEIERGTPRLVINYKPLNEALQWIRYPIPNKKDLLNRLNSANIFSKFDMKSGFWQIQITESDRYKIAFTVPFGQYEWNVMPFGLKNAPSEFQKIMNDIFNPYSNFAIVYIDDVLIFSQSLHEHFKHVKTFMYIIKKNGLAVSKPKIVLFQTKIRFLGHTIFQGTITPIERSILFAEKFPDYILDKPQLQRFLGCLNYVSEFIPNLNNLIKPLHDRLKKNPPPWT	Florendovirus-01
AraHyp-278	Arachis hypogaea	NC_037629	Arachis hypogaea cultivar Tifrunner chromosome Arahy.12, arahy.Tifrunner.gnm1.KYV3	315	7554747	IEELLDEICAENPLDIKNTNNELVSIKLKDPTKEINVPNKIPYSARDREEFSLECRDLLEKGIIRLSKSPHAAPAFYVENNNEIKRGKRRMVINYKKMNEATIGDAHKLPRKDSILEKIKGATWFSSLDAKSGYWQLRLDEETKKLTAFTCPTKESTSVLLYEWNVLPFGLKQAPGIYQRFMEENLKELNEFVLVYIDDILIFTKQDREDHLQKLLIVLERCKEKGLVLSKKKARIAKQEIEFLGLILSTQGKLKLQPNVLEKVNLFPNKIEDRKQLQRFLGCINYISDQGFLKNITEYTKNLFPKISTKKEWKW	Soymovirus-01
AraHyp-279	Arachis hypogaea	NC_037629	Arachis hypogaea cultivar Tifrunner chromosome Arahy.12, arahy.Tifrunner.gnm1.KYV3	315	9460078	IEELLDEICAENPLDVKNTNNELVSIKLKDPTKEINVPNKIPYSARDREEFSLECRDLLEKGIIRLSKSPHAAPAFYVENNNEIKREKQRMVINYKKLNEATIGDAHKLPRKDSILEKIKGATWFSSLDAKSGYWQLRLDEETKKLTAFTCPTKESTSVLLYEWNVLPFGLKQAPGIYQRFMEENLKELNEFVLVYIDDILFFTKQDREDHLQKLLIVLERCKEKGLVLSKKKARIAKQEIEFLGLILSTQGKLKLQPNVLEKVNLFPNKIEDRKQLQRFLGCINYISDQGFLKNITEYTKSLFPKISTKKEWKW	Soymovirus-01
AraHyp-280	Arachis hypogaea	NC_037629	Arachis hypogaea cultivar Tifrunner chromosome Arahy.12, arahy.Tifrunner.gnm1.KYV3	313	13518260	RILDEICAENPLDIKNTNKKLVSIKLKDPTKEINVPNKISYSARDREEFSLECKDLLEKGIIRLSKSPHAAPAFYVENNNEIKRGKRRMVINYKKMNEATIGDDHKLSRKDSILEKIKGATWFSSLDAKSGYWQLRLDEETKKLTVFTCPTKESTSVLLYEWNVLPFGLKQAPGIYQRFMEENLKELNEFVLVYIGDILIFTKQDKEDHLQKLLIVLKRCKEKGLVLNKKKARIAKQEIEFLGLILSTQGRLKLQPNNLEKVNLFPNKIEDRKQLQRFLGCINYISDQGFLKNITEYTKSLFPKISTKKEWKW	Soymovirus-01
AraHyp-281	Arachis hypogaea	NC_037629	Arachis hypogaea cultivar Tifrunner chromosome Arahy.12, arahy.Tifrunner.gnm1.KYV3	315	20069542	IEELLDEICAENPLDIKNTNNELVSIKLKDPTKEINIPNKIPYSARDREEFSLECRDLLEKGIIRLSKSPHAAPAFYVENNNEIKRGKRRMVINYKKMNEATIGDAHKLPRKDFILEKIKGATWFSSLDAKSGYWQLRLDEETKKLTAFTCPTKESTSVLLYEWNVLPFRLKQAPGIYQRFMEENLKELNEFVLVYIDDILIFTKQDREDHLQKLLIVLERCKEKGLVLSKKKARIAKQEIEFLGLILSTQGKLKLQPNILEKVNLFPNKIEDRKQLQRFLGCINYISDQRFLKNITEYTKSLFPKISTKKEWKW	Soymovirus-01
AraHyp-282	Arachis hypogaea	NC_037629	Arachis hypogaea cultivar Tifrunner chromosome Arahy.12, arahy.Tifrunner.gnm1.KYV3	308	23581330	EELLDEICAKNPLDIKNTNNELVSIKLKDSTKEINVPNKIPYSARDREEFSLECKDLLEKGIIRLSKSSHAVPAFYVENNNEIKREKQRMVINYKKMNEATVGDAHKLPRKDSILEKIKGATWFSSLDAKSGYWQLRLDEETKKLTAFTCPTKESTSVLLYEWNVLPFGLKQAPGIYQRFMEENLKELNEFVLVYIDDILIFTKQDKEDHLQKLLIVLERCKEKGLVLSKKKARIAIQEIEFLGLILSTQGKLKLQPNVLEKVNLFPNKIEDRKQLQRFLGCINYISDQGFLKNITEYTKNLFPKIST	Soymovirus-01
AraHyp-283	Arachis hypogaea	NC_037629	Arachis hypogaea cultivar Tifrunner chromosome Arahy.12, arahy.Tifrunner.gnm1.KYV3	310	23977992	IEEKIKKELCSLNPKAFQHRKLHEMFLSCVDGFNEKDIPTKAKSIYMNKEYLEYCKKEIQEYLDKELIRPSKSPWSCTGFCMMKVSEIERGAPKLVINYKPLKKVLKWIRYPLPNKSDLIKRLNKANIFSKFDLKSGYYQIAVKEEDRYKTAFIVPFGHYEWNVMPQGLKNAPSEFQEIMNNIFYPHIEFTIVYLDDVLVYSKGINQHIYHLKKFMNIIKEQGLVLSKKKMKIFITKVRFLGYEIYQETIIVPIKRAIEFADKFPNEITDKKQLQRFLGCLNYMAEFLLGIRVTCEPLYKRLRKNPPPWT	Florendovirus-05
AraHyp-284	Arachis hypogaea	NC_037629	Arachis hypogaea cultivar Tifrunner chromosome Arahy.12, arahy.Tifrunner.gnm1.KYV3	315	34746359	IEELLDKICAENPLDIKNTNNELVSIKLKDPTKEINVPNKIPYSARDREEFSLECRDLLEKGIIRLGKSPHAAPAFYVENNNEIKRGKRRMVINYKKMNEATISDAHKLPRKDSILEKIKGATWFSSLDAKSGYWQLRLDEETKKLTAFTCPTKESTSVLLYEWNVLPFGLKQAPGIYQRFMEENLKELNEFVLVYIDDILIFTKQDREDHLQKLLIVLERCKEKGLVLSKKKARIAKQEIEFLGLILSTQGKLKLQPNVLEKVNLFPNKIEDRKQLQIFLGCINYISDQGFLKNITEYTKSLFPKISIKKEWKW	Soymovirus-01
AraHyp-285	Arachis hypogaea	NC_037629	Arachis hypogaea cultivar Tifrunner chromosome Arahy.12, arahy.Tifrunner.gnm1.KYV3	307	36548908	IEELLGEICADNPLDIKNTNKKLVSIKLKDPTKEINLPNKIPYSIRDREEFSLECKDLLKKGIIRLSKSSHATPAFYVENNNKIKRGKRRMVINYKKMNEATVGDAHKLPRKDSILEKIKGATWFSSLDAKSGYWQLRLDEETKKLTSFTCPTKESISVLLYKWNVLPFGLKQAPGIYQRFMEENLKELNEFVLVYIDDILIFTKQDKEDHLQKLLIVLERCKEKGLVLSKKKARIAKQEIEFLGLILFTQGKLKFQPNILEKVNLFSNKIEDRKQLQRFLGCINYISDQEFLKNITEYTKNLFPKI	Soymovirus-01
AraHyp-286	Arachis hypogaea	NC_037629	Arachis hypogaea cultivar Tifrunner chromosome Arahy.12, arahy.Tifrunner.gnm1.KYV3	315	105256261	IEELLDEICAENPLDIKNTNNELVSIKLKDPTKEINVPNKIPYFARDREEFSLECRDLLEKGIIRLSKNPHAAPAFYVENNNEIKRGKRRMVINYKKMNEETIGDAHKLPRKDSILEKIKGATWFSSLDSKSGYWQLRLDEETKKLTAFTCPTKESTSVLLYEWNVLPFGLKQAPGIYQRFMEENLKELNEFVLVYIDDILIFTKQDREDHLQKLLIVLERCKEKGLVLSKKKARIAKQEIEFLGLILSTQGKLKLQPNVLEKVNLFPNKIEDRKQLQRFLGCINYISDQGFLKNITEYTKNLFPKISTKKEWKW	Soymovirus-01
AraHyp-287	Arachis hypogaea	NC_037629	Arachis hypogaea cultivar Tifrunner chromosome Arahy.12, arahy.Tifrunner.gnm1.KYV3	315	106542124	IEQLLDEICAENPLDIKNTNNELVSIKLKDSIKEINVPNKIPYSARDREEFSLECRDLLEKGIIRLSKNPHAAPAFYVENNNEIKRGKRRMVINYKKMNEVTIGDAHKLPRKDSILEKIKGATWFSSLDAKSGYWQLRLDEETKKLTAFTCPTKESTSVLLYEWNVLPFGLKQAPGIYQRFMKENLKDLNEFVLVYIDDILIFTKQDREDHLQKLLIVLERCKEKGLVLSKKKARIAKQEIEFLGLILSTQGKLKLQPNVLEKVNLFPNKIEDRKQLQRFLGCINYISDQGFLKNITEYTKSLFPKISTKKEWKW	Soymovirus-01
AraHyp-288	Arachis hypogaea	NC_037629	Arachis hypogaea cultivar Tifrunner chromosome Arahy.12, arahy.Tifrunner.gnm1.KYV3	315	109916727	IEELLDEICAENPLDIKNTNNELVSIKLKDPTKEINVPNKIPYSARDREEFSLECRDLLEKGIIRLSKSPHAAPAFYVENNNEIKRGKRRMVINYKKMNEATIGDAHKLPRKDSILEKIKGATWFSSLDAKSGYWQLRLDEETKKLTAFTCPTKESTSVLLYEWNVLPFGLKQAPGIYQRFMEENLKELNEFVLVYIDDILIFTKHDREDHLQKLLIVLERCKEKGLVLSKKKVRIAKQEIEFLGLILSTQGKLKLQPNVLEKVNLFPNKIEDRKQLQRFLGCINYISDQGFLKNITEYTKSLFPKISTKKEWKW	Soymovirus-01
AraHyp-289	Arachis hypogaea	NC_037629	Arachis hypogaea cultivar Tifrunner chromosome Arahy.12, arahy.Tifrunner.gnm1.KYV3	315	113176997	IEELLDEICAENPLDIKNTNNELVSIKLKDPTKEINVPNKIPYSARDREEFSLECRDLLEKGIIRLSKSPHAAPAFYVENNNEIKREKRRMVINYKKMNEATIGDAHKLPRKDSILEKIKGATWFSSLDAKSGYWQLRLDEETKKLTAFTCPTKESTSVLLYEWNVLPFGLKQAPGIYQRFMEENLKELNEFVLVYIDDILIFTKQDREDHLQKLLIVLERCKEKGLVLSKKKARIAKQEIEFLGLILSTQGKLKLQPNILKKVNLFPNKIEDRKQLQRFLGCINYISDQGFLRNITEYTKSLFPKISTKKEWKW	Soymovirus-01
AraHyp-290	Arachis hypogaea	NC_037629	Arachis hypogaea cultivar Tifrunner chromosome Arahy.12, arahy.Tifrunner.gnm1.KYV3	315	114416212	IEELLDEICAENPLDIKNTNSELVSIKLKDPTKEINVPNKIPYSARDREEFSLECKDLLEKGIIRLSKSPHAAPAFYVENNNEIKRGKRRMVINYKKMNEATIGDAHKLPIKDSILEKIKGATWFSSLDAKSGYWQLRLDEETKKLTAFTCPTKESTSVLLYEWNVLPFGLKQVPGIYQRFMEENLKELNEFVLVYIDDILIFTKRDKEDHLQKLLIVLERCKEKGLVLSKKKARIAKQEIEFLGLILSTQGKLKLQPNVLEKVNLFPNKIEDRKQLQRFLGCINYISDQRFLKNITEYTKSLFPKISTKKEWKW	Soymovirus-01
AraHyp-291	Arachis hypogaea	NC_037629	Arachis hypogaea cultivar Tifrunner chromosome Arahy.12, arahy.Tifrunner.gnm1.KYV3	315	117518272	IEEFLDEICAENPLDIKNTNNELVSIKLKDPTKEINVPNKIPYSARDREEFSLECKDLLEKGIIRLSKSPHAAPAFYVENNNEIKTGKRRMVINYKKMNEATIGDAHKLPRKDSILEKIKGATWFSSLDAKSGYWQLRLDEETKKLTAFTCPTKESTSVLLYEWNVLPFGLKQAPCIYQRFMEENLKELNEFVLVYINDILIFTKQDKEDHLQKLLIVLERCKDKGLVLSKKKARITKQEIEFLGLILSTQGRLKLQPNVLEKVNLFPNKIEDRKQLQRFLGCINYISDQGFLKNITEYTKSLFPKISTKKEWKW	Soymovirus-01
AraHyp-292	Arachis hypogaea	NC_037630	Arachis hypogaea cultivar Tifrunner chromosome Arahy.13, arahy.Tifrunner.gnm1.KYV3	315	2649772	IEELLDEICAENPLDIKNTNNELVSIKLKDPTKEINVPNKIPYSARDREEFSLECRDLLEKGIIRLSKSPHAAPAFYVENNNEIKREKRRMVINYKKMNEATIGDAHKLPRKDSILEKIKGATWFSSLDAKSGYWQLRLDEETKKLTAFTCPTKESTSVLLYEWNVLSFGLKQVPGIYQRFMEENLKELNEFVLVYIDDILIFTKQDKEDHLQKLLIVLERCKEKGLVLSKKKARIAKQEIEFLGLILSTQGKLKLQPNVLEKVNLFPSKIEDRKQLQRFLGCINYISDQGFLKNITEYTKSLFPKISTKKEWKW	Soymovirus-01
AraHyp-293	Arachis hypogaea	NC_037630	Arachis hypogaea cultivar Tifrunner chromosome Arahy.13, arahy.Tifrunner.gnm1.KYV3	315	5171391	IEELLNEICAENPLDIKNTNNELVSIKLKDPTKEINVPNKIPYSARDREEFSLECRDLLEKGIIRLSKSPHAAPAFYVENNNEIKRGKRRMVINYKKMNEATIGDAHKLSRKDSILEKIKGATWFSSLDAKSGYWQLRLDEETKKLTAFTCPTKESTSVLLYEWNVLPFGLKQAPGIYQRFMEENLKELNEFVLVYIDDILIFTKQDREDHLQKLLIVLERCKEKGLVLSKKKARIAKQKIEFLGLILSTQEKLKLQPNVLEKVNLFPNKIEDRKQLQRFLGCINYISDQGFLKNITEYTKSLFPKISTKKEWKW	Soymovirus-01
AraHyp-294	Arachis hypogaea	NC_037630	Arachis hypogaea cultivar Tifrunner chromosome Arahy.13, arahy.Tifrunner.gnm1.KYV3	315	5942283	IEELLDEICAENPLDIKNTNNELVSIKLKDPTKEINVPNKIPYSARDREEFSLECRDLLEKGIIRLSKSPHAAPAFYVENNNEIKRGKRRMVINYKKMNEATIGDAHKLPRKDSILEKIKGATWFSSLDAKSGYWQLRLDEETKKLTAFTCPTKESTSVLLYEWNVLPFGLKQAPGIYQRFMEENLKELNEFVLVYIDDILIFTKQDREDHLQKLLIVLERCKEKGLVLSKKKARIAKQEIEFLGLILSTQGKLKLQPNVLEKVNLFPNKIEDRKQLQRFLGCINYISDQGFLKNITEYTKSLFPKISTKKEWKW	Soymovirus-01
AraHyp-295	Arachis hypogaea	NC_037630	Arachis hypogaea cultivar Tifrunner chromosome Arahy.13, arahy.Tifrunner.gnm1.KYV3	315	7069323	IEELLNEICAENPLDIKNTNNELVSIKLKDPTKEINVPNKIPYSARDREEFSLECRDLLEKGIIRLSKSPHAAPAFYVENNNEIKRGKRRMVINYKKMNEVTIGDAHKLPRKDSILEKIKGATWFSSLDAKSGYWQLRLDEETKKLTAFTCPTKESTSVLLYEWNVLPFGLKQAPGIYQRFMEENLKELNEFVLVYIDDILIFTKQDREDHLQKLLIVLERCKEKGLVLSKKKARIAKQEIEFLGLILSTQGKLKLQPNVLEKVNLFPNKIEDRKQLQRFLGCINYISDQGFLKNITEYTKSLFPKISTKKEWKW	Soymovirus-01
AraHyp-296	Arachis hypogaea	NC_037630	Arachis hypogaea cultivar Tifrunner chromosome Arahy.13, arahy.Tifrunner.gnm1.KYV3	315	8872723	IEELLDEICAENPLDIKNTNNELVSIKLKDPTKEINVPNKIPYSAKDKEEFSLECRDLLEKGIIRLSKSPHAAPAFYVENNNEIKRGKRRMVINYKKMNEATIGDAHKLPRKDSILEKIKGATWFSSLDAKSGYWQLRLNEETKKLTAFTCPTKESTSVLLYEWNVLPFGLKQAPGIYQRFMEENLRELNEFVLVYIDDILIFTKQDKEDHLQKLLIVLERCKEKGLVLSKKKARIAKQEIEFLGLILSTQGKLKLQPNVLEKVNLFPNKIEDRKQLQRFLGCINYISDQGFLKNITEYTKSLFPKISTKKEWKW	Soymovirus-01
AraHyp-297	Arachis hypogaea	NC_037630	Arachis hypogaea cultivar Tifrunner chromosome Arahy.13, arahy.Tifrunner.gnm1.KYV3	315	10450729	IEELLDEICAENPLDVKNTNNELVSIKLKDPTKEINVPNKIPYSARDREEFSLECRDLLEKGIIRLSKSPHAAPAFYVENNNEIKRGKRRMVINYKKMNEATIGDAHKLPRKDSILEKIKGATWFSSLDAKSGYWQLRLDEETKKLTAFTCPTKESTSVLLYEWNVLPFELKQAPGIYQRFMEENLKELNEFVLVYIDDILIFTKQDREDHLQKLLIVLERCKEKGLVLSKKKARIAKQEIEFLGLILSTQGKLKLQPNVLEKVNLFPNKIEDRKQLQRFLGCINYISDQGFLKNITEYTKSLFPKISTKKEWKW	Soymovirus-01
AraHyp-298	Arachis hypogaea	NC_037630	Arachis hypogaea cultivar Tifrunner chromosome Arahy.13, arahy.Tifrunner.gnm1.KYV3	315	10674953	IEEFLDEICAENPLDIKNTNNELVSIKLKDPTKEINVPNKIPYSTRDREEFSLECKDLLEKGIIRLSKSPHAAPAFYVENNNEIKRGKRRMVINYKKMNEATIGDAHKLPRKDSILEKIKGATWFSSLDAKSGYWQLRLDEETKKLTAFTCPTKESTSVLLYEWNVLPFGLKQAPGIYQRFMEENLKELNEFVLVYIDDILIFTKQDKEDHLQKLLIVLERCKDKGLVLSKKKARIAKQEIEFLGLILSTQGKLKLQPNVLEKVNLFPNKIEDRKQLQRFLGCINYISDQGFLKNITEYTKSLFPKISTKKEWKW	Soymovirus-01
AraHyp-299	Arachis hypogaea	NC_037630	Arachis hypogaea cultivar Tifrunner chromosome Arahy.13, arahy.Tifrunner.gnm1.KYV3	315	11471076	IEELLDKICAENPLDIKNTNKKLVSIKLKDPTKEINVSNKIPYSARDREEFSLECKDLLEKEIIRLSKSSHATPAFYVENNNEIKRRKRRMVINYKKMNEATIGDAHKLPKKNSILEKIKGATWFSSLDAKLGYWQLRLDEETNKLTAFTCLTKESTSVLLYEWNVLPFGLKQAPGIYQRFMEENLKELNEFVLVYIDDILIFTKQDKEDHLQKLLIVLERCKEKGLVLSKKKARIAKQEIEFLGLIISTQGKLKLQPNVLEKVNLFPNKIEDRKQLQRFLGCINYISYQGFLKNITEYTKSLFPKISTKKEWKW	Soymovirus-01
AraHyp-300	Arachis hypogaea	NC_037630	Arachis hypogaea cultivar Tifrunner chromosome Arahy.13, arahy.Tifrunner.gnm1.KYV3	315	19373227	IEELLDEICAENPLDVKNTNNELVSIKLKDPTKEINVPNKIPYSARDREEFSLECRDLLEKGIIRLSKSPHAAPAFYVENNNEIKRGKRRMVINYKKMNEATIGDAHKLPRKDSILEKIKGATWFSSLDAKSGYWQLRLDEETKKLTAFTCPTKESTSVLLYEWNVLPFGLKQAPGIYQRFMEENIKELNEFVLVYIDDILIFTKQDREDHLQKLLIVLERCKEKGLVLSKKKARIAKQEIEFLGLILSTQGKLKLQPNVLEKVNLFPNKIEDRKQLQRFLGCINYISDQGFLKNITEYTKSLFPKISTKKEWKW	Soymovirus-01
AraHyp-301	Arachis hypogaea	NC_037630	Arachis hypogaea cultivar Tifrunner chromosome Arahy.13, arahy.Tifrunner.gnm1.KYV3	315	21424999	IEELLDKICVENPLDIKNINKELVSIKLKDPTKEINVSNKIPYSARDREEFSLECKDLLEKEIIRLSKSPHATPAFYVKNNNKIKREKRRMVINYKKMNEATIGDAHKLPGKDSILEKIKGATWFSSLDAKSGYWQLRLDEETKKLTAFTCPTKESTSVLLYEWNVLPFGLKQAPGIYQRFMEENLKELNEFILVYIDDILIFTKQNKKDHLQKLLIVLERCKEKGLVLSKKKARIAKQEIKFLGLILSTQEKLKLQPNILEKVNLFPNKIEDRKQLQRFLGCINYISDQGFLKNITEYTKSLFPKISTKKEWKW	Soymovirus-01
AraHyp-302	Arachis hypogaea	NC_037630	Arachis hypogaea cultivar Tifrunner chromosome Arahy.13, arahy.Tifrunner.gnm1.KYV3	315	23813578	IEELLDEICAENPLDVKNTNNELVSIKLKDPTKEINVPNKIPYSARDREEFSLECRDLLEKGIIRLSKSPHAAPAFYVENNNEIKRGKRRMVINYKKMNEATIGDAHKLSRKDSILEKIKGATWFSSLDAKSGYWQLRLDEETKKLTAFTCPTKESTSVLLYEWNVLPFGLKQAPGIYQRFMEENLKELNEFVLVYIDDILIFTKQDREDHLQKLLIVLERCKEKGLVLSKKKARIAKQEIEFLGLILSTQGKLKLQPNVLEKVNLFPNKIEDRKQLQRFLGCINYISDQGFLKNITEYTKSLFPKISTKKEWKW	Soymovirus-01
AraHyp-303	Arachis hypogaea	NC_037630	Arachis hypogaea cultivar Tifrunner chromosome Arahy.13, arahy.Tifrunner.gnm1.KYV3	315	24037717	IEELLDEICAENPLDIKNTNNELVSIKLKDSTKEINVPNKISYSARDREEFSLECRDLLEKGIIRLSKSPHAAPAFYVENNNEIKRGKRRMVINYKKMNEATIGDAHKLPRKDSILEKIKGATWFSSLDAKSGYWQLRLDEETKKLTAFTCPTKESTSVLLYEWNVLPFGLKQAPGIYQRFMEENLKELNEFVLVYIDDILIFTKQDREDHLQKLLIVLERCKEKGIVLSKKKARIAKQEIEFLGLILSTQEKLKLQPNVLEKVNLFPNKIEDRKQLQRFLGCINYISDQEFLKNITEYTKSLFPKISTKKEWKW	Soymovirus-01
AraHyp-304	Arachis hypogaea	NC_037630	Arachis hypogaea cultivar Tifrunner chromosome Arahy.13, arahy.Tifrunner.gnm1.KYV3	315	26281963	IEELLDEICAENPLDVKNTNNELVSIKLKDPTKEINVPNKIPYSARDREEFSSECRDLLEKGIIRLSKSPRAAPAFYVENNNEIKRGKRRMVINYKKMNEATIGDAHKLPRKDSILEKIKGATWFSSLDAKSGYWQLRLDEETKKLTAFTCPTKESTSVLLYEWNVLPFGLKQAPGIYQRFMEENLKELNEFVLVYIDDILIFTKQDKEDHLQKLLIVLERCKEKGLVLSKKKARIAKQEIEFLGLILSTQGKLKLQPNVLEKVNLFPNKIEDRKQLQRFLGCINYISDQGFLKNITEYTKSLFPKISTKKEWKW	Soymovirus-01
AraHyp-305	Arachis hypogaea	NC_037630	Arachis hypogaea cultivar Tifrunner chromosome Arahy.13, arahy.Tifrunner.gnm1.KYV3	315	29369277	IEELLDEICAENPLDIKNTNNELVSIKLKDPTKEINVPNKIPYSARDREEFSLECRDLLEKGIIRLSKSPHAAPAFYVENNNEIKRGKRRMVINYKKMNEATIGDAHKLPRKDSILEKIKGATWFSSLDAKSGYWQLRLDEETKKLTAFTCPTKESTSVLLYEWNVLPFGLKQAPGIYQRFMEENLKELNEFVLVYIDDILIFTKQDREDHLQKLLIVLERCKEKGLVLSKKKARIAKQEIEFLGLILSTQGKLKLQPNVLEKVNLFPNKIEDRKQLQRFLGCINYISDQGFLKNITEYTKSLFPKISTKKEWKW	Soymovirus-01
AraHyp-306	Arachis hypogaea	NC_037630	Arachis hypogaea cultivar Tifrunner chromosome Arahy.13, arahy.Tifrunner.gnm1.KYV3	315	31310339	IEELLDEICAENSLDVKNTNNELVSIKLKDPTKEINVPNKIPYSARDREEFSLECRDLLEKGIIRLSKSPHATLAFYVENNNEIKRGKRRMVINYKKMNEATIGDAHKLPRKDSILEKIKGATWFSSLDAKSGYWQLRLDEETKKLTAFTCPTKESTSVLLYEWNVLPFGLKQAPGIYQRFMEENLKELNEFVLVYIDDILIFTKQDREDHLQKLLIVLERCKEKGLVLSKKKARIAKQEIEFLGLILSTQGKLKLQPNVLEKVNLFPNKIEDRKQLQRFLGCINYISDQGFLKNITEYTKSLFPKISTKKEWKW	Soymovirus-01
AraHyp-307	Arachis hypogaea	NC_037630	Arachis hypogaea cultivar Tifrunner chromosome Arahy.13, arahy.Tifrunner.gnm1.KYV3	315	39775844	IEELLDEICAENPLDIKNTNNELVSIKLKDPTKEINVPNKIPYSARDREEFSLECRDLLEKRIIRLSKSPHAAPAFYVENNNEIKRGKRRMVINYKKMNEATIGDAHKLPRKDSILEKIKGATWFSSLDAKSGYWQLRLDEETKKLTAFTCPTKESTSVLLYEWNVLPFGLKQAPGIYQRFMEENLKELNEFVLVYIDDILIFTKQDREDHLQKLLIVLERCKEKGLVLSKKKARIAKQEIEFLGLILSTQGKLKLQPNVLEKVNLFPNKIEDRKQLQRFLGCINYISDQGFLKNITEYTKSLFPKISTKKEWKW	Soymovirus-01
AraHyp-308	Arachis hypogaea	NC_037630	Arachis hypogaea cultivar Tifrunner chromosome Arahy.13, arahy.Tifrunner.gnm1.KYV3	315	51828442	IEELLDEICAENPLDIKNTNNELVSIKLKDPTKEINVPNKIPYFARDREEFSLECRDLLEKGIIRLSKSPHAAPTFYVENNNEIKRGKRRMVINYKKMNEATIGDAHKLPRKDSILEKIKGATWFSSLDAKSGYWQLRLDEETKKLTAFTCPTKESTSVLLYEWNVLPFGLKQAPGIYQRFMEENLKELNEFVLVYIDDILIFTKQDREDHLQKLLIVLERCKEKGLVLSKKKARIAKQEIEFLGLILSTQGKLKLQPNVLEKVNLFPNKIEDRKQLQRFLGCINYISDQGFLKNITEYTKSLFPKISTKKEWKW	Soymovirus-01
AraHyp-309	Arachis hypogaea	NC_037630	Arachis hypogaea cultivar Tifrunner chromosome Arahy.13, arahy.Tifrunner.gnm1.KYV3	315	53601326	IEELLDKICAENPLDIKNTNKELVSINLKDPTKEINVPNKIPYSARDREEFSLECKDLLEKEIIRLSKSPHAAPAFYVENNNEIKRGKRRMVINYKKMNEATIGDAHKLPRKDFILEKIKGATWFSSLDAKSGYWQLRLDEETKKLTAFTCPTKESTSVLLYEWNVLPFGLKQAPGIYQRFMEENLKELNEFVLVYIDDILIFIKQDKEDHLQKLLIVLERCKEKGLVLSKKKARIAKQEIEFLGLILSIQGKLKLQPNILEKVNLFPNKIEDRKQLQRFLGCINYISDQGFLKNITEYTKSLFPKISTKKEWKW	Soymovirus-01
AraHyp-310	Arachis hypogaea	NC_037630	Arachis hypogaea cultivar Tifrunner chromosome Arahy.13, arahy.Tifrunner.gnm1.KYV3	315	56862302	IEELLDEICAENPLDIKNTNNELVSIKLKDPTKEINVPNKISYSARDREEFSLECRDLLEKGIIRLSKSPHAAPAFYVENNHEIKRGKRRMVINYKKMNEATIGDAHKLPRKDSILEKIKGATWFSSLDAKSGYWQLRLDEETKKLTAFTCPTKESTSVLLYEWNVLPFGLKQAPGIYQRFMEENLKELNEFVLVYIDDILIFTKQDREDHLQKLLIVLERCKEKGLVLSKKKARLAKQEIEFLGLILSTQGKLKLQPNVLEKVNLFPNKIEDRKQLQRFLGCINYISDQGFLKNITEYTKSLFPKISTKKEWKW	Soymovirus-01
AraHyp-311	Arachis hypogaea	NC_037630	Arachis hypogaea cultivar Tifrunner chromosome Arahy.13, arahy.Tifrunner.gnm1.KYV3	309	57639162	IEEKIKKELCSLNPTTFQHRKLHEISLPYEDGFNEKDIPTKAKPIHMNKEYLEYCKKEIQEYLDKGLIRPSKSPWSYTGFYVMKASEIERGAPRLVINYKPLNKVLKWIRYPLPNKSDLIKRLNKANIFSKFDLKSGYYQIAVKEEDRYKTAFIVPFGHYEWNVMPQGLKNAPSEFQEIMNNIFYPHIEFTIVYLDDVLVYSKGIKQHIYHLEKFMNIIKEQGLVLSEKKMKIFTTKVRFLGYEIYQGTIVPIKRAIEFANKFPNEITDKKQLQKFLGCLNYVAEFLPGIRVTCEPLYKRLRKNPPPWT	Florendovirus-05
AraHyp-312	Arachis hypogaea	NC_037630	Arachis hypogaea cultivar Tifrunner chromosome Arahy.13, arahy.Tifrunner.gnm1.KYV3	309	57647334	IEEKIKKELCSLNPTTFQHRKLHEISLPYEDGFNEKDIPTKAKPIHMNKEYLEYCKKEIQEYLDKGLIRPSKSPWSYTGFYVMKASEIERGAPRLVINYKPLNKVLKWIRYPLPNKSDLIKRLNKANIFSKFDLKSGYYQIAVKEEDRYKTAFIVPFGHYEWNVMPQGLKNAPSEFQEIMNNIFYPHIEFTIVYLDDVLVYSKGIKQHIYHLEKFMNIIKEQGLVLSEKKMKIFTTKVRFLGYEIYQGTIVPIKRAIEFANKFPNEITDKKQLQKFLGCLNYVAEFLPGIRVTCEPLYKRLRKNPPPWT	Florendovirus-05
AraHyp-313	Arachis hypogaea	NC_037630	Arachis hypogaea cultivar Tifrunner chromosome Arahy.13, arahy.Tifrunner.gnm1.KYV3	309	57655002	IEEKIKKELCSLNPTAFQHRKLYEISLPYEDGFNEKDIPTKAKPIHMNKEYLEYCKKKIQEYLDKGLIRPSKSPWSCTGFYVMKASEIERGAPRLVINYKPLNKVLKWIRYPLLNKSDLIKRLNKANIFSKFDLKSGYYQIAVKEEDRYKTAFIVPFGHYEWNVMPQGLKNAPSEFQEIMNNIFYPHIEFTIVYLDDVLVYSKGIKQHIYHLEKFMNIIKEQGLVLSEKKMKIFTTKVRFLGYEIYQGTMVPIKRAIEFANKFPNEITDKKQLQRFLGCLNYVAEFLPGIRVTCEPLYKRLRKNPPPWT	Florendovirus-05
AraHyp-314	Arachis hypogaea	NC_037630	Arachis hypogaea cultivar Tifrunner chromosome Arahy.13, arahy.Tifrunner.gnm1.KYV3	304	89270538	HIEKSICSDLPHAFWERKEHIVDLPYEKDFKESRIPTKAHPIQMNEELLQHCQKEIKDLLDKGLICPSKSPWSCSAFYVNKQVEIEQGTPRLVINYKPLNQALQLIHYPIPNKKDLLNRLNSANIFSKFDMKSGFWQIQIKESDKYKTAFTVPFGQYEWIVMSFGLKNAPSEFQKIMNDIFNPYSNFAIIYIDDVLIFSQTLGEHFKHVKTFMYIIQKNGLAVSKSKIVLFQTKICFLGHMIFQGTITPIERSILFVQKFPDYIFNKPQLQRFLGCLNYVTEFIPNLNNLIKPLHDRLKKNPPP	Florendovirus-07
AraHyp-315	Arachis hypogaea	NC_037630	Arachis hypogaea cultivar Tifrunner chromosome Arahy.13, arahy.Tifrunner.gnm1.KYV3	300	102883785	CSLNPTGFQHRKLHKISLPYEDGFNEKNIPTKAKPINMNKEYLEYCKKEIQEYLDKGLIRPSKLPWSCTGFYVMKASEIERGTPRLVINYKPLNKVLKWIMYPLPNKSDLIKRLNKVNIFSKFDLKSGYYQIAVKEEDRYKTAFIVPFRHYEWNVMPQGLKNAPSEFQKIMNNIFYPHIEFTIVYLDDVLVYSKRIKQHIYHLEKFMDIIKEQGLVLSEKKMKIFTTKVRFLGYEIYQGTIVPIKRAIEFANKFPNEITDKKQLQRFLGYLNYVAEFLPRIRVTCKPLYKRLRKNSPPWT	Florendovirus-05
AraHyp-316	Arachis hypogaea	NC_037630	Arachis hypogaea cultivar Tifrunner chromosome Arahy.13, arahy.Tifrunner.gnm1.KYV3	306	112048918	QIEKSICSDLPHAFWNRKEHVVDLPYEKNFKESKIPTKARPIQMNEQLLQHCQKEIKDLLDKGLIRPSKSPWSCSAFYVNKQAEIERGTPRLVINYKPLNEALQWIRYPIPNKKDLLSRLNSANIFSKFDMKSGFWQIQITESDRYKTAFTVPFGQYEWNVMPFGLKNAPSEFQKIMNDIFNPYSDFAIVYIDDVLIFSQTLHEHFKHVKTFMYIIQKNGLAVSKSKIVLFQTKIRFLGHIIFQGTITPIERSILFAEKFPDYILDKPQLQRFLGCLNYVSDFIPNLNNLIKPLHDRLKKNPPPWT	Florendovirus-01
AraHyp-317	Arachis hypogaea	NC_037630	Arachis hypogaea cultivar Tifrunner chromosome Arahy.13, arahy.Tifrunner.gnm1.KYV3	306	112056879	QIEKSICSDLPHAFWNRKEHVVDLPYEKNFKESKIPTKARPIQMNEQLLQHCQKEIKDLLDKGLICPSKSPWSCSDFYVNKQAEIERGTPRLVINYKPLNEALQWIRYPIPNKKDLLSRLNSANIFSKFDMKSGFWQIQITESDRYKTAFTVPFGQYEWNVMPFGLKNAPSEFQKIMNDIFNPYSDFAIVYIDDVLIFSQTLHEHFKHVKTFMYIIQKNGLAVSKSKIVLFQTKIRFLGHIIFQGTITPIERSILFAEKFPDYILDKPQLQRFLGCLNYVSDFIPNLNNLIKPLHDRLKKNPPPWT	Florendovirus-02
AraHyp-318	Arachis hypogaea	NC_037630	Arachis hypogaea cultivar Tifrunner chromosome Arahy.13, arahy.Tifrunner.gnm1.KYV3	309	116222792	IEEKIKKELCSLNPTAFQYRKLHEISLPYEDGFNEKDIPTKAKPIHMNKEYLEYCKKEIQEYLDKGLIRPSKSPWSCTGFYVMKASEIERGAPRLVINYKPLNKVLKWIRYPLPNKSDLIKRLNKANIFSKFDLKSGYYQIAVKEEDRYKTAFIVPFGHYEWNVMPQGLKNAPSEFQEIMNNIFYPHIEFTIVYLDDVLVYSKGIKQHIYHLEKFMNIIKEQGLVLSEKKMKIFTTRVRFLGYEIYQGTIVPIKRAIEFANKFPNEITDKKQLQRFLGCLNYVAEFLPGIRVTCEPLYKRLRKNLPPWT	Florendovirus-05
AraHyp-319	Arachis hypogaea	NC_037630	Arachis hypogaea cultivar Tifrunner chromosome Arahy.13, arahy.Tifrunner.gnm1.KYV3	315	118360228	IEELLDKICAENPLDIKNTDKELVSIKLKDPTKEINIPNKISYSARDREVFSLECKDLLEKEIIRLSKSPHAAPAFYVENNNEIKRKKRRMVINYKKMNEATIGDAHKLPRKDSILEKIKGATWFSSLDAKSRYWQLRLDEETKKLTAFTCPTKESTSVLLYEWNVLPFRLKQAPGIYQRFMEENLKELNEFVLVYIDDILIFTKRDKEDHLQKLLIVLERCKEKGLVLSKKKARIAKQEIEFLGLILSTQGKLKLQPNVLEKVNLFPNKIEDRKQLQRFLGCINYISDQGFLKNITEYTKSLFPKISTKKEWKW	Soymovirus-01
AraHyp-320	Arachis hypogaea	NC_037630	Arachis hypogaea cultivar Tifrunner chromosome Arahy.13, arahy.Tifrunner.gnm1.KYV3	309	129445153	IEEKIKKELCSLNPTAFQHRKLHEISLPYEDGFNEKDIPTKAKPIHMNKEYLEYCKKEIQEYLDKGLIRPSKSPWSCTGFYVMKASEIERGAPRLVINYKPLNKVLKWIRYPLPNKSDLIKRLNKANIFSKFDLKSGYYQIAVKEEDRYKTAFIVPFGHYEWNVMPQGLKNAPSEFQEIMNNIFYPHIEFTILYLDDVLVYSKGIKQHIHHLEKFMDIIKEQGLVLSEKKMKIFTTRVRFLGYEIYQGTIIPIKRAIEFANKFPNEITDKKQLQRFLGCLNYVAEFLPGIRVTCKPLYKRLRKNPPPWT	Florendovirus-05
AraHyp-321	Arachis hypogaea	NC_037630	Arachis hypogaea cultivar Tifrunner chromosome Arahy.13, arahy.Tifrunner.gnm1.KYV3	308	133172209	EELLDEICAENPLDIKNTNNELVSIKLKDPTKEINVPNKIPYSARDREEFSLECRDLLEKGIIRLSKSPHAAPAFYVENNNEIKRGKRRMVINYKKMNEATIGDAHKLPRKDSILEKIKGATWFSSLDAKSGYWQLRLDEETKKLTAFTCPTKESTSMLLYEWNVLPFGLKQAPGIYQRFMEENLKELNEFVLVYIDDILIFTKQDREDHLQKLLIVLERCKEKGLVLSKKKARLTKQEIEFLGLILSTQGKLKLQPNVLEKVNLFPNKIEDRKQLQRFLGCINYISDQGFLKNITEYTKNLFPKIST	Soymovirus-01
AraHyp-322	Arachis hypogaea	NC_037630	Arachis hypogaea cultivar Tifrunner chromosome Arahy.13, arahy.Tifrunner.gnm1.KYV3	315	137028240	IEELLDEICAENPLDVKNTNNELVSIKLKDPTKEINVPNKIPYSARERKEFSLECRDILEKGIIRLSKSPHAAPAFYVENNNEIKRGKRRMVINYKKMNEATIGDAHKLPIKDSILEKIKGATWFSSLDAKSGYWQLRLDEETKKLTAFTCPTKESTSVLLYEWNVLPFGLKQAPGIYQRFMEENLKELNEFVLVYIDDILIFTKQDREDHLQKLLIVLERCKEKGLVLSKKKARIAKQEIEFLGLILSTQGKLKLQPNVLEKVNLFPNKIEDRKQLQKFLGCINYISDQGFLKNITEYTKSLFPKISTKKEWKW	Soymovirus-01
AraHyp-323	Arachis hypogaea	NC_037631	Arachis hypogaea cultivar Tifrunner chromosome Arahy.14, arahy.Tifrunner.gnm1.KYV3	315	1276364	IEELLDEICAENPLDIKNTNNELVSIKLKDPTKEINVPNKIPYSARDREEFSLECRDLLEKGIIRLSKSPHAAPAFYVENNNEIKRGKRRMVINYKKMNEATIGDAHKLPRKDSILEKIKGATWFSSLDAKSGYWQLRLDEETKKLTAFTCPTKESTSVLLYEWNVLPFGLKQAPGIYQRFMEENLKELNEFVLVYIDDILIFTKQDREDHLQKLLIVLERCKEKGLVLSRKKARIAKQEIEFLGLILSTQGKLKLQPNVLEKVNLFPNKIEDRKQLQRFLGCINYISDQGFLKNITEYTKSLFPKISTKKEWKW	Soymovirus-01
AraHyp-324	Arachis hypogaea	NC_037631	Arachis hypogaea cultivar Tifrunner chromosome Arahy.14, arahy.Tifrunner.gnm1.KYV3	315	7857088	IEELLDEICAEDPLDVKNTNNELVSIKLKDPTKEINVPNKIPYSARDREEFSLECRDLLEKGIIRLSKSPHAAPAFYVENNNEIKRGKRRMVINYKKMNEATIGDAHKLPRKDSILEKIKGATWFSSLDAKSGYWQLRLDEETKKLTAFTCPTKESTSVLLYEWNVLPFGLKQAPGIYQRFMEENLKELNEFVLVYIDDILIFTKQDREDHLQKLLIVLERCKEKRLVLSKKKARIAKQEIEFLGLILSTQGKLKLQPNVLEKVNLFPNKIEDRKQLQRFLGCINYISDQGFLKNITEYTKSLFPKISTKKEWKW	Soymovirus-01
AraHyp-325	Arachis hypogaea	NC_037631	Arachis hypogaea cultivar Tifrunner chromosome Arahy.14, arahy.Tifrunner.gnm1.KYV3	309	9176161	IEEKIKKELCSLNPTAFQHRKLHEISLPYEDGFNEKDIPTKAKPIHMNKEYLEYCKKEIQEYLDKGLIRPSKSPWSCTGFYVMKASEIERGAPRLVINYKPLNKVLKWIRYPLPNKSDLIKRLNKANIFSKFDLKSGYYQIAVKEEDRYKTAFIVPFGHYEWNVMPQGLKNAPSEFQEIMNNIFYPHIEFTIVYLDDVLVYSKGIKQHIHHLEKFMDIIKEQGLVLSEKKMKIFTTRVRFLGYEIYQGTIVPIKRAIEFANKFPNEITDKKQLQRFLGCLNYVAEFLPGIRVTCEPLYKRLRKNPPPWT	Florendovirus-05
AraHyp-326	Arachis hypogaea	NC_037631	Arachis hypogaea cultivar Tifrunner chromosome Arahy.14, arahy.Tifrunner.gnm1.KYV3	309	9183171	IEEKIKKELCSLNPTAFQHRKLHEISLPYEDGFNEKDIPTKAKPIHMNKEYLEYCKKEIQEYLDKGLIRPSKSPWSCTGFYVMKASEIERGAPRLVINYKPLNKVLKWIRYPLPNKSDLIKRLNKANIFSKFDLKSGYYQIAVKEEDRYKTAFIVPFGHYEWNVMPQGLKNAPSEFQEIMNNIFYPHIEFTIVYLDDVLVYSKGIKQHIHHLEKFMDIIKEQGLVLSEKKMKIFTTRVRFLGYEIYQGTIVPIKRAIEFANKFPNEITDKKQLQRFLGCLNYVAEFLPGIRVTCEPLYKRLRKNPPPWT	Florendovirus-05
AraHyp-327	Arachis hypogaea	NC_037631	Arachis hypogaea cultivar Tifrunner chromosome Arahy.14, arahy.Tifrunner.gnm1.KYV3	315	12644717	IEELLDEICAKNPLDIKNTNNELVSIKLKDPTKEINVSNKIPYSARDREEFSLECRDLLEKGIIRLSKSPHAAPAFYVENNNEIKRGKRRMVINYKKMNEATIGDAHKLPRKDSILEKIKGATWFSSLDAKSGYWQLRLDEETKKLTAFTCPTKESTSVLLYEWNVLPFGLKQVPGIYQRFMEENLKELNEFVLVYIDDILIFTKQDREDHLQKLLIVLERCKEKGLVLSKKKARIAKQEIEFLGLILSTQGKLKLQPNVLEKVNLFPNKIEDRKQLQRFLGCINYISDQGFLKNITEYTKNLFPKISTKKEWKW	Soymovirus-01
AraHyp-328	Arachis hypogaea	NC_037631	Arachis hypogaea cultivar Tifrunner chromosome Arahy.14, arahy.Tifrunner.gnm1.KYV3	315	14976925	IEELLDEICAENPLDVKNTNNELVSIKLKDPTKEINVPNKIPYSARDREEFSLECRDLLEKGIIRLSKSPHAAPAFYVENNNEIKRGKRRMVINYKKMNEATIGDAHKLPRKDSILEKIKGATWFSSLDAKSGYWQLRLDEETKKLTAFTCPTKESTSVLLYEWNVLPFGLKQAPGIYQRFMEENLKELNEFVLVYIDDILIFTKQDREDHLQKLLIVLERCKEKGLVLSKKKARIAKQEIEFLGLILSTQGKLKLQPNVLEKVNLFPNKIEDRKQLQRFLGCINYISDQGFLKNITEYTKSLFPKISTKKEWKW	Soymovirus-01
AraHyp-329	Arachis hypogaea	NC_037631	Arachis hypogaea cultivar Tifrunner chromosome Arahy.14, arahy.Tifrunner.gnm1.KYV3	306	17166129	QIEKSICSDLPHAFWNRKEHVVDLPYEKNFKESKIPTKARPIQMNEQLLQHCQKEIKDLLDKGLIRPSKSPWSCSAFYVNKQAEIERGTPRLVINYKPLNEALQWIRYPIPNKKDLLNRLNSANIFSKFDMKSGFWQIQITESDRYKRTFTVPFGQYEWNVMPFGLKNAPSEFQKIMNDIFNPYSNFAIVYIDDVLIFSQTLHEHFKHVKTFMYIIQKNGLAVSKSKIVLFQTKIRFLGHIIFQGTITPIERSILFAEKFPDYILDKPQLQRFLGCLNYVSDFIPNLNKLIKPLHDRLRKNPPPWT	Florendovirus-01
AraHyp-330	Arachis hypogaea	NC_037631	Arachis hypogaea cultivar Tifrunner chromosome Arahy.14, arahy.Tifrunner.gnm1.KYV3	305	17169197	IEKSICSDLPHAFWNRKEHVVDLPYEKNFKESKIPTKARPIQMNEQLLQHCQKKIKDLLDKGLIRPSKSPWSCSAFYVNKQAEIERGTPRLVINYKPLNEALQWIRYPIPNKKDLLNRLNSANIFSKFDMKSGFWQIQITESDRYKTAFTVPFGQYEWNVMPFGLKNAPSEFQKIMNDIFNPYSNFAIVYIDDVLIFSQTLHEHFKHVKTFMYIIQKNGLAVSKSKIVLFQTKICFLGHIIFQGTITPIERSILFAEKFPDYILDKPQLQRFLGCLNYVSDFIPNLNKLIKPLHDRLRKNPPPWT	Florendovirus-01
AraHyp-331	Arachis hypogaea	NC_037631	Arachis hypogaea cultivar Tifrunner chromosome Arahy.14, arahy.Tifrunner.gnm1.KYV3	306	17323992	QIEKSICSDLPHAFWNRKEHVVDLPYEKNFKESKIPTKARPIQMNEQLLQHCQKEIKDLLDKGLIRPSKSPWSCSAFYVNKQAEIERGTPRLVINYKPLNEALQWIRYPIPNKKDLLSRLNSANIFSKFDMKSGFWQIQITESDRYKTAFTVPFGQYEWNVMPFGLKNAPSEFQKIMNDIFNPYSDFAIVYIDDVLIFSQTLHEHFKHVKTFMYIIQKNGLAVSKSKIVLFQTKIRFLGHIIFQGTITPIERSILFAKKFPDYILDKPQLQRFLGCLNYVSDFIPNLNNLIKPLHDRLKKNPPTWT	Florendovirus-01
AraHyp-332	Arachis hypogaea	NC_037631	Arachis hypogaea cultivar Tifrunner chromosome Arahy.14, arahy.Tifrunner.gnm1.KYV3	315	19759139	IEELLDEICAENPLDIKNTNNELVSIKLKDPTKEINVPNKIPYSARDREEFSLECRDLLEKRIIRLSKSPHAAPAFYVENNNEIKRGKRRMVINYKKMNEATIGDAHKLPRKDSILEKIKGATWFSSLDAKSGYWQLRLDEETKKLTAFTCPTKESTSVLLYEWNVLPFGLKQAPGIYQRFMEENLKELNEFVLVYIDDILIFTKQDREDHLQKLLIVLERCKEKGLVLSKKKARLATQEIEFLGLILSTQGKLKLQPNVLEKVNLFPNKIEDRKQLQRFLGCINYISDQGFLKNITEYTKSLFPKISTKKEWKW	Soymovirus-01
AraHyp-333	Arachis hypogaea	NC_037631	Arachis hypogaea cultivar Tifrunner chromosome Arahy.14, arahy.Tifrunner.gnm1.KYV3	315	20566108	IEELLDEICAENPLDIKNTNNELVSIKLKDPTKEINVPNKIPYSARDREEFSLECRDLLEKGIIRLSKSPHAAPAFYVENNNEIKRGKRRMVINYKKMNEATIGDAHKLPRKDSILEKIKGATWFSSLDAKSGYWQLRLDEETKKLTAFTCPTKESTSVLLYEWNVLPFGLKQAPGIYQRFMEENLKELNEFVLVYIDDILIFTKQDREDHLQKLLIVLERCKEKGLVLSKKKARIAKQEIEFLGLILSTQGKLKLQPNVLEKVNLFPNKIEDRKQLQRFLGCINYISDQGFLKNITEYTKSLFPKISTKKEWKW	Soymovirus-01
AraHyp-334	Arachis hypogaea	NC_037631	Arachis hypogaea cultivar Tifrunner chromosome Arahy.14, arahy.Tifrunner.gnm1.KYV3	315	27817133	IEELLNEICAENPLDIKNTNNELVSIKLKDPTKEINVPNKIPYSARDREEFSLECRDLLEKGIIRLSKSPHAAPAFYVENNNEIKRGKRRMVINYKKKNEATIGDAHKLPRKDSILEKIKGATWFSSLDAKSGYWQLRLDEETKKLTAFTCPTKESTSVLLYEWNVLPFGLKQAPGIYQRFMEENLKELNEFVLVYIDDILIFTKQDREDHLQKLLIVLERCKEKGLVLSKKKARIAKQEIEFLGLILSTQGKLKLQPNVLEKVNLFPNKIEDRKQLQRFLGCINYISDQGFLKNITEYTKSLFPKISTKKEWKW	Soymovirus-01
AraHyp-335	Arachis hypogaea	NC_037631	Arachis hypogaea cultivar Tifrunner chromosome Arahy.14, arahy.Tifrunner.gnm1.KYV3	315	36023180	IEELLDEICAENPLDIKNTNNELVSIKLKDPTKEINVPNKIPYFVRDREEFSLECRDLLEKGIIRLSKSPHAAPAFYVENNNEIKRGKRRMVINYKKMNEATIGDAHKLPRKDSILEKIKGATWFSSLDAKSGYWQLRLDEETKKLTAFTCPTKESTSVLLYEWNVLPFGLKQAPGIYQRFMEENLKELNEFILVYIDDILIFTKQDREDHLQKLLIVLERCKEKGLVLSKKKARIAKQEIEFLGLILSTQGKLKLQPNVLEKVNLFPNKIEDRKQLQRFLGCINYISDQGFLKNITEYIKSLFPKISTKKEWKW	Soymovirus-01
AraHyp-336	Arachis hypogaea	NC_037631	Arachis hypogaea cultivar Tifrunner chromosome Arahy.14, arahy.Tifrunner.gnm1.KYV3	309	66333288	IEEKIKKELCSLNPTAFQHRKLHEISLPYEDGFNEKNIPTKAKPIHMNKEYLEYCKKEIQEYLDKGLIRPSKSPWSCTSFYVMKASEIERGAPRLVINYKPLNKVLKWIRYPLPNKSDLIKRLNKANIFSKFDLKSEYYQIAVKEEDRYKTAFIVPFGHYEWNVMPQGLKNAPSEFQKIMNNIFYPHIEFTIVYLDDVLVYSKGIKQHIYHLVKFMDIIKEQGLVLSEKKMKIFTTRVRFLGYEIYQGTIVPIKRAIEFANKFSDEITDKKQLQRFLGCLNYVAEFLPGIRVTCEPLYKRLRKHPPPWT	Florendovirus-05
AraHyp-337	Arachis hypogaea	NC_037631	Arachis hypogaea cultivar Tifrunner chromosome Arahy.14, arahy.Tifrunner.gnm1.KYV3	315	82291173	IEELLDEICAENPLDIKNTNNELVSIKLKDPTKEINVPNKIPYSARDREEFSLECRDLLEKGIIRLSKSPHAAPAFYVENNNEIKRGKRRMVINYKKMNEATIGDAHKLPRKDSILEKIKGATWFSSLDAKSGYWQLRLDEETKKLTAFTCPTKESTSVLLYEWNVLPFGLKQAPGIYQRFMEENLKELNEFVLVYIDDILIFTKQDREDHLQKLLIVLERCKEKGLVFSKKKARIAKQEIEFLGLILSTQGKLKLQPNVLEKVNLFPNKIEYRKQLQRFLGCINYISDQGFLKNITEYTKSLFPKISTKKEWKW	Soymovirus-01
AraHyp-338	Arachis hypogaea	NC_037631	Arachis hypogaea cultivar Tifrunner chromosome Arahy.14, arahy.Tifrunner.gnm1.KYV3	315	96770437	IEELLNEICAENPLDIKNTNNELVSIKLKDPTKEINVPNKIPYSARDREEFSLECRDLLKKGIIRLSKSPHAAPAFYVENNNEIKRGKRRMVINYKKMNEATIGDAHKLPRKDSILEKIKGATWFSSLDAKSGYWQLRLDEETKKLTAFTCPTKESTSVLLYEWNVLPFGLKQAPGIYQRFMEENLKELNEFVLVYIDDILIFTKQDREDHLQKLLIVLERCKEKGLVLSKKKARIAKQEIEFLGLILSTQGKLKLQPNVLEKVNLFPNKIEDRKQLQRFLGCINYISDQGFLKNITEYTKSLFSKISTKKEWKW	Soymovirus-01
AraHyp-339	Arachis hypogaea	NC_037631	Arachis hypogaea cultivar Tifrunner chromosome Arahy.14, arahy.Tifrunner.gnm1.KYV3	315	97685444	IEELLDEICAENPLDIKNTNNELVSIKLKDSTKEINVPNKIPYSARDREEFSLECRDLLEKGIIRLSKSPHAAPAFYVENNNEIKRGKRRMVINYKKMNEATIGDAHKLPRKDSILEKIKGATWFSSLDAKSGYWQLRLDEETKKLTAFTCPTKESTSVLLYEWNVLPFGLKQAPGIYQRFMEENLKELNEFVLVYIDDILIFTKQDKEDHLQKLLIVLERCKEKGLVLSKKKARIAKQEIEFLGLILSTQGKLKLQPNVLEKVNLFPNRIEDRKQLQRFLGCINYISDQGFLKNITEYTKSLFPKISTKKEWKW	Soymovirus-01
AraHyp-340	Arachis hypogaea	NC_037631	Arachis hypogaea cultivar Tifrunner chromosome Arahy.14, arahy.Tifrunner.gnm1.KYV3	315	97738580	IEELLDEIYAENPLDVKNTNNELVSIKLKDPTKEINVPNKIPYSARDREEFSLECRDLLEKGIIRLSKSPHAAPAFYVENNNEIKRGKRRMVINYKKMNEATIGDAHKLPRKDSILEKIKGATWFSSLDAKSGYWQLRLDEETKKLTAFTCPTKESTSVLLYEWNVLSFGLKQAPGIYQRFMEENLKELNEFVLVYIDDILIFTKQDREDHLQKLLIVLERCKEKGLVLSKKKARIAKQEIEFLGLILSTQGKLKLQPNVLEKVNLFPNKIEDRKQLQRFLGCINYISDQGFLKNITEYTKSLFPKISTKKEWKW	Soymovirus-01
AraHyp-341	Arachis hypogaea	NC_037631	Arachis hypogaea cultivar Tifrunner chromosome Arahy.14, arahy.Tifrunner.gnm1.KYV3	315	99063046	IEELLNEICAENPLDIKNTNNELVSIKLKDPTKEINVPNKIPYSARDREEFSLECRDLLEKGIIRLSKSPHAAPAFYVENNNEIKRGKRRIVINYKKMNEATIGDAHKLPRKDSILEKIKGATWFSSLDAKSGYWQLRLDEETKKLTAFTCPTKESTSVLLYEWNVLPFGLKQAPGIYQRFMEENLKELNEFVLVYIDDILIFTKQDREDHLQKLLVVLERCKEKGLVLSKKKARIAKQEIEFLGLILSTQGKLKLQPNVLEKVNLFPNKIEDRKQLQRFLGCINYISDQGFLKNITEYTKSLFPKISTKKEWKW	Soymovirus-01
AraHyp-342	Arachis hypogaea	NC_037631	Arachis hypogaea cultivar Tifrunner chromosome Arahy.14, arahy.Tifrunner.gnm1.KYV3	315	107601589	IEELLDEICAENPLDIKNTNNELVSIKLKDPTKERNVPNKIPYSARDREEFSLECRDLLEKEIIRLSKSPHAAPAFYVENNNEIKREKRRMVINYKKMNEATIGDAHKLPRKDSILEKIKGATWFSSLDAKSGYWQLRLDEETKKLTAFTCPTKESTSVLLYEWNVLPFGLKQAPGIYQRFMEENLKELNEFVLVYIDDILIFTKQDKEDHLQKLLIVLERCKEKGLVLSKKKVRIAKQEIEFLGLILSTQGKLKLQPNVLEKVNLFPSKIEDRKQLQRFLGCINYISDQDFLKNITEYTKSLFPKISTKKEWKW	Soymovirus-01
AraHyp-343	Arachis hypogaea	NC_037631	Arachis hypogaea cultivar Tifrunner chromosome Arahy.14, arahy.Tifrunner.gnm1.KYV3	315	112189641	IEELLDEICAENPLDIKNTNNELVSIKLKDSTKEINVPNKIPYSARDREEFSLECKDLLEKGIIRLSKSPHAAPAFYVENNNEIKREKRRMVINYKKMNEATVGDAHKLPRKDSILEKIKGATWFSSLDAKSGYWQLRLDEETKKLTAFTCPTKESTSVLLYEWNVLPFGLKQAPGIYQRFMEENLKELNEFVLVYIDDILIFTKQDKEDHLQKLLIVLERCKEKGLVLSKKKARIAIQEIEFLGLILSTQGKLKLQPNVLEKVNLFPNKIEDRKQLQRFLGCINYISDQGFLKNITEYTKNLFPKISTKKEWKW	Soymovirus-01
AraHyp-344	Arachis hypogaea	NC_037631	Arachis hypogaea cultivar Tifrunner chromosome Arahy.14, arahy.Tifrunner.gnm1.KYV3	304	125089484	DEICAENPLDIKNTNKELISIKLKDPTKEINVPNKIPYSARDREEFSLECKDLLEKGIIRLSKSPHATPAFYVENNNEIKRGKRRMVINYKRMNEATVGDAHKLPRKDSILEKIKGATWFSSLDAKSGYWQLHLDEETKKLTAFTCPTKESTSVLLYEWNVLPFELKQVPGIYQRFMEENLKELNEFVLVYIDDILIFTKQDKEDHLQKLLIVLERCKEKGLVLSKKKARIAKQEIEFLGLILSTQRKLKLQPHVLEKVNLFPNKIEDRKQLQRFLGCINYISDQGFLKNITEYTKNLFPKIST	Soymovirus-01
AraHyp-345	Arachis hypogaea	NC_037631	Arachis hypogaea cultivar Tifrunner chromosome Arahy.14, arahy.Tifrunner.gnm1.KYV3	306	126426893	QIEKSICSDLPHAFWNRKEHVVDLPYEKNFKESKIPTKARPIQMNEQLLQHCQKEIQDLLDKGLIRPSKSPWSCSAFYVNKQAEIERGTPRLVINYKPLNEALQWIRYPIPNKKDLLNRLNSANIFSKFDMKSGFWQIQITESDRYKTTFTVLFGQYEWNVMPFGLKNAPSEFQKIINDIFNPYSNFAIVYIDDVLIFSQSLHEHFKHVKTFMYIIQKNGLAVSKSKIVLFQTKICFLSHIIFQGTITPIERSILFAEKFPDYILDKPQLQRFFGCLNYVSEFIPNLNNLIKPLHDRLKKNPPPWT	Florendovirus-01
AraHyp-346	Arachis hypogaea	NC_037631	Arachis hypogaea cultivar Tifrunner chromosome Arahy.14, arahy.Tifrunner.gnm1.KYV3	315	136193454	IEELLNEICAENPLDIKNTNNELVSIKLKDPTKEINVPNKIPYSARDREEFSLECRDLLEKGIIRLSKSPHAAPAFYVENNNEIKRGKRRMVINYKKMNEATIGDAHKLPRKDSILEKIKGATWFSSLDAKSGYWQLRLDEETKKLTAFTCPTKESTSVLLYEWNVLPFGLKQALGIYQRFMEENLKELNEFVLVYIDDILIFTKQDREDHLQKLLIVLERCKEKGLVLSKKKARIAKQEIEFLGLILSTQGKLKLQPNVLEKVNLFPNKIEDRKQLQRFLGCINYISDQGFLKNITEYTKSLFPKISTKKEWKW	Soymovirus-01
AraHyp-347	Arachis hypogaea	NC_037631	Arachis hypogaea cultivar Tifrunner chromosome Arahy.14, arahy.Tifrunner.gnm1.KYV3	315	136467512	IEELLDEICAENPLDVKNINNELVSIKLKDPTKEINVPNKISYSARDREEFSLECRDLLEKGIIKLSKSPHAAPAFYVENNNEIKRGKRRMVINYKKMNEATIGDAHKLPRKDSILEKIKGAIWFSSLDAKSGYWQLRLDEETKKLTAFTCPIKESTSVLLYEWNVLPFGLKQAPGIYQRFMEENLKELNEFVLVYIDDILIFTKQDKEDHLQKLLIVLERCKEKGLVLSKKKARIAKQEIEFLGLILSAQGKLKLQPNVLEKVNLFPNKIEDRKQLQRFLGCINYISDQGFLKNITEYTKSLFPKISTKKEWKW	Soymovirus-01
AraHyp-348	Arachis hypogaea	NC_037631	Arachis hypogaea cultivar Tifrunner chromosome Arahy.14, arahy.Tifrunner.gnm1.KYV3	313	139206830	IEELLDEICVENPLDIKNTNNELVSIKLKDSTKEINVPNKIPYSARDREEFSLECRDLLEKGIIRLSKSPHATPAFYVENNNEIKRGKRRMVINYKKMNEATIGDAHKLPRKDSILEKIKGATWFSSLDAKSGYWQLRLDEETKKLTVFTCPTKESTSVLLYEWNVLPFGLKQAPGIYQRFMEENLKELNEFVLVYINDILIFTKQDREDHLQKLLIVLERCKEKGLVLSKKKARIAKQEIEFLGLILSTQRKLKLQSNVLEKVNLFPNKIEDRRQLQRFLGCINYISDQGFLKNITEYTKSLFSKISTKKEW	Soymovirus-01
AraHyp-349	Arachis hypogaea	NC_037631	Arachis hypogaea cultivar Tifrunner chromosome Arahy.14, arahy.Tifrunner.gnm1.KYV3	315	140685098	IEELLDEICAENPLDIKNTNNELVSIKLKDPTKEINVPNKIPYSARDREEFSLECRDLLKKGIIRLSKSPHAAPAFYVENNNEIKRGKRRMVINYKKMNEATIGDAHKLPRKDSILEKIKGVTWFSSLDAKSGYWQLRLDEETKKLTAFTCPTKESTSVLLYEWNVLTFGLKQAPGIYQRFMEENLKELNEFVLVYIDDILIFTKQDREDHLQKLIIVLERCKEKGLVLSKKKARIAKQKIEFLGLILSTQGKLKLQPNVLEKVNLFPNKIEDRKQLQRFLGCINYISDQGFLKNITEYTKSLFPKISTKKEWKW	Soymovirus-01
AraHyp-350	Arachis hypogaea	NC_037631	Arachis hypogaea cultivar Tifrunner chromosome Arahy.14, arahy.Tifrunner.gnm1.KYV3	315	142184109	IEELLNEICAENPLDIKNTNNELVSIKLKDPTKEINVPNKIPYSARDREEFSLECRDLLEKRIIRLSKSPHAAPAFYVENNNEIKRGKRRMVINYKKMNEATIGDAHKLPRKDSILEKIKGATWFSSLDAKSGYWQLRLDEETKKLTAFTCPTKESTSVLLYEWNVLPFGLKQAPGIYQRFMEENLKELNEFVLVYIDDILIFTKQDKEDHLQKLLIVLERCKEKGLVLSKKKARIAKQEIEFLGLILSTQGKLKLQPNVLEKVNLFPNKIEDRKQLQRFLGCINYISDQGFLKNITEYTKSLFPKISTKKEWKW	Soymovirus-01
AraHyp-351	Arachis hypogaea	NC_037632	Arachis hypogaea cultivar Tifrunner chromosome Arahy.15, arahy.Tifrunner.gnm1.KYV3	315	715142	IEELLDEICAENPLDIKNTNNELVSIKLKDPIKEINVPNKIPYSARDREEFSLECRDLLEKGIIRLSKSPHAAPAFYVENNNEIKRGKRRMVINYKKMNEATIGDAHKLPRKDSILKKIKGATWFSSLDAKSGYWQLRLDEETKKLTAFTCPTKESTSVLLYEWNVLPFGLKQAPGIYQRFMEKNLKELNEFVLVYIDDILIFTKQDKEDHLQKLLIVLERCKEKGLVLSKKKARIAKQEIEFLGLILSTQEKLKLQPNVLEKVNLFPNKIEDRKQLQRFLGCINYISNQGFLKNITEYTKSLFPKISTKKEWKW	Soymovirus-01
AraHyp-352	Arachis hypogaea	NC_037632	Arachis hypogaea cultivar Tifrunner chromosome Arahy.15, arahy.Tifrunner.gnm1.KYV3	315	1622891	IEEFLDEICAENPLDIKNTNNELVSIKLKDPTKEINVPNKIPYSARDREEFSLECKDLLEKGIIRLSKSPHAAPAFYVENNNEIKRGKRRMVINYKKMNEATIGDAHKLPRKDSILEKIKGATWFSSLDAKSGYWQLRLDEETKKLTAFTCPTKESTSVLLYEWNVLPFGLKQAPGIYQRFMEENLKELNEFVLVYIDDILIFTKQDKEDHLQKLLIVLERCKKKGLVLSKKKARIAKQEIEFLGLILSAQGKLKLQPNVLEKVNLFPNKIEDRKQLQRFLGCINYISDQGFLKNITEYTKSLFPKISTKKEWKW	Soymovirus-01
AraHyp-353	Arachis hypogaea	NC_037632	Arachis hypogaea cultivar Tifrunner chromosome Arahy.15, arahy.Tifrunner.gnm1.KYV3	315	2963340	IEELLDEICAENPLDIKNTNNELVSIKLKDPTKEINVPNKIPYSARDREEFSLECKDLLEKGIIRLSKSPHAAPAFYVENNNEIKRGKRRMVINYKKMNEATIGDAHKLPRKDSILEKIKGATWFSSLDAKSGYWQLRLDEETKKLTAFTCPTKESTSVLLYEWNVLPFGLKQAPGIYQIFMEENLKELNEFVLVYIDDILIFTKQDKEDHLQKLLIVLERCKEKGLVLSKKKARIAKQEIEFLGLILSTQGKLKLQPNVLEKVNLFPNKIEDRKQLQRFLGCINYISDQGFLKNITEYTKSLFPKISTKKVWKW	Soymovirus-01
AraHyp-354	Arachis hypogaea	NC_037632	Arachis hypogaea cultivar Tifrunner chromosome Arahy.15, arahy.Tifrunner.gnm1.KYV3	305	5634339	ACCDSHDKFDHPLPLWKNQEFFIQLPFKKNEDINPTKATHSGMNPEDLKLAKEECASLLKQGLIEPTTSNWACQAFYVEKRSEQIRGKKRLVIDYKPLNLFLQDDKFPLPRIDAITPRLSEAKLFSKFDLKVGFWQLGIHPKDRYKTGFCIPDAQYQWTVMPFGLKVAPSLFQKTMIRIFEPILHSALIYIDDILLFSKDGPTHQALLIQFTEIVEKYGIMLSQKKSLIGQAQVDFLGMTFNNGFFQPGEHISKELLNFPDDHLTTKQVQQFLGIINYIRDFIPDVTRHTSQLSKLLKKQPPPWG	Petuvirus-01
AraHyp-355	Arachis hypogaea	NC_037632	Arachis hypogaea cultivar Tifrunner chromosome Arahy.15, arahy.Tifrunner.gnm1.KYV3	305	5641706	ACCDSHDKFDHPLPLWKNQEFFIQLPFKKNEDINPTKATHSGMNPEDLKLAKEECASLLKQGLIEPTTSNWACQAFYVEKRSEQIRGKKRLVIDYKPLNLFLQDDKFPLPRIDAITPRLSEAKLFSKFDLKAGFWQLGIHPKDRYKTGFCIPDAQYQWTVMPFGLKVAPSLFQKTMIRIFEPILHSALIYIDDILLFSKDGPTHQALLIQFTEIVEKYGIMLSQKKSLIGQAQVDFLGMTFNNGFFQPGEHISKELLNFPDDHLTTKQVQQFLGIINYIRDFIPDVTRHTSQLSKLLKKQPPPWG	Petuvirus-01
AraHyp-356	Arachis hypogaea	NC_037632	Arachis hypogaea cultivar Tifrunner chromosome Arahy.15, arahy.Tifrunner.gnm1.KYV3	305	5648818	ACCDSHDKFDHPLPLWKNQEFFIQLPFKKNEDINPTKATHSGMNPEDLKLAKEECASLLKQGLIEPTTSNWACQAFYVEKRSEQIRGKKRLVIDYKPLNLFLQDDKFPLPRIDAITPRLSEAKLFSKFDLKAGFWQLGIHPKDRYKTGFCIPDAQYQWTVMPFGLKVAPSLFQKTMIRIFEPILHSALIYIDDILLFSKDGPTHQALLIQFTEIVEKYGIMLSQKKSLIGQAQVDFLGMTFNNGFFQPGEHISKELLNFPDDHLTTKQVQQFLGIINYIRDFIPDVTRHTSQLSKLLKKQPPPWG	Petuvirus-01
AraHyp-357	Arachis hypogaea	NC_037632	Arachis hypogaea cultivar Tifrunner chromosome Arahy.15, arahy.Tifrunner.gnm1.KYV3	315	10208731	IEELLDEICAKNPLDIKNTNNELVSIKLKDPTKEINVPNKIPYSARDREEFSLECRDLLKKGIIRLSKSPHAAPAFYVKNNNEIKRGKRRMVINYKKMNEATIGDAHKLPRKDSILEKIKGATWFSSLDAKSGYWQLRLDEETKKLTAFTCPTKESTSVLLYEWNVLPFGLKQAPGIYQRFMEENLKELNEFVLVYIDDILIFTKQDREDHLQKLIIVLERCKEKGLVLSKKKARIAKQEIEFLGLILSTQGKLKLQPNVLEKVNLFPNKIEDRKQLQRFLGCINYISDQGFLKNITEYTKSLFPKISTKKEWKW	Soymovirus-01
AraHyp-358	Arachis hypogaea	NC_037632	Arachis hypogaea cultivar Tifrunner chromosome Arahy.15, arahy.Tifrunner.gnm1.KYV3	315	10833537	IEELLGEICADNPLDIKNTNKELVSIKLKDPTKKINVSNKIPYSARDREEFSLECKDLLEKGIIRLSKSPHAAPAFYVENNNEIKRGKQRMVINYKKMNEATVGDAHKLPRKDSILEKIKGTTLFLSLDAKSGYWQLCLDEETKKLTAFTCPTKESTSGLLYEWNVLPFGLKQAPGIYQRFMEENLKELNEFVLVYIDDILIFTKQDKEDHLQKLLKVLERCKEKGLVLSKKKARIAKQEIEFLGLILSTQGKLKLQPNVLEKINLFPNKIEDRKQLQRFLGCINYISDQEFLKNITEYTKNLFPKISTKKEWKW	Soymovirus-01
AraHyp-359	Arachis hypogaea	NC_037632	Arachis hypogaea cultivar Tifrunner chromosome Arahy.15, arahy.Tifrunner.gnm1.KYV3	308	21544158	IEELLDEICAENPLDIKNTNNELVSIKLKDPTKEINVPNKIPYSARDREEFSLECRDLLEKGIIRLSKSPHAAPAFYVENNNEIKRGKRKMVINYKKMNEATIGDAHKLSRKDSILEKIKGATWFSSLDAKSRYWQLRLDEETKKLTAFTCPTKESTSVLLYEWNVLPFGLKQAPGIYQRFMEENLKELNEFVLVYIDDILIFTKQDREDHLQKLLIVLERCKEKGLVLSKKKARIAKQEIEFLGLILSTQGKLKLQPNVLEKVNLFPNKIEDRKQLQRFLGCINYISDQRFLKNITEYTKSLFPKIS	Soymovirus-01
AraHyp-360	Arachis hypogaea	NC_037632	Arachis hypogaea cultivar Tifrunner chromosome Arahy.15, arahy.Tifrunner.gnm1.KYV3	307	78833078	QQIQETICSELPHAFWNRKQHIVDFPYEKDFKESQIPTKARPIEMNEKLLQYCQKEITDLLHKKLIRLSKSPWSCLVFYVNKQAELERGTPRLVVNYKPPNRALRWIRYPIPNKKDLLNRLNSASIFSKFDMKSGYWQIQISEANRYKTAFTVPFGQYEWNVMPFGLKNTPSEFQKIMKDIFNPYSGFAIVHINDVLFFSQSLHDHFKHIKTFMHTIKHNGLAVSKSKISLFQTKIRFLGHMIHQGTVTPIDRAIQFADKFPDHILERNQLQRFLGCITYVADFIPNISTLIKPLHEHLGKKTPPWT	Florendovirus-07
AraHyp-361	Arachis hypogaea	NC_037632	Arachis hypogaea cultivar Tifrunner chromosome Arahy.15, arahy.Tifrunner.gnm1.KYV3	307	102873564	IEEKIKEKLCSLNPKAFQHRKLHEISLPYEDGFNEKDIPTREKPIHMNKEYLEYCKKEIQEYLDKGLIRPSKSSWRFTGFYVMKASEIQRGAPKLVINYKALNKVLKWIRYPLPNKSDLIKRLNKVNIFSKFDLKLGYYHIAVKEEDRYKIAFIVPFGHYEWNVMPQGLKNAPSELQEIMNNIFYPHIEFTIVYLDDVLVYSKGINQYIYHLEKFMNIIKEQGLVLSEKKMKIFITKVRFLGYEIYQGTIVPIRRAIEFVDKFPNEITDKKQLQKFLGCLNYVAEFLPGIRVTCEPLYKRLRKNPPP	Florendovirus-05
AraHyp-362	Arachis hypogaea	NC_037632	Arachis hypogaea cultivar Tifrunner chromosome Arahy.15, arahy.Tifrunner.gnm1.KYV3	315	126614971	IEELLDEICAENPLDIKNTNNELVSIKLKDPKKEINVPNKIPYSTRDRGEFSLECKDLLEKGIIRLSKSPHAAPAFYVENNNKIKRGKRRMVINYKKMNKATIGDAHKLPRKDSILEKIKGATWFLSLDAKSGYWQLRLDEETKKLTAFTCPTKESTSVLLYEWNVLPFGLKQAPSIYQRFMEKNLKELNEFVLVYTDDILIFTKQDKEDHLQKLLIVLERCKEKGLVLSKKKARIAKQEIEFLGLILSTQGKLKLQPSVLEKVNLFPNKIEDRKQLQRFLGCINYISDQGFLKNIIEYTKSLFPKISTKKEWKW	Soymovirus-01
AraHyp-363	Arachis hypogaea	NC_037632	Arachis hypogaea cultivar Tifrunner chromosome Arahy.15, arahy.Tifrunner.gnm1.KYV3	306	133674869	QIEKSICSDLPHAFWNRKEHVVDLPYEKNFKESKIPTKARPIQMNEQLLQHCQREIKDLLDKGLIRPSKSPWSCSAFYVNKQAEIERGTPRLVINYKPLNEALQWIRYPIPNKKDLLSRLNSANIFSKFDMKSGFWQIQITESDRYKTAFTVPFGQYEWNVMPFGLKNAPSEFQKIMNDIFNPYSDFAIVYIDDVLIFSQTLHEHFKHVKTFMYIIQKNGLAVSKTKIVLFQTKIRFLGHIIFQGTITPIERSILFAEKFPDYILDKPQLQRFLGCLNYVSDFIPNLNNLIKPLHDRLKKNPPPWT	Florendovirus-01
AraHyp-364	Arachis hypogaea	NC_037632	Arachis hypogaea cultivar Tifrunner chromosome Arahy.15, arahy.Tifrunner.gnm1.KYV3	306	133682770	QIEKSICSDLPHAFWNRKEHVVDLPYEKNFKESKIPTKARPIQMNEQLLQHCQREIKDLLDKGLIRPSKSPWSCSAFYVNKQAEIERGTPRLVINYKPLNEALQWIRYPIPNKKDLLSRLNSANIFSKFDMKSGFWQIQITESDRYKTAFTVPFGQYEWNVMPFGLKNAPSEFQKIMNDIFNPYSDFAIVYIDDVLIFSQTLHEHFKHVKTFMYIIQKNGLAVSKTKIVLFQTKIRFLGHIIFQGTITPIERSILFAEKFPDYILDKPQLQRFLGCLNYVSDFIPNLNNLIKPLHDRLKKNPPPWT	Florendovirus-01
AraHyp-365	Arachis hypogaea	NC_037632	Arachis hypogaea cultivar Tifrunner chromosome Arahy.15, arahy.Tifrunner.gnm1.KYV3	306	133687613	QIEKSICSDLPHAFWNRKEHVVDLPYEKNFKESKIPTKARPIQMNEQLLQHCQREIKDLLDKGLIRPSKSPWSCSAFYVNKQAEIERGTPRLVINYKPLNEALQWIRYPIPNKKDLLSRLNSANIFSKFDMKSGFWQIQITESDRYKTAFTVPFGQYEWNVMPFGLKNAPSEFQKIMNDIFNPYSDFAIVYIDDVLIFSQTLHEHFKHVKTFMYIIQKNGLAVSKTKIVLFQTKIRFLGHIIFQGTITPIERSILFAEKFPDYILDKPQLQRFLGCLNYVSDFIPNLNNLIKPLHDRLKKNPPPWT	Florendovirus-01
AraHyp-366	Arachis hypogaea	NC_037632	Arachis hypogaea cultivar Tifrunner chromosome Arahy.15, arahy.Tifrunner.gnm1.KYV3	306	133695889	QIEKSICSDLPHAFWNRKEHVVDLPYEKNFKESKIPTKARPIQMNEQLLQHCQREIKDLLDKGLIRPSKSPWSCSAFYVNKQAEIERGTPRLVINYKPLNEALQWIRYPIPNKKDLLSRLNSANIFSKFDMKSGFWQIQITESDRYKTAFTVPFGQYEWNVMPFGLKNAPSEFQKIMNDIFNPYSDFAIVYIDDVLIFSQTLHEHFKHVKTFMYIIQKNGLAVSKTKIVLFQTKIRFLGHIIFQGTITPIERSILFAEKFPDYILDKPQLQRFLGCLNYVSDFIPNLNNLIKPLHDRLKKNPPPWT	Florendovirus-01
AraHyp-367	Arachis hypogaea	NC_037632	Arachis hypogaea cultivar Tifrunner chromosome Arahy.15, arahy.Tifrunner.gnm1.KYV3	315	136230389	IEELLDEICAKNPLDIKNTNNELVSIKLKDPTKEINVPNKISYSARDREEFSLECRDLLEKGIIRLSKSPHAAPAFYVENNNEIKRGKRRMVINYKKMNEATIGDAHKLPRKDSILEKIKGATWFSSLDAKSGYWQLRLDEETKKLTAFTCPIKESTSVLLYEWNVLPFGLKQAPGIYQRFMEENLKELNEFVLVYIDDILIFTKQDREDHLQKLLIVLERCKEKGLVLSKKKVRIAKQEIEFLGLILSTQGKLKLQPNVLEKVNLFPSKIEDRKQLQRFLGCINYISDQEFLKNITEYTKSLFPKISTKKEWKW	Soymovirus-01
AraHyp-368	Arachis hypogaea	NC_037632	Arachis hypogaea cultivar Tifrunner chromosome Arahy.15, arahy.Tifrunner.gnm1.KYV3	315	137527250	IEEFLDEICAENPLDIKNTNNELVSIKLKDPTKEINVPNKIPYSARDREEFSLECKDLLEKGIIRLSKSPHAAPAFYVENNNEIKRGKRRMVINYKKMNEATIGDAHKLPRKDSILEKIKGATWFSSLDAKSGYWQLRLDEETKKLTAFTCPTKESTSVLLYEWNVLPFGLKQAPGIYQRFMEENLKELNEFVLVYIDDILIFTKQDKEDHLQKLLIVLERCKDKGLVLSKKKARIAKQEIEFLGLILSTQGKLKLQPNVLEKVNLFPNKIEDRKQLQRFLGCINYISDQGFLKNITEYTKSLFPKISTKKEWKW	Soymovirus-01
AraHyp-369	Arachis hypogaea	NC_037632	Arachis hypogaea cultivar Tifrunner chromosome Arahy.15, arahy.Tifrunner.gnm1.KYV3	306	138858909	QIEKSICSDLPHAFWNRKEHVVDLPYEKNFKESKIPTKARPIQMNEQLLQHCQKEIKDLLDKGLIHPSKSPWSCSAFYVNKQAEIERGTPRLVINYKPLNEALQWIRYPIPNKKDLLSRLNSANIFSKFDMKSGFWQIQITESDRYKTAFTVPFGQYEWNVMPFGLKNAPSEFQKIMNDIFNPYSDFAIVYIDDVLIFSQTLHEHFKHVKTFMYIIQKNGLAVSKSKIVLFQTKIRFLGHIIFQGTITPIERSILFAEKFPDYILNKPQLQRFLGCLNYVSDFIPNLNNLIKPLHDRLKKNPPPWT	Florendovirus-02
AraHyp-370	Arachis hypogaea	NC_037632	Arachis hypogaea cultivar Tifrunner chromosome Arahy.15, arahy.Tifrunner.gnm1.KYV3	303	139258984	QQMQETICSDLSHAFWNRKQHIVDLLYQKDFKERQILMKARPIQMNEQLLQYCQKEIKDLLHKKLIRPSKSSWSCSAFYVNKQAKLKRGTPRLVINYKPLNKVLQWIRYPIPNKKDLLNRLNSASIFSKFDMKSGYWQIQISEADRYKMAFTVPFGQYEWNVIPFGLKNAPFEFQKIMNDIFNPFFDFAIVYIDDVLIFSQSLHDHFKHMKNFMYTIRHNGLAVFKLKISLFQTKIHFLGHMIHQGTIIPIDRAIQFADKFSDHILEKNQLQRFLGCINYVADFIPNLSTLIKPLHERLGKKP	Florendovirus-01
AraHyp-371	Arachis hypogaea	NC_037632	Arachis hypogaea cultivar Tifrunner chromosome Arahy.15, arahy.Tifrunner.gnm1.KYV3	315	148862976	IEELLDEICAENPLDIKNTNNELVSIKLKDPTKEINVPNKIPYSARDREEFSLECRDLLEKGIIRLSKSPHAAPAFYVENNNEIKRGKRRMVINYKKMNEATIGDAHKLPRKDSILEKIKGATWFSSLDAKSGYWQLRLDEETKKLTAFTCPTKESTSVLLYEWNVLPFGLKQAPDIYQRFMEENLKELNEFVLVYIDDILIFTKQDREDHLQKLLIVLERCKEKGLVLSKKKARIAKQEIEFLGLILSTQGKLKLQPNVLEKVNLFPNKIEDRKQLQRFLGCINYISDQGFLKNITEYTKSLFPKISTKKEWKW	Soymovirus-01
AraHyp-372	Arachis hypogaea	NC_037632	Arachis hypogaea cultivar Tifrunner chromosome Arahy.15, arahy.Tifrunner.gnm1.KYV3	315	149960102	IEELLDEICADNPLDIKNTNNELVSIKLKDPTKEINVPNKIPYSARDREDFSLECRDLLEKGIIRLSKSPHAAPAFYVENNNKIKRGKRRMVINYKKMNEATIGDAHKLPRKDSILKKIKGATWFSSLDAKSGYWQLRLDEETKKLTAFTCPTKESTSVLLYEWNVLPFGLKQAPGIYQRFMEENLKELNEFVLVYIDDILIFTKQDKEDHLQKLLIVLERCKEKGLVLSKKKARIVKQEIEFLGLILFTQEKLKLQPNILEKVNLFPNKIEDRKQLQRFLGCINYISDQGFLKNITEYTKSLFPKISTKNEWKW	Soymovirus-01
AraHyp-373	Arachis hypogaea	NC_037633	Arachis hypogaea cultivar Tifrunner chromosome Arahy.16, arahy.Tifrunner.gnm1.KYV3	308	7921201	EELLDEICAENPLDIKNTNKELVSIKLKDPTKEINVPNKISYSARDREEFSLECKDLLEKGIIRLSKSPHAAPPFYVENNNEIKRGKRKMIINYKKMNEATIGDAHKLPRKDSILEKIKGATWFSSLDAKSGYWQLRLDEETKKLTAFTCPTKESISVLLYEWNVLPFGLKQAPGIYQRFMEENLKELNEFVLVYIDDILIFTKQDKEDHLQKLLIVLERCKEKGLVLSKKKARIAKQEIEFRGLILSTQGKLKLQPNVLEKVNLFPNKIEDRKQLQRFLGCINYISDQGFLKNITKYTKSLFLKIST	Soymovirus-01
AraHyp-374	Arachis hypogaea	NC_037633	Arachis hypogaea cultivar Tifrunner chromosome Arahy.16, arahy.Tifrunner.gnm1.KYV3	315	12441980	IEELLDEICAENPLDIKNTNNELVSIKLKDPTKEINVPNKIPYSARDREEFSLECRDLLEKGIIRLSRSPHAAPAFYVENNNEIKREKRRMVINYKKMNEATIGDAHKLPRKDSILEKIKGATWFSSLDAKSGYWQLRLDEEIKKLTAFTCPTKESTSVLLYEWNVLPFGLKQAPGIYQRFMEENLKELNKFVLVYIDDILIFTKQDKEDHLQKLLIVLERCKEKGLVLSKKKARIAKQEIEFLGLILSTQGKLKLQPNVLEKVNLFPNKIEDRKQLQRFLGCINYISDQGFLKNVTEYTKSLFPKISTKKEWKW	Soymovirus-01
AraHyp-375	Arachis hypogaea	NC_037633	Arachis hypogaea cultivar Tifrunner chromosome Arahy.16, arahy.Tifrunner.gnm1.KYV3	315	18654206	IEEFLDEICAENPLDIKNTNNELVSIKLKDPTKEINVPNKIPYSARDREEFSLECKDLLEKGIIRTSKSPHAAPAFYVENNNEIKRGKRRMVINYKKMNEATIGDAHKLPRKDSILEKIKGATWFSSLDAKSGYWQLRLDEETKKLTAFTCPTKESTSVLLYEWNVLPFGLKQAPGIYQRFMEENLKELNEFVLVYIDDILIFTKQDKEDHLQKLLIVLERCKNKGLVLSRKKARIAKQEIEFLGLILSTQGRLKLQPNVLEKVNLFPNKIEDRKQLQRFLGCINYISDQGFLKNITEYTKSLFPKISTKKEWKW	Soymovirus-01
AraHyp-376	Arachis hypogaea	NC_037633	Arachis hypogaea cultivar Tifrunner chromosome Arahy.16, arahy.Tifrunner.gnm1.KYV3	315	32857122	IEELLDEICAENPLDIKNTNNELVSIKLKDPTKEINVPNKIPYSARDREEFSLECRDLLEKEIIRLSKSPHAAPAFYVENNNEIKRGKRRMVINYKKMNEATIGDAHKLPRKDSILKKIKGATWFSSLDAKSGYWQLRLDEETKKLTAFTCPTKESTSVLLYEWNVLPFGLKQAPGIYQRFMEENLKELNEFVLVYIDDILIFTKQDREDHLQKLLIVLERCKEKGLVLSKKKARIAKQEIEFLGLILSTQGKLKLQPNVLEKVNLFPNKIEDRKQLQRFLGCINYISDQGFLKNITEYTKSLFPKISTKKEWKW	Soymovirus-01
AraHyp-377	Arachis hypogaea	NC_037633	Arachis hypogaea cultivar Tifrunner chromosome Arahy.16, arahy.Tifrunner.gnm1.KYV3	305	34410372	QQMQETICSDLPHAFWNRKQHIVDLLYKKDFKESQIPKKAKPIQMNEQLLQYCQKEITDLLHKKLIRPSKSPWSCSAFYVNKQAELERGTPRLVINYKPLNKALQWIKYLILNKKDLLNRLNSASIFSKFDMKSGYWQIQISEADRYKTAFTVPFGQYEWNMMPFELKNAPSEFQKIMNDIFNPFFDFFIVYIDDVLIFSQSLHDHFKHVKTFMHTIRHNGLAVSKSKISLFQTKIRFLGHMIHQGTITPIDKAIQFADKFPDHIFKKNQLQRFLGCINYVANFIPNLSTLIKLLHEHLGKKFPP	Florendovirus-07
AraHyp-378	Arachis hypogaea	NC_037633	Arachis hypogaea cultivar Tifrunner chromosome Arahy.16, arahy.Tifrunner.gnm1.KYV3	315	46885329	IEELLDEICAENPLDIKNTNNELVSIKLKDPTKEINVPNKISYSARDREEFSLECRDLLEKGIIRLSKSPHAAPAFYVENNNEIKRGKRRMVINYKKMNEATIGDAHKLPRKDFILEKIKGATWFSSLDAKSGYWQLRLDEETKKLTAFTCPTKESTSVLLYEWNVLPFGLKQAPGIYQRFMEENLKELNEFVLVYIDDILIFTKQDREDHLQKLLIVLERCKEKGLVLSKKKARIAKQEIEFLGLILSTQGKLKLQPNVLEKINLFPNKIEDRKQLQRFLGCINYISDQGFLKNITEYTKSLFPKISTKKEWKW	Soymovirus-01
AraHyp-379	Arachis hypogaea	NC_037633	Arachis hypogaea cultivar Tifrunner chromosome Arahy.16, arahy.Tifrunner.gnm1.KYV3	315	56165032	IEELLDEICAENPLDIKNTNNELVSIKLKDPTKEINVPNKIPYSARDREEFSLECRDLLEKGIIRLSKSPHAAPAFYVKNNNEIKRGKRRMVINYKKMNEATIGDAYKLPRKDSILEKIKGATWFSSLDAKSGYWQLRLDEETKKLTAFTCPTKESTSVLLYEWNVLPFGLKQALGIYQRFMEENLKELNEFVLVYIDDILIFTKQDREDHLQKLLIVLERCKEKGLVLSKKKARIAKQEIEFLGLILSTQGKLKLQPNVLEKVNLFPNKIEDRKQLQRFLGCINYISNQGFLKNITEYTKSLFPKISTKKEWKW	Soymovirus-01
AraHyp-380	Arachis hypogaea	NC_037633	Arachis hypogaea cultivar Tifrunner chromosome Arahy.16, arahy.Tifrunner.gnm1.KYV3	315	87846874	IEELLDEICAENPLDIKITNNELVSIKLKEPTKEINVPNKIPYSARDREEFSLKCRDLLEKGIIRLSKSPHAAPAFYVENNNKIKRGKRRMVINYKKMNEATIGDAHKLPRKDSILEKIKGATWFSSLDAKSGYWQLRLDEETKKLTAFTCPTKESTSVLLYEWNVLPFGLKQAPGIYQRFMKENLKELNEFVLVYIDDILIFTKQDREDHLQKLLVVLERCKEKGLVLSKKKARIEKQEIEFLGLILSTQGKLKLQPNVLEKVNLFPNKIEDREQLQRFLGCINYISDQEFLKNITEYTKSLFPKISTKKEWKW	Soymovirus-01
AraHyp-381	Arachis hypogaea	NC_037633	Arachis hypogaea cultivar Tifrunner chromosome Arahy.16, arahy.Tifrunner.gnm1.KYV3	315	91307433	IEELLDEICAENPLDIKNTNNELVSIKLKDPTKEINVPNKIPYSARDREEFSLECKDLLEKGIIRLSKSPHAAPAFYVENNNEIKRGKRRMVINYKKMNEATIGDAHKLPRKDSILEKIKGATWFSSLDAKSGYWQLRLDEETKKLTAFTCPTKESTSVLLYEWNVLPFGLKQAPGIYQRFMEENLKELNEFVLVYIDDILIFTKQDKEDHLQKLLIVLERCKEKGLVLSKKKARITKQEIEFLGLILSTQGKLILQPNVLEKVNLFPNKIEDRKQLQRFLGCINYISDQGFLKNITEYTKSLFPKISTKKEWKW	Soymovirus-01
AraHyp-382	Arachis hypogaea	NC_037633	Arachis hypogaea cultivar Tifrunner chromosome Arahy.16, arahy.Tifrunner.gnm1.KYV3	315	100726688	IEEFLDEICAENPLDIKNTNNELVSIKLKDPTKEINVPNKIPYSARGREEFSLECRDLLEKEIIRLSKSPHAAPAFYVENNNEIKRGKRRMVINYKKINEATIGDAHKLPRKDSILEKIKGATWFSSLDAKSGYWQLRLDEETKKLTAFTCPTKESTSVLLYEWNVLPFGLKQAPGIYQRFMEENLKELNEFVLVYIDDILIFTKQDREDHLQKLLIVLERCKEKGLVLSKKKARIAKQEIEFLGLILSTQGKLKLQPNVLEKVNLFPSKIEDRKQLQRFLGCINYISDQWFLKNITEYTKSLFPKISTKKEWKW	Soymovirus-01
AraHyp-383	Arachis hypogaea	NC_037633	Arachis hypogaea cultivar Tifrunner chromosome Arahy.16, arahy.Tifrunner.gnm1.KYV3	306	116204895	QIEKSICSDLPHAFWNRKEHVVDLPYEKNFKESKIPTKARPIQMNEQLLQHCQKEIKDLLDKGLIRPSKSPWSCSAFYVNKQAEIERGTPRLVINYKPLNEALQWIRYPIPNKKDLLNRLNSANIFSKFDMKSGFWQIQITESDRYKTAFTVPFGQYEWNVMPFGLKNVPSKFQKIMNDIFNPYSNFAIVYIDDVLIFSQTLHEHFKHVKTFMYIIQKNGLAVSKSKIVLFQTKIRFLGHIIFQGTITPIERSISFAEKFPDYILDKPQLQRFLGYLNYVSDFIPNLNKPIKPLHDRLKKNPPPWT	Florendovirus-02
AraHyp-384	Arachis hypogaea	NC_037633	Arachis hypogaea cultivar Tifrunner chromosome Arahy.16, arahy.Tifrunner.gnm1.KYV3	315	128378495	IEELLDEICAENPLDIKNTNNELVSIKLKDPTKEINAPNKIPYSARDREEFSLECRDLLEKGIIRLSKSPHAAPAFYVENNNEIKRGKRRMVINYKKMNEATIGDAHKLPRKDSILEKIKGATWFSSLDAKSGYWQLRLDEETKKLTAFTCPTKESTSVLLYEWNVLPFGLKQASGIYQRFMEENLKELNEFVLVYIDDILIFTKQDREDHLQKLLIVLERCKEKGLVLSKKKARIAKQEIEFLGLILSTQGKLKLQPNVLEKVNLFPSKIEDRKQLQRFLGCINYISDQGFLKNITEYTKSLFPKISTKKEWKW	Soymovirus-01
AraHyp-385	Arachis hypogaea	NC_037633	Arachis hypogaea cultivar Tifrunner chromosome Arahy.16, arahy.Tifrunner.gnm1.KYV3	315	130397303	IEELLDEICAENPLDIKNTNNELVSIKLKDPTKEINVPNKIPYSARDREEFSLECRDLLEKGIIRLSKSPHAAPAFYVENNNEIKRGKRRMVINYKKMNEATIGDAHKLPRKDSILEKIKGATWFSSLDAKSGYWQLRLDEETKKLTAFTCPTKKSTSVLLYEWNVLPFGLKQAPGIYQRFMEENLKELNEFVLVYIDDILIFTKHDREDHLKKLLIVLERCKEKGLVLSKKKARLAKQEIEFLGLILSTQGKLKLQPNVLEKVNLFPNKIEDRKQLQRFLGCINYISDQGFLKNITEYTKSLFLKISTKKEWKW	Soymovirus-01
AraHyp-386	Arachis hypogaea	NC_037633	Arachis hypogaea cultivar Tifrunner chromosome Arahy.16, arahy.Tifrunner.gnm1.KYV3	308	143575080	EELLDEICAENPLDIKNTNNELVSIKLKDSTKKINVPNKIPYSARYREEFSLECKYLLEKGIIRLSKSPHAAPAFYVENNNEIKRGKRRMVINYKKMNEATIGDAHKLPRKDSILEKIKGATWFSSLDAKSGYWQLRLDEETKKLTAFTCPTKESTSVLLYEWNVLSFGLKQAPGIYQRFMEENLKGLNEFVLVYIDDILIFTKQDKEDHLQKLLIVLERCKEKGLVLIKKKARIAIQEIEFLGLILSTQGKLKLQPNVLEKVNLFPNKIEDRKQLQRFLGCINYISDQGFLKNITEYTKNLFPKIST	Soymovirus-01
AraHyp-387	Arachis hypogaea	NC_037633	Arachis hypogaea cultivar Tifrunner chromosome Arahy.16, arahy.Tifrunner.gnm1.KYV3	315	146549341	IEELLDEICAENPLDVKNTNNELVSIKLKDPTKEINVPNKIPYSARDREEFSLECRDLLEKGIIRLSKSPHAAPAFYVENNNEIKRGKRRMVINYKKMNEATIGDAHKLPRKDSILEKIKGATWFSSLDAKSGYWQLRLDEETKKLTAFTCPTKESTSVLLYEWNVLPFGLKQAPGIYQRFMEENLKELNEFVLVYIDNILIFTKQDREDHLQKLLIVLERCKEKGLVLSKKKARIAKQEIEFLGLILSTQGKLKLQPNVLEKVNLFPNKIEDRKQLQRFLGCINYISDQGFLKNITEYTKSLFPKISTKKEWKW	Soymovirus-01
AraHyp-388	Arachis hypogaea	NC_037633	Arachis hypogaea cultivar Tifrunner chromosome Arahy.16, arahy.Tifrunner.gnm1.KYV3	315	147284081	IEELLDEICAENPLDIKNTNNELVSIKLKDPTKEINVPNKIPYSARDREEFSLECRDLLEKGIIRLSKSPHAAPAFYVENNNEIKRGKRRMVINYKKMNEATIGDTHKLPRKDSILEKIKGATWFSSLDAKSGYWQLRLDEETKKLTAFTCPTKESTSVLLYEWNVLPFGLKQAPGIYQKFMEENLKELNEFVLVYIDDILIFTKQDREDHLQKLLIVLERCKEKGLVLSKKKARIAKQEIEFLGLILSTQGKLKLQPNVLEKVNLFPNKIEDRKQLQRFLGCINYISDQGFLKNITEYTKSLFPKISTKKEWKW	Soymovirus-01
AraHyp-389	Arachis hypogaea	NC_037633	Arachis hypogaea cultivar Tifrunner chromosome Arahy.16, arahy.Tifrunner.gnm1.KYV3	315	151534449	IEELLNEICAENPLDIKNTNNELVSIKLKDPTKEINVPNKIPYSARDREEFSLECRDLLEKGIIRLSKSPHAAPAFYVKNNNEIKRGKRRMVINYKKMNEATIGDAHKLPRKDSILEKIKGATWFSSLDAKSGYWQLRLDEETKKLTAFTCPTKESTSVLLYEWNVLPFGLKQAPGIYQRFMEENLKQLNEFVLVYIDDILIFTKQDKEDHLQKLLIVLERCKEKGLILSKKKARIAKQEIEFLGLILSTQGKLKLQPNVLEKVNLFPNKIEDRKQLQRFLGCINYISDQRFLKNITEYTKSLFPKISTKKEWKW	Soymovirus-01
AraHyp-390	Arachis hypogaea	NC_037633	Arachis hypogaea cultivar Tifrunner chromosome Arahy.16, arahy.Tifrunner.gnm1.KYV3	309	153990145	IEEKIKKELCSLNPTAFQHRKLHEISLPYEDGFNEKDIPTKAKPIHMNKEYLEYCKKEIQEYLDKGLIRPSKSPWSCTGFYVMKASEIERGAPRLVINYKPLNKVLKWIRYPLPNKSDLIKRLNKANIFSKFDLKSGYYQIAVKEEDRYKTAFVVPFGHYEWNVMPQGLKNAPSEFQEIMNNIFYPHIEFIIVYLDDVLVYSKRIKQHIYHLEKFIEIIKEQGLVLSEKKMKIFTTKVRFLGYEIYQGTIVPIKRAIEFADKFPNEITDKKQLQRFLGCLNYVAEFLPGIRVTCEPLYKRLRKNPPPWT	Florendovirus-05
AraHyp-391	Arachis hypogaea	NC_037633	Arachis hypogaea cultivar Tifrunner chromosome Arahy.16, arahy.Tifrunner.gnm1.KYV3	315	154359873	IEELLDKICAENPLDIKNTNNELVSIKLKDPIKEINVPNKIPYSARDREEFSLECRDLLEKGIIRLSKSPHAAPAFYVENNNEIKRGKRRMVINYKKMNEATIGDAHKLPRKDSILEKIKGATWFSSLDAKSGYWQLRLDEETKKLTAFTCPTKESTSVLLYEWNVLPFGLKQAPGIYQRFMEENLKELNEFVLVYIDDILIFTKQDKEDHLQKLLIVLERCKEKGLVLSKKKARIAKQEIEFLGLILSTQGKLKLQPNVLEKVNLFPNKIEDRKQLQRFLGCINYISDQGFLKNITEYTKSLFPKISTKKEWKW	Soymovirus-01
AraHyp-392	Arachis hypogaea	NC_037634	Arachis hypogaea cultivar Tifrunner chromosome Arahy.17, arahy.Tifrunner.gnm1.KYV3	308	5277007	IEEFLDEICAENPLDIKNTNKELVSIKLKDPTKEINVPNKIPYSARDREEFSLECKDLLEKGIIRLSKSSHAAPAFYVENNNEIKRGKRRMVINYKKMNEATIGDAHKLPRKDSILEKIKGATWFSSLDAKSGYWQLRLDEETKKLTAFSCPTKESTSVLLYEWNVLPFGLKQAPGIYQRFIEENLKELNEFVLVYIDDILIFTKQDKEDHLQKLLIVLERCKEKGLVLSKKKVRIAKQEIEFLGLILSTQGKLKLQSNVLEKVNLFPNKIEDRKQLQRFLGCINYISDQGFLKNITEYTKSLFPKIS	Soymovirus-01
AraHyp-393	Arachis hypogaea	NC_037634	Arachis hypogaea cultivar Tifrunner chromosome Arahy.17, arahy.Tifrunner.gnm1.KYV3	315	17471209	IEELLNEICAENPLDIKNTNNELVSIKLKDPTKEINVPNKIPYSARDREEFSLECRDLLEKGIIRLSKSPHAAPAFYVENNNEIKRGKRRMVINYKKMNEATIGDAHKLPRKDSILEKIKGATWFSSLDAKSGYWQLRLDEETKKLTAFTCPTKESTSVLLYEWNVLPFGLKQAPGIYQRFMEENLKELNEFVLVYIDDILIFTKQDREDHLQKLLIVLERCKEKGLVLSKKKARIAKQEIEFLGLILSTQGKLKLQPNVLEKVNLFPNKIEDRKQLQRFLGCINYISDQGFLRNITEYTKSLFPKISTKKEWKW	Soymovirus-01
AraHyp-394	Arachis hypogaea	NC_037634	Arachis hypogaea cultivar Tifrunner chromosome Arahy.17, arahy.Tifrunner.gnm1.KYV3	315	19381726	IEQLLDEICAENPLDIKNTNNELVSTKLKDPIKEINVPNKIPYSARDREEFSLECRDLLEKGIIRLSKSPHAAPAFYVENNNEIKRGKRRMVINYKKMNEATIGDAHKLPRKDSILEKIKGATWFSSLDAKSGYWQLRLDEETKKLTAFTCPTKESTSVLLYEWNILPFGLKQAPGIYQRFLEENLKDLNEFVLVYIDDILIFTKQDREDHLQKLLIVLERCKEKGLVLSKKKARIAKQEIEFLGLILSTQGKLKLQPNVLEKVNLFPNKIEDRKQLQRFLGCINYISDQGFLKNITEYTKSLFPKISTKKEWKW	Soymovirus-01
AraHyp-395	Arachis hypogaea	NC_037634	Arachis hypogaea cultivar Tifrunner chromosome Arahy.17, arahy.Tifrunner.gnm1.KYV3	315	23959478	IEELLDEICAENPLDVKNTNNELVSIKLKDPTKEINVPNKIPYSARDREEFSLECRDLLEKGIIRLSKSPHAAPAFYVENNNEIKKGKRRMVINYKKMNEATIGDAHKLPRKDSILEKIKGATWFSSLDAKSGYWQLRLDEETKKLTAFTCPTKESTSVLLYEWNVLPFGLKQAPGIYQRFMEENLKELNEFVLVYIDDILIFTKQDREDHLQKLLIVLERCKEKGLVLSKKKARIAKQEIEFLGLILSTQGKLKLQPNVLEKVNLFPDKIEDRKQLQRFLGCINYISDQGFLKNITEYTKSLFPKISTKKEWKW	Soymovirus-01
AraHyp-396	Arachis hypogaea	NC_037634	Arachis hypogaea cultivar Tifrunner chromosome Arahy.17, arahy.Tifrunner.gnm1.KYV3	315	28529477	IEELLNEICAENPLDIKNTNNELVSIKLKDPTKEINVPNKIPYSARDREEFSLECRDLLKKGIIRLSKSSHAAPAFYVENNNEIKRGKRRMVINYKKMNEATIGDAHKLPRKDSILEKIKGATWFSSLDAKSGYWQLRLDEETKKLTAFTCPTKESTSVLLYEWNVLPFGLKQAPGIYQRFMEENLKELNEFVLVYIDDILIFTKQDREDHLQKLLIVLERCKEKGLVLSKKKARIAKQEIEFLGLILSTQEKLKLQPNVLEKVNLFPNKIEDRKQLQRFLGCINYISDQGFLKNITEYTKSLFPKISTKKEWKW	Soymovirus-01
AraHyp-397	Arachis hypogaea	NC_037634	Arachis hypogaea cultivar Tifrunner chromosome Arahy.17, arahy.Tifrunner.gnm1.KYV3	315	31799920	IEELLDEICAENPLDIKNTNNELVSIKLKDPTKEINVPNKIPYSARNREEFSLECRDLLEKGIIRLSKSPRAAPAFYVENNNEIKRGKRRMVINYKKMNEATIGDAHKLPRKDSILEKIKGATWFSSLDAKSGYWQLRLDEETKKLTAFTCPTKESTSVLLYEWNVLPFGLKQAPGIYQRFMEENLKELNEFVLVYIDDILIFTKQDREDHLQKLLIVLERCKEKGLVLSKKKARIAKQEIEFLGLILSTQGKLKLQPNVLEKVNLFPNKIEDRKQLQRFLGCINYISDQGFLKNITEYTKNLFPKISTKKEWKW	Soymovirus-01
AraHyp-398	Arachis hypogaea	NC_037634	Arachis hypogaea cultivar Tifrunner chromosome Arahy.17, arahy.Tifrunner.gnm1.KYV3	315	32395620	IEELLDKICAENPLDIKNTNNELVSIKLKDPTKEINVPNKIPYSARDREEFSLECRDLLKKGIIRLSKSPHAAPAFYVENNNEIKRGKRRMVINYKKMNEATIGDAHKLPRKDSILEKIKGATWFSSLDAKSGYWQLRLDEETKKLTAFTCPTKESTSVLLYEWNVLPFGLKQAPGIYQRFMEENLKELNEFVLVYIDDILIFTKQDREDHLQKLLIVLERCKEKGLVLSKKKARIAKQEIEFLGLILSTQGKLKLQPNVLEKVNLFPNKIEDRKQLQRFLGCINYISDQGFLKNITEYTKTLFPKISTKKEWKW	Soymovirus-01
AraHyp-399	Arachis hypogaea	NC_037634	Arachis hypogaea cultivar Tifrunner chromosome Arahy.17, arahy.Tifrunner.gnm1.KYV3	315	33360000	IGELLNEICAENPLDIKNTNNELVSIKLKDPTKEINVPNKIPYSARNREEFSLECRDLLEKGIIRLSKSPHAAPAFYVENNNEIKRGKRRMVINYKKMNEATIGDAHKLPRKDSILEKIKGATWFSSLDAKSGYWQLRLDEETKKLTAFTCPTKESTSVLLYEWNVLPFGLKQAPGIYQRFMEENLKELNEFVLVYIDDILIFTKQDREDHLQKLLIVLERCKEKGLVLSKKKARIAKQEIEFLGLILSTQGKLKLQPNVLEKVNLFPNKIEDRKQLQRFLGCINYISDQGFLKNITEYTKSLFPKISTKKEWKW	Soymovirus-01
AraHyp-400	Arachis hypogaea	NC_037634	Arachis hypogaea cultivar Tifrunner chromosome Arahy.17, arahy.Tifrunner.gnm1.KYV3	315	37727908	IEELLDEICAENPLDIKNTNNELVSIKLKDPTKEINVPNKIPYSARDREEFSLECRDLLEKGIIRLSKSPHAAPAFYVENNNEIKRGKRRMVINYKKMNEATIGDAHKLPRKDSILEKIKGATWFSSLDAKSGYWQLRLDEETKKLTTFTCPTKESTSVLLYEWNVLPFGLKQAPGIYQRFMEENLKELNEFVLVYIDDILIFTKQDREDHLQKLLIVLERCKEKGLVLSKKKARIAKQEIELLGLILSTQGKLKLQPNVLEKVNLFPNKIEDRKQLQRFLGCINYISDQGFLKNITEYTKSLFPKISTKKEWKW	Soymovirus-01
AraHyp-401	Arachis hypogaea	NC_037634	Arachis hypogaea cultivar Tifrunner chromosome Arahy.17, arahy.Tifrunner.gnm1.KYV3	315	40316845	IEELLDEICVENPLDIKNTNNELVSIKLKDPTKEINVPNKIPYSARDREEFSLECKDLLEKGIIRLSKSPHAAPAFYVENINEIKRGKRRMVINYKKMNEATIGDAHKLLRKDSILEKIKGATWFSSLDAKSGYWQLRLDEETKKLTAFTCPTKESTSVLLYEWNVLPFGLKQAPGIYQRFMEENLKELNEFALVYIDDILIFTKQDKEDHLQKLLIVLERCKEKGLVLSKKKARIEKQEIEFLGLILSTQGKLKLQPNVLEKVNLFPNKIEDRKQLQRFLGCINYISDQGFLKNITEYTKSLFPKISTKKEWKW	Soymovirus-01
AraHyp-402	Arachis hypogaea	NC_037634	Arachis hypogaea cultivar Tifrunner chromosome Arahy.17, arahy.Tifrunner.gnm1.KYV3	308	47986647	IEELLDEICAENPLDIKNTNNELVSIKLKDPTKEINVPNKIPYSARDREEFSLECRDLLEKGIIRLSKSPHAAPAFYVENNNEIKRGKRRMVINYKKMNEATIGDAHKLPRKDSILEKIKGATWFSSLDAKSGYWQLRLDEETKKLTAFTCPTKESTSVLLYEWNVLSFGLKQAPGIYQRFMEENLKELNEFVLVYIDDILIFTKQDREDHLQKLLIVLERCKEKGLVLSKKKARMAKQEIEFLGLILSTQGKLKLQPNVLEKVNLFPNKIEDRKQLQRFLGCINYISDQGFLKNITEYTKSLFPKIS	Soymovirus-01
AraHyp-403	Arachis hypogaea	NC_037634	Arachis hypogaea cultivar Tifrunner chromosome Arahy.17, arahy.Tifrunner.gnm1.KYV3	315	111303764	IEELLDEICAENHLDIKNTNNELVSIKLKDPTKEINVPNKIPYSARDREEFSLECRDLLEKGIIRLSKSSHAAPAFYVENNNEIKRGKRRMVINYKKMNEATIGDAHKLPRKDSILEKIKGATWFSSLDAKSGYWQLRLDEETKKLTAFTCPTKESTSVLLYEWNVLPFGLKQAPSIYQRFMEENLKELNEFVLVYIDDILIFTKQDKEDHLQKLLIVLERCKEKGLVLSKKKARIAKQEIEFLGLILSTQGKLKLQPNVLEKVNLFSNKIEDRKQLQRFLGCINYISDQGFLKNITEYTKNLFPKISTKKEWKW	Soymovirus-01
AraHyp-404	Arachis hypogaea	NC_037634	Arachis hypogaea cultivar Tifrunner chromosome Arahy.17, arahy.Tifrunner.gnm1.KYV3	309	130037484	IEEKIKKELCSLNPTAFQHRKLHEISLPYEDGFNEKDIPTKAKPIHMNKEYLEYCKKEIQEYLDKGLIRPSKSPWSCTGFYVMKASEIERGAPRLVINYKPLNKVLKWIRYPLPNKSDLIKRLNKANIFSKFDLKSGYYQIAVKEEDRYKTAFIVPFGHYEWNVMPQGLKNAPSEFQEIMNNIFYPHIEFTIVYLDDVLVYSKGIKQHIHHLEKFMDIIKEQGLVLSEKKMKIFTTRVRFLGYEIYQGTIVPIKRAIEFANKFPNEITDKKQLQRFLGCLNYVAEFLPGIRVTCEPLYKRLRKNPPPWT	Florendovirus-05
AraHyp-405	Arachis hypogaea	NC_037634	Arachis hypogaea cultivar Tifrunner chromosome Arahy.17, arahy.Tifrunner.gnm1.KYV3	315	133678697	IEELLDEICAENPLDIKNTNNELVSIKLKDPTKEINVPNKIPYSARDREEFSLECRDLLEKGIIRLSKSPHAAPAFYVENNNEIKRGKRRMVINYKKMNEATIGDAHKLPRKDSILEKIKGATWFSSLDAKSGYWQLRLDEETKKLTAFTCPTKESTSVLLYEWNVLPFGLKQAPGIYQRFMEENLKELNEFVLVYIDDILIFTKQDREDHLQKLLIVLERCKEKGLVLSKKKARIAKQEIEFLGLILSTQGKLKLQPNVLEKVNLFPNKIEDRKQLQRFLGCINYISDQGFLKNITEYTKSLFPKISTKKEWKW	Soymovirus-01
AraHyp-406	Arachis hypogaea	NC_037635	Arachis hypogaea cultivar Tifrunner chromosome Arahy.18, arahy.Tifrunner.gnm1.KYV3	315	1383602	IGELLDEICAENPLDIKNTNNELVSIKLKDSTKEINVPNQIPYSARDREEFSLEYKDLLEKGIIRLSKSPHAAPAFYVENNNEIKRGNRRMVINYKKMNEATIGDAHKLLRKDSILEKIKGATWFSSLDAKSGYWQLRLDEETKKLTAFTCPTKESTSVLLYEWNVLPFGLKQAPGIYQRFMEENLKELNEFVLVYIDDILIFTKQDKEDHLQKLLIVLERCKEKGLVLSKKKARIAKQEIEFFGLILSTQGKLKLQPNVLEKVNLFSNKIEDRKQLQRFLGCINYISDQGFLKNITEYTKSLFPKISTKKEWKW	Soymovirus-01
AraHyp-407	Arachis hypogaea	NC_037635	Arachis hypogaea cultivar Tifrunner chromosome Arahy.18, arahy.Tifrunner.gnm1.KYV3	315	2159068	IEELLDEICAENPLDIKNTNNELVSIKLKDPTKEINVPNKIPYSARDREEFSLECRDLLEKGIIRLSKSPHAAPAFYVENNNEIKKGKQRMVINYKKMNEATIGDAHKLPRKDSILEKIKGATWFSSLDAKSGYWQLRLDEETKKLTAFTCPTKESTSVLLYEWNVLPFGLKQAPGIYQRFMEENLKELNKFVLVYIDDILIFTKQDKEDHLQKLLIVLERCKKKGLVLSKKKARIAKQEIEFLGLILSTQGKLKLQPNVLEKVNLFPSKIEDRKQLQRFLGCINYISDQGFLKNITEYTKSLFPKISTKKEWKW	Soymovirus-01
AraHyp-408	Arachis hypogaea	NC_037635	Arachis hypogaea cultivar Tifrunner chromosome Arahy.18, arahy.Tifrunner.gnm1.KYV3	315	5020613	IEELLDEICAENPLDIKNTNNELVSIKLKDPTKEINVPNKIPYSARDREEFSLECKDLLEKGIIRLSKSPHAAPAFYVENNNEIKRGKRRIVINYKKMNEVTIGDAHKLPRNDSILEKIKGATWFSSLDAKSGYWQLRLDEETKKLTAFTCPTKESTSMLLYKWNVLPFGLKQVPGIYQRFMEENLKELNEFVLVYIDGILIFTKQDKEYHLQKLLIVLERCKEKGLVLSKKKARIAKQEIEFLGLILSTQGKLKLQPNVLKKVNLFPNKIEDRKQLQRFLGCINYISDQGFLKNITEYTKSLFPKISTKKEWKW	Soymovirus-01
AraHyp-409	Arachis hypogaea	NC_037635	Arachis hypogaea cultivar Tifrunner chromosome Arahy.18, arahy.Tifrunner.gnm1.KYV3	316	5678737	IEELLGEICADNHLDIKNTNKELVSIKLKDPTKEINVPNKIPYSVRDREEFSLECKDLLEKGIIRLSKSSHAAPAFYVENNNKIKRGKRRMVINYKKMNEATVGDAHKLPRKDYILEKIKGATWFSSLDAKSGYWQLRLDEETKKLTAFTCPTKESTSVLLYEWNVLPFGLKQAPGIYQRFMEENLKELINEFILVYIHDILIFTKEDKENHLQKLLIVLERCKEKGLVLSKKKARIAKQEIEFLGLILSTQGKLKLQPNILEKVNLFPNKIEDRKQLQRFLGCINYISNQRFLKNITEYTKNLFQKISTKKEWKW	Soymovirus-01
AraHyp-410	Arachis hypogaea	NC_037635	Arachis hypogaea cultivar Tifrunner chromosome Arahy.18, arahy.Tifrunner.gnm1.KYV3	315	13453160	IEELLDEICAENPLDIKNTNNELVSIKLKDPTKEINIPNKIPYSARDREEFSLECRDLLEKGIIRLSKSSHAVSAFYVENNNEIKRGKRRMVINYKKMNEATIGDAHKLPRKDSILEKIKGATWFSSLDAKSGYWQLRLDEETKKLTAFTCPTKESTSVLLYEWNVLPFGLKQAPGIYQRFMEENLKELNEFVLVYIDDILIFTKQDREDHLQKLLIVLERCKEKGLVLSKKKARIAKQEIEFLRLILSTQGKLKLQPNVLEKVNLFPNKIEDRKQLQRFLGCINYISDQGFLKNITEYTKSLFPKISTKKEWKW	Soymovirus-01
AraHyp-411	Arachis hypogaea	NC_037635	Arachis hypogaea cultivar Tifrunner chromosome Arahy.18, arahy.Tifrunner.gnm1.KYV3	315	21896489	IEELLNEICAENPLDIKNTNNELVSIKLKDPTKEINVPNKIPYSARDKEEFSLECRDLLEKGIIRLSKSPHAAPAFYVENNNEIKRGKRRMVINYKKMNEATIGDAHKLPRKYSILEKIKGATWFSSLDAKSGYWQLRLDEETKKLTAFTCPTKESTSVLLYEWNVLPFGLKQAPGIYQRFMEENLKELNEFVLVYIDDILIFTKQDREDHLQKLLIVLERCKEKGLVLSKKKARIAKQEIEFLGLILSTQGKLKLQPNVLEKVNLFPNKIEDRKQLQRFLGCINYISDQGFLKNITEYTKSLFPKISTKKEWKW	Soymovirus-01
AraHyp-412	Arachis hypogaea	NC_037635	Arachis hypogaea cultivar Tifrunner chromosome Arahy.18, arahy.Tifrunner.gnm1.KYV3	308	26048844	IEELLDEICAENPLDIKNTNNELVSIKLKDPTKEINVPNKIPYSARDREEFSLECRDLLEKGIIRLSKSPHAAPAFYVENNNEIKRGKRRMVINYKKMNEATIGDAHKLPRKDSILEKIKGATWFSSLDAKSGYWQLRLDEETKKLTAFTYPTKESTSVLLYEWNVLPFGLKQAPGIYQRFMEENLKELNEFVLVYIDDILIFTKQDREDHLQKLLIVLERCKEKGLVLSKKKARIAKQEIEFLGLILSTQGKLKLQPNVLEKVNLFPSKIEDRKQLQRFLGCINYISDQGFLKNITEYTKSLFPKIS	Soymovirus-01
AraHyp-413	Arachis hypogaea	NC_037635	Arachis hypogaea cultivar Tifrunner chromosome Arahy.18, arahy.Tifrunner.gnm1.KYV3	306	72542758	QIEKSICSDLPHAFWNRKEHVVDLPYEKNFKESKIPTKARPIQMNEQLLQHCQKEIKDLLDKGLIRPSKSPWSCSAFYVNKQAEIERGTPRLVINYKPLNEALQWIRYPIPNKKDLLSRLNSANIFSKFDMKSGFWQIQITESDRYKTAFTVPFGQYEWNVMPFGLKNAPSEFQKIMNDIFNPYSDFAIVYIDDVLIFSQTLHEHFKHVKTFMYIIQKNGLAVSKSKIVLFQTKIRFLGHIIFQGTITPIERSILFAEKFPDYILDKPQLQRFLGCLNYVSDFIPNLNNLIKPLHDRLKKNPPPWT	Florendovirus-01
AraHyp-414	Arachis hypogaea	NC_037635	Arachis hypogaea cultivar Tifrunner chromosome Arahy.18, arahy.Tifrunner.gnm1.KYV3	315	95946258	IEELLDEICTENPLDVKNTNNELVSIKLKDPTKEINVPNKISYSARDREEFSLECRDLLEKGIIRLSKSPHAAPAFYVENNNEIKRGKRRMVINYKKMNEAIIGDAHKLPRKDSILEKIKGATWFSSLDAKSGYWQLRLDEETKKLTAFTCPIKESTSVLLYEWNVLPFGLKQAPGIYQRFMEENLKELNEFVLVYIDDILIFTKQDREDHLQKLLIVLERCKEKGLVLSKKKARIAKQEIEFLGLILSTQGKLKLQPNVLEKVNLFPNKIEDRKQLQRFLGCINYISDQEFLKNITEYTKSLFPKISTKKEWKW	Soymovirus-01
AraHyp-415	Arachis hypogaea	NC_037635	Arachis hypogaea cultivar Tifrunner chromosome Arahy.18, arahy.Tifrunner.gnm1.KYV3	309	102444646	IEELLDEICAENPLDIKNTNKELVIIKLKDPTKEINVPNKIPYSARDREEFSLECKDLLEKGIIRLSKSPHAAPAFYVENNNEIKRGKRRMIINYKKMNEATIGDAHKLPRKDSILEKIKGATWFSSLDAKSGYWQLRLDEETKKLTAFTCPTKESTSVLLYEWNVLPFGLKQAPGIYQRFMKENLKELNEFVLVYIDDILIFTKQDKEDYLQKLLIVLERCKEKGLVLSKKKARIAKQEIEFLGLILSTQGKLKLQPNILEKVNLFPNKIEDRKQLQRFLGCINYISDQGFLKNITEYTKSLFPKIST	Soymovirus-01
AraHyp-416	Arachis hypogaea	NC_037635	Arachis hypogaea cultivar Tifrunner chromosome Arahy.18, arahy.Tifrunner.gnm1.KYV3	315	109014279	IEELLDEICAENPLDIKNTNNELVSIKLKDPTKEINVPNKIPYSARDREEFSLECRDLLEKGTIRLSKSPHAAPAFYVENNNEIKREKQRMVINYKKMNEATIGDAHKLPRKDSILEKIKGATWFSSLDAKSGYWQLRLDEETKKLTAFTCPTKESTSVLLYEWNVLPFGLKQAPGIYQRFMEENLKELNEFVLVYIDDILIFTKQDREDHLQKLLIVLERYKEKGLVLSKKKARIAKQEIEFLGLILSTQEKLKLQPNVLEKVNLFPNKIEDRKQLQRFLGCINYISDQRFLKNITEYTKSLFPKISTKKEWKW	Soymovirus-01
AraHyp-417	Arachis hypogaea	NC_037635	Arachis hypogaea cultivar Tifrunner chromosome Arahy.18, arahy.Tifrunner.gnm1.KYV3	309	112463253	IEGKIKKELCSLNPTAFQHRKLHEISLPYEDGFNEKDIPTKAKPIHMNKEYLEYCKKEIQEYLDKGLIRPSKSPWSCTGFYVMKASEIERGAPRLVINYKPLNKVLKWIRYPLPNKSDLIKRLNKANIFSKFDLKSGYYQIAVKEEDRYKTAFIVPFGHYEWNVMPQGLKNAPSEFQEIMNNIFYPHIDFTIVYLDDVLVYSKGIKQHIYHLEKFMNIIKEQGLVLSEKKMKIFTTRVRFLGYEIYQGTIVPIKRAIEFANKFPNEIIDKKQLQRFLGCLNYVAEFLPGIRVTCEPLYKRLRKNPPPWT	Florendovirus-05
AraHyp-418	Arachis hypogaea	NC_037635	Arachis hypogaea cultivar Tifrunner chromosome Arahy.18, arahy.Tifrunner.gnm1.KYV3	309	112471653	IEGKIKKELCSLNPTAFQHRKLHEISLPYEDGFNEKDIPTKAKPIHMNKEYLEYCKKEIQEYLDKGLIRPSKSPWSCTGFYVMKASEIERGAPRLVINYKPLNKVLKWIRYPLPNKSDLIKRLNKANIFSKFDLKSGYYQIAVKEEDRYKTAFIVPFGHYEWNVMPQGLKNAPSEFQEIMNNIFYPHIDFTIVYLDDVLVYSKGIKQHIYHLEKFMNIIKEQGLVLSEKKMKIFTTRVRFLGYEIYQGTIVPIKRAIEFANKFPNEIIDKKQLQRFLGCLNYVAEFLPGIRVTCEPLYKRLRKNPPPWT	Florendovirus-05
AraHyp-419	Arachis hypogaea	NC_037635	Arachis hypogaea cultivar Tifrunner chromosome Arahy.18, arahy.Tifrunner.gnm1.KYV3	306	114156739	QIEKSICSDLPHAFWNRKEHVVDLPYEKNFKESKIPTKARPIQMNEQLLQHCQKEIKDLLDKGLIRPSKSPWSCSAFYVNKQAEIERGTPRLVINYKPLNEALQWIRYPIPNKKDLLNRLNSANIFSKFDMKSGFWQIQITESDRYKTAFTVPFGQYEWNVMPFGLKNAQSEFQKIMNDIFNPYSNFAIVYIDDVLIFSQSLHEHFKHVKTFMYIIQKNGLAVSKSKIVLFQTKIRFLGHIIFQGTITPIERSILFAEKFPDYILDKPQLQRFLGCLNYVSEFIPNLNKLIKPLHDRLKKNPPPWT	Florendovirus-01
AraHyp-420	Arachis hypogaea	NC_037635	Arachis hypogaea cultivar Tifrunner chromosome Arahy.18, arahy.Tifrunner.gnm1.KYV3	315	117248954	VEELLDKICAENPLDIKNTNKELVSIKLKDPTKEINVPNKIPYSARDREEFSLECKDLLEKEIIRLSKSPHAAPAFYVENNNEIKREKRRMVINYKKMNEATIGDAHKLPRKDSILEKIKGATWFSSLDAKSGYWQLRLDEETKKLTAFTCPTKESTSVLLYEWNVLPFGLKQAPGIYQRFMKENIKELNEFVLVYIDDIQIFTKQDKEDHLKKLLIVLERCKEKGLVLSKKKAKIAKQEIEFLGLILSTQGKLKLQPNVLEKVNLFPNKIEDRKQLQRFLGCINYISDQGFLKNITEYTKSLFPKISTKKEWKW	Soymovirus-01
AraHyp-421	Arachis hypogaea	NC_037635	Arachis hypogaea cultivar Tifrunner chromosome Arahy.18, arahy.Tifrunner.gnm1.KYV3	308	121010745	EDRIKKDLCSLNPKAFHYRKLREISLPYKDDFNEKDIPTKVKPIQMNKELLTYCKKEIQECLDKGLIRPSKSPWSCTGFYVMKVFEIERGAPRLVINYKPLNKVLKWIRYLLPNKNDLIKRLSKATVFSKFDLKFGYYQISVKEEDRYKTTFILPFGHYEWNVMSQGLKNTPSEFQEIMNNIFYSYVDFTIVYLDDVLVYSKGINQHIQHLKKFINIIKENGLVLSEKKMNIFITKVRFLGYEIFQETITPIKRSVEFVEKFSNEIIDKKQLQRFLGCLNYVAEFLPGIRTLCEPLYKRLRKQPPLWT	Florendovirus-05
AraHyp-422	Arachis hypogaea	NC_037635	Arachis hypogaea cultivar Tifrunner chromosome Arahy.18, arahy.Tifrunner.gnm1.KYV3	315	121712189	IGELLDEICAENPLDIKNTNNELVSIKLKDPTKEINVPNKIPYSARDREEFSLECRDLLEKGIIRLSKSPHAAPAFYVENNNEIKRGKRRMVINYKKMNEATIGDAHKLPRKDSILEKIKGATWFSSLDAKSGYWQLRLDEETKKLTAFTCPTKESTSVLLYEWNVLPFGLKQAPGIYQRFMEENLKELNEFVLVYIDDILIFTKQDREDHLQKLLIVLERCKEKGLVLSKKKARIAKQEIEFLGLILSTQGKLKLQPNVLEKVNLFPNKIEDRKQLQRFLGCINYISDQGFLKNITEYTKSLFPKISTKKEWKW	Soymovirus-01
AraHyp-423	Arachis hypogaea	NC_037635	Arachis hypogaea cultivar Tifrunner chromosome Arahy.18, arahy.Tifrunner.gnm1.KYV3	315	121796567	IEELLDEICAENPLDIKNTNNELVSIKLKDPTKEINVPNKIPYSARDREEFSLECRDLLEKEIIRLSKSPHAAPAFYVENNNEIKRGKRRMVINYKKMNEATIGDAHKLPRKDSILEKIKGATWFSSLDAKSGYWQLRLDEETKKLTAFTCPTKESTSVLLYEWNVLPFGLKQAPGIYQRFMEENLKELNEFVLVYIGDILIFTKQDKEDHLQKLLIVLERCKEKGLVLSKKKARIAKQEIEFLGLILSTQGKLKLQPNVLEKVNLFPSKIEDRKQLQRFLGCINYISDQGFLKNITEYTKSLFPKISTKKEWKW	Soymovirus-01
AraHyp-424	Arachis hypogaea	NC_037635	Arachis hypogaea cultivar Tifrunner chromosome Arahy.18, arahy.Tifrunner.gnm1.KYV3	315	124349207	IEEFLDEICAENPLDIKNTNNELVSIKLKDPTKEINVPNKIPYSARDREEFSLECKDLLEKGIIRISKSPHAAPAFYVENNNEIKRGKRRMVINYKKMNEATIGDAHKLPRKDSILEKIKGATWFSSLDAKSGYWQLRLDEETKKLTAFTCPTKESTSVLLYEWNVLPFGLKQAPGIYQRFMEENLKELNEFVLVYIDDILIFTKQDKEDHLQKLLIVLERCKNKGLVLSRKKARIAKQEIEFLGLILSTQGKLKLQPNVLEKVNLFPNKIEDRKQLQRFLGCINYISDQGFLKNITEYTKSLFPKINTKKEWKW	Soymovirus-01
AraHyp-425	Arachis hypogaea	NC_037635	Arachis hypogaea cultivar Tifrunner chromosome Arahy.18, arahy.Tifrunner.gnm1.KYV3	315	133869614	IEELLDEICAENPLDIKNTNNELVSIKLKDPTKEINVPNKIPYSARDREEFSLECRDLLEKGIIRLSKSPHAAPAFYVENNNEIKRGKRRMVINYKKMNEATIGDAHKLPRKDSILEKIKGATWFSSLDAKSGYWQLRLDEETKKLTAFTCPTKESTSVLLYEWNVLPFGLKQAPGIYQRFMEENLKELNEFVLVYIDDILIFTKQDREDHLQKLLIVLERCKEKGLVLSRKKARIAKQEIEFLGLILSTQGKLKLQPNVLEKVNLFPNKIEDRKQLQRFLGCINYISDQGFLKNITEYTKSLFPKISTKKEWKW	Soymovirus-01
AraHyp-426	Arachis hypogaea	NC_037636	Arachis hypogaea cultivar Tifrunner chromosome Arahy.19, arahy.Tifrunner.gnm1.KYV3	315	2756318	IEELLDEICVENSLDIKNTNNELVSIKLKDPTKEINVPNKIPYSARDREEFSLECRDLLKKGIIRLSKSPHAAPAFYVENNNEIKRGKRRMVINYKKMNEATIGDAHKLPRKDSILEKIKGATWFSSLDAKSGYWQLRLDEETKKLTAFTCPTKESTSVLLYEWNVLPFGLKQAPGIYQRFMEENLKELNEFVLVYIDDILIFTKQDREDHLQKLLIVLERCKEKGLVLSKKKARIAKQEIEFLGLILSTQGKLKLQPNVLEKVNLFPNKIEDRKQLQRFLGCINYISDQGFLKNITEYTKSLFPKISTKKEWKW	Soymovirus-01
AraHyp-427	Arachis hypogaea	NC_037636	Arachis hypogaea cultivar Tifrunner chromosome Arahy.19, arahy.Tifrunner.gnm1.KYV3	315	6840512	IEELLDEICAENPLDIKNTNNELVSIKLKDPTKEINVPNKIPYSARDREEFSLECRDLLEKGIIRLSKSPHAAPAFYVENNNEIKREKRRMVINYKKMNEATVGDAHKLPRKDSILEKIKGATWFSSLDAKSGYWQLRLDKETKKLTAFTCPTKESTSVLLYEWNVLLFGLKQAPGIYQRFMEENLKELNEFVLVYIDDILIFTKQDKKDHLQKLLIVLERCKEKGLVLSKKKARIAKQEIEFLGLILSTQGKLKLQPNVLEKVSLFPNKIEDRKQLQRFLGCINYISDQGFLKNITEYTKSLFPKISTKKEWKW	Soymovirus-01
AraHyp-428	Arachis hypogaea	NC_037636	Arachis hypogaea cultivar Tifrunner chromosome Arahy.19, arahy.Tifrunner.gnm1.KYV3	315	19899506	IEELLNEICAENPLDIKNTNNELVSIKLKDPTKEINVPNKIHYSARDREEFSLECRDLLEKGIIRLSKSPHAAPAFYVENNNEIKRGKRRMVINYKKMNEATIGDTHKLPRKDSILEKIKGATWFSSLDAKSGYWQLRLDEETKKLTAFTCPTKESTSVLLYEWNVLPFGLKQAPGIYQRFMEENLKELNEFVLVYIDDILIFTKQDREDHLQKLLIVLERCKEKGLVLSKKKARIAKQEIEFLGLILSTQGKLKLQPNVLEKVNLFPNKIEDRKQLQRFLGCINYISDRGFLKNITEYTKSLFPKISTKKEWKW	Soymovirus-01
AraHyp-429	Arachis hypogaea	NC_037636	Arachis hypogaea cultivar Tifrunner chromosome Arahy.19, arahy.Tifrunner.gnm1.KYV3	315	21806923	IEELLDEICAENPLDIKNTNNELVSIKLKDPTKEINVPNKIPYSARDREEFSLECRDLLEKGIIRLSKSPHAAPAFYVENNNEIKRGKRRMVINYKKMNEATIGDAHKLPRKDSILEKIKGATWFSSLDAKSGYWQLRLDEETKKLTAFTCPTKESTSVLLYEWNVLPFGLKQAPGIYQRFMEENLKELNEFVLVYIDDILIFTKRDREDHLQKLLIVLERCKEKGLVLSKKKARIAKQEIEFLGLILSTQGKLKLQPNVLEKVNLFPNKIEDRKQLQRFLGCINYISDQGFLKNITEYTKSLFPKISTKKEWKW	Soymovirus-01
AraHyp-430	Arachis hypogaea	NC_037636	Arachis hypogaea cultivar Tifrunner chromosome Arahy.19, arahy.Tifrunner.gnm1.KYV3	315	28012664	IEELLDEICAENPLDVKNTNNELVSIKLKDPTKEINVPNKIPYSARDREEFSLECRDLLEKGIIRLSKSPHAAPAFYVENNNEIKRGKRRMVINYKKMNEATIGDAHKLPRKDSILEKIKGATWFSSLDAKSGYWQLRLDEETKKLTAFTCPTKESTSVLLYEWNVLPFGLKQAPGIYQRFMEENLKELNEFVLVYLDDILIFTKQDREDHLQKLLIVLERCKEKGLVLSKKKARIAKQEIEFLGLILSTQGKLKLQPNVLEKVNLFPNKIEDRKQLQRFLGCINYISDQGFLKNITEYTKSLFLKISTKKEWKW	Soymovirus-01
AraHyp-431	Arachis hypogaea	NC_037636	Arachis hypogaea cultivar Tifrunner chromosome Arahy.19, arahy.Tifrunner.gnm1.KYV3	315	29266438	IEELLDEICAENPLDIKNTNNELVSIKLKDPTKKINVPNKIPYSARDREEFSLECRDLLEKGIIRLSKSPHAAPAFYVENNNEIKRGKRRMVINYKKMNEATIGDAHKLPRKYSILEKIKGVTWFSSLDAKSGYWQLRLDEETKKLTAFTCPTKESTSVLLYEWNVLPFGLKQAPGIYQRFMEENLKELNEFVLVYIDNILIFTKQDREDHLQKLLIVLERCKEKGLVLSKKKARIAKQEIEFLGLILSTQGKLKLQPNVLEKVNLFPNKIEDRKQLQRFLGCINYISDQGFLKNITEYTKSLFPKISTKKEWKW	Soymovirus-01
AraHyp-432	Arachis hypogaea	NC_037636	Arachis hypogaea cultivar Tifrunner chromosome Arahy.19, arahy.Tifrunner.gnm1.KYV3	306	34033366	QIEKSICSDLPHAFWNRKEHVVDLPYEKNFKESKIPTKARPIQMNEQLLQHCQKEIKDLLDKGLIRPSKSPWSCSAFYVNKQAEIERGTPRLVINYKPLNEALQWIRYPIPNKKDLLSRLNSANIFSKFDMKSGFWQIQITESDRYKTAFTVPFGQYEWNVMPFGLKNAPSEFQKIMNDIFNPYSDFAIVYIDDVLIFSQTLHEHFKHVKTFMYIIQKNGLAVSKSKIVLFQTKIRFLGHIIFQGTITPIERSILFAEKFPDYILDKPQLQRFLGCLNYVSDFIPNLNNLIKPLHDRLKKNPPPWT	Florendovirus-01
AraHyp-433	Arachis hypogaea	NC_037636	Arachis hypogaea cultivar Tifrunner chromosome Arahy.19, arahy.Tifrunner.gnm1.KYV3	306	39057926	QIEKSICSDLPHAFWNRKEHVVDLPYEKNFKESKIPTKARPIQMNEQLLQHCQREIKDLLDKGLIRPSKSPWSCSAFYVNKQAEIERGTPRLVINYKPLNEALQWIRYPIPNKKDLLSRLNSANIFSKFDMKSGFWQIQITESDRYKTAFTVPFGQYEWNVMPFGLKNAPSEFQKIMNDIFNPYSDFAIVYIDDVLIFSQTLHEHFKHVKTFMYIIQKNGLAVSKTKIVLFQTKIRFLGHIIFQGTITPIERSILFAEKFPDYILDKPQLQRFLGCLNYVSDFIPNLNNLIKPLHDRLKKNPPPWT	Florendovirus-01
AraHyp-434	Arachis hypogaea	NC_037636	Arachis hypogaea cultivar Tifrunner chromosome Arahy.19, arahy.Tifrunner.gnm1.KYV3	306	39065726	QIEKSICSDLPHAFWNRKEHVVDLPYEKNFKESKIPTKARPIQMNEQLLQHCQREIKDLLDKGLIRPSKSPWSCSAFYVNKQAEIERGTPRLVINYKPLNEALQWIRYPIPNKKDLLSRLNSANIFSKFDMKSGFWQIQITESDRYKTAFTVPFGQYEWNVMPFGLKNAPSEFQKIMNDIFNPYSDFAIVYIDDVLIFSQTLHEHFKHVKTFMYIIQKNGLAVSKTKIVLFQTKIRFLGHIIFQGTITPIERSILFAEKFPDYILDKPQLQRFLGCLNYVSDFIPNLNNLIKPLHDRLKKNPPPWT	Florendovirus-01
AraHyp-435	Arachis hypogaea	NC_037636	Arachis hypogaea cultivar Tifrunner chromosome Arahy.19, arahy.Tifrunner.gnm1.KYV3	306	39075894	QIEKSICSDLPHAFWNRKEHVVDLPYEKNFKESKIPTKARPIQMNEQLLQHCQREIKDLLDKGLIRPSKSPWSCSAFYVNKQAEIERGTPRLVINYKPLNEALQWIRYPIPNKKDLLSRLNSANIFSKFDMKSGFWQIQITESDRYKTAFTVPFGQYEWNVMPFGLKNAPSEFQKIMNDIFNPYSDFAIVYIDDVLILSQTLHEHFKHVKTFMYIIQKNGLAVSKTKIVLFQTKIRFLGHIIFQGTITPIERSILFAEKFPDYILDKPQLQRFLGCLNYVSDFIPNLNNLIKPLHDRLKKNPPPWT	Florendovirus-01
AraHyp-436	Arachis hypogaea	NC_037636	Arachis hypogaea cultivar Tifrunner chromosome Arahy.19, arahy.Tifrunner.gnm1.KYV3	306	39082919	QIEKSICSDLPHAFWNRKEHVVDLPYEKNFKESKIPTKARPIQMNEQLLQHCQREIKDLLDKGLIRPSKSPWSCSAFYVNKQAEIERGTPRLVINYKPLNEALQWIRYPIPNKKDLLSRLNSANIFSKFDMKSGFWQIQITESDRYKTAFTVPFGQYEWNVMPFGLKNAPSEFQKIMNDIFNPYSDFAIVYIDDVLIFSQTLHEHFKHVKTFMYIIQKNGLAVSKTKIVLFQTKIRFLGHIIFQGTITPIERSILFAEKFPDYILDKPQLQRFLGCLNYVSDFIPNLNNLIKPLHDRLKKNPPPWT	Florendovirus-01
AraHyp-437	Arachis hypogaea	NC_037636	Arachis hypogaea cultivar Tifrunner chromosome Arahy.19, arahy.Tifrunner.gnm1.KYV3	306	39088749	QIEKSICSDLPHAFWNRKEHVVDLPYEKNFKESKIPTKARPIQMNEQLLQHCQREIKDLLDKGLIRPSKSPWSCSAFYVNKQAEIERGTPRLVINYKPLNEALQWIRYPIPNKKDLLSRLNSANIFSKFDMKSGFWQIQITESDRYKTAFTVPFGQYEWNVMPFGLKNAPSEFQKIMNDIFNPYSDFAIVYIDDVLIFSQTLHEHFKHVKTFMYIIQKNGLAVSKTKIVLFQTKIRFLGHIIFQGTITPIERSILFAEKFPDYILDKPQLQRFLGCLNYVSDFIPNLNNLIKPLHDRLKKNPPPWT	Florendovirus-01
AraHyp-438	Arachis hypogaea	NC_037636	Arachis hypogaea cultivar Tifrunner chromosome Arahy.19, arahy.Tifrunner.gnm1.KYV3	308	39495802	IEELLDEICAENPLDIKNTNNELVSIKLKDPTKEINVPNKIPYSARDREEFSLECRDLLEKGIIRLSKSPHAAPAFYVENNNEIKREKRRMVINYKKMNEATIGDAHKLPRKDSILEKIKEATWFSSLDAKSGYWQLRLDEETKKLTAFTCPTKESTSVLLYEWNVLPFGLKQAPGIYQRFMEENLKELNEFVLVYIDNILIFTKQDREYHLQKLLIVLERCKEKGLVLSKKKARIAKQEIEFLGLILSTQGKLKLQPNVLEKVNLFPNKIEDRKQLQRFLRCINYISDQRFLKNITEYMKSLFPKIS	Soymovirus-01
AraHyp-439	Arachis hypogaea	NC_037636	Arachis hypogaea cultivar Tifrunner chromosome Arahy.19, arahy.Tifrunner.gnm1.KYV3	315	50574608	IEEFLDEICAENPLDIKNTNNELVSIKLKDPTKEINVPNKIPYSVRDREEFSLECRDLLEKGIIRLSKSPHATPAFYVENNNEIKRGKQRMVINYKKMNEATIGDAHKLPRKDSILEKIKGATWFSSLDAKSGYWQLRLDEETKKLTAFTCPTKESTSVLLYEWNVLPFGLKQAPGIYRRFMEENLKELNEFVLVYIDDILIFTKQDREDHLQKLLIVLERCKEKGLVLSKKKAKIAKQEIEFLGLILSTQGKLKLQPNILEKVNLFPNKIEDRKQLQRFLGCINYISDQGFLKNITEYTKSLFPKISTKKEWKW	Soymovirus-01
AraHyp-440	Arachis hypogaea	NC_037636	Arachis hypogaea cultivar Tifrunner chromosome Arahy.19, arahy.Tifrunner.gnm1.KYV3	315	52011049	IEELLDEICAENPLDIKNTNNELVSIKLKDPTKEINVSNKIPYSARDREEFSLECKDLLEKGIIRLSKSPHAAPAFYVENNNEIKRGKRRMVINYKKMNEATIGDAHKLPRKDSILEKIKGATWFSSLDAKSGYWQLRLDEETKKLTAFTCPTKESTSVLLYEWNVLPFGLKQAPSIYQRFMEENLKELNEFVLVYIDDILIFTKQDREDHLQKLLIVLERCKEKGLVLSKKKARIAKQEIKFLGLILSTQEKLKLQPNVLEKVNLFSNKIEDRKQLQRFLGCINYISDQGFLKNITEYTKNLFPKISTKKEWKW	Soymovirus-01
AraHyp-441	Arachis hypogaea	NC_037636	Arachis hypogaea cultivar Tifrunner chromosome Arahy.19, arahy.Tifrunner.gnm1.KYV3	306	58042323	QIEKSICSDLPHAFWNRKEHVVDLPYEKNFKESKIPTKARPIQMNEQLLQHCQKEIKDLLDKGLIRPSKSPWSCSAFYVNKQAEIERGTPRLVINYKPLNEALQWIRYPIPNKKDLLSRLNSANIFSKFDMKSGFWQIQITESDRYKTAFTVPFGQYEWNVMPFGLKNAPSEFQKIMNDIFNPYSDFAIVYIDDVLIFSQTLHEHFKHVKTFMYIIQKNGLAVSKSKIVLFQTKIRFLGHIIFQGTITPIERSILFAVKFPDYILDKPQLQRFLGCLNYVSDFIPNLNNLIKHLHDRLKKNPPPWT	Florendovirus-01
AraHyp-442	Arachis hypogaea	NC_037636	Arachis hypogaea cultivar Tifrunner chromosome Arahy.19, arahy.Tifrunner.gnm1.KYV3	315	131739822	IEELLDEICAENPLDAKNTNNELVSIKLKDPTKEINVPNKIPYSARDREEFSLECRDLLEKGIIRLSKSPHAAPAFYVENNNEIKREKRRMVINYKKMNEATIGDAHKLPRKDSILEKIKGATWFSSLDAKSGYWQLRLDEETKKLTAFTCPTKESTSVLLYEWNVLPFGLKQAPGIYQRFMEENLKELNEFVLVYIDDILIFTKQDREDHLQKLLIVLERCKEKGLVLSKKKARIAKQEIEFLGLILSTQGKLKLQPNVLEKVNLFPNKIEDRKQLQRFLGCINYISDQGFLKNITEYTKSLFPKISTKKEWKW	Soymovirus-01
AraHyp-443	Arachis hypogaea	NC_037636	Arachis hypogaea cultivar Tifrunner chromosome Arahy.19, arahy.Tifrunner.gnm1.KYV3	315	132213493	IEELLDEICAENPLDVKNTNNELVSIKLKDPTKEINVPNKIPYSARDREEFSLECRDLLEKGIIRLSKSPHAAPAFYVENNNEIKRGKRRMVINYKKMNEATIGDAHKLPRKDSILEKIKGATWFSSLDAKSGYWQLRLDEETKKLTAFTCPTKESTSVLLYEWNVLPFGLKQAPGIYQRFMEENLKELNEFVLVYIDDILIFTKQDREDHLQKLLIVLERCKEKGLVLSKKKARIAKQEIEFLGLILSTQGKLKLQPNVLEKVNLFPNKIEDRKQLQRFLGCINYISDQGFLKNITEYTKSLFPKISTKKEWKW	Soymovirus-01
AraHyp-444	Arachis hypogaea	NC_037636	Arachis hypogaea cultivar Tifrunner chromosome Arahy.19, arahy.Tifrunner.gnm1.KYV3	306	141763231	QIEKSICSDLPHAFWNRKEHVVDLPYEKNFKESKIPTKARPIQMNEQLLQHCQREIKDLLDKGLIRPSKSPWSCSAFYVNKQAEIERGTPRLVINYKPLNEALQWIRYPIPNKKDLLSRLNSANIFSKFDMKSGFWQIQITESDRYKTAFTVPFGQYEWNVMPFGLKNAPSEFQKIMNDIFNPYSDFAIVYIDDVLIFSQTLHEHFKHVKTFMYIIQKNGLAVSKTKIVLFQTKIRFLGHIIFQGTITPIERSILFAEKFPDYILDKPQLQRFLGCLNYVSDFIPNLNNLIKPLHDRLKKNPPPWT	Florendovirus-01
AraHyp-445	Arachis hypogaea	NC_037636	Arachis hypogaea cultivar Tifrunner chromosome Arahy.19, arahy.Tifrunner.gnm1.KYV3	306	141773518	QIEKSICSDLPHAFWNRKEHVVDLPYEKNFKESKIPTKARPIQMNEQLLQHCQREIKDLLDKGLIRPSKSPWSCSAFYVNKQAEIERGTPRLVINYKPLNEALQWIRYPIPNKKDLLSRLNSANIFSKFDMKSGFWQIQITESDRYKTAFTVPFGQYEWNVMPFGLKNAPSEFQKIMNDIFNPYSDFAIVYIDDVLIFSQTLHEHFKHVKTFMYIIQKNGLAVSKTKIVLFQTKIRFLGHIIFQGTITPIERSILFAEKFPDYILDKPQLQRFLGCLNYVSDFIPNLNNLIKPLHDRLKKNPPPWT	Florendovirus-01
AraHyp-446	Arachis hypogaea	NC_037636	Arachis hypogaea cultivar Tifrunner chromosome Arahy.19, arahy.Tifrunner.gnm1.KYV3	315	148851936	IDELLDEICAENPLDIKNTNNELVSIKLKDPTKEINVPNKIPYSARDREEFSLECRDLLEKGIIRLSKSPHAAPAFYVENNNEIKRGKRRMVINYKKMNEATIGDAHKLPRKDSILEKIKGATWFSSLDAKSGYWQLRLDEETKKLTAFTCPTKESTSVLLYEWNVLPFGLKQAPGIYQRFMEENLKELNEFVLVYIDDILIFTKQDREDHLQKLLIVLERCKEKGLVLSKKKARIAKQEIEFLGLILSTQGKLKLQSNVLEKVNLFPSKIEDRKQLQRFLGCINYISDQGFLKNITKYTKSLFPKISTKKEWKW	Soymovirus-01
AraHyp-447	Arachis hypogaea	NC_037636	Arachis hypogaea cultivar Tifrunner chromosome Arahy.19, arahy.Tifrunner.gnm1.KYV3	315	153228849	IEELLDEICAENPLDVKNTNNELVSIKLKDPTKEINVPNKIPYSARDREEFSLECRDLLEKGIIRLSKSPHAAPAFYVENNNEIKRGKRRMVINYKKMNEATIGDAHKLPRKDSILEKIKGATWFSSLDAKSGYWQLRLDEETKKLTAFTCPTKESTSVLLYEWNVLPFGLKQAPGIYQRFMEENLKELNEFVLVYIDDILIFTKQDREDHLQKLLIVLERCKEKGLVLSKKKARIAKQEIEFLGLILSTQGKLKLQPNVLEKVNLFPNKIEDRKQLQRFLGCINYISDQGFLKNITEYTKSLFPKISTKKEWKW	Soymovirus-01
AraHyp-448	Arachis hypogaea	NC_037636	Arachis hypogaea cultivar Tifrunner chromosome Arahy.19, arahy.Tifrunner.gnm1.KYV3	315	155656437	IEELLDEICAENPLDIKNTNNELVSIKLKDPTKEINVPNKIPYSARDREEFSLECRDLLEKGIIRLSKSPHAAPAFYVENNNEIKRGKRRMVINYKKMNEATIGDAHKLPRKDSILEKIKGATWFSSLDAKSGYWQLRLDEETKKLTAFTCPTKESTSVLLYEWNVLPFGLKQAPGIYQRFMEENLKELNEFVLVYIDDILIFTKQDREDHLQKLLIVLERCKEKGLVLSKKKARIAKQEIEFLGLILSTQGKLKLQPNVLEKVNLFPNKIEDRKQLQRFLGCINYISDQGFLKNITEYTKSLFPKISTKKEWKW	Soymovirus-01
AraHyp-449	Arachis hypogaea	NC_037637	Arachis hypogaea cultivar Tifrunner chromosome Arahy.20, arahy.Tifrunner.gnm1.KYV3	315	2185147	IEELLDEICAENPLDVKNTNNELVSIKLKDPTKEINVPNKIPYSARDREEFSLECRDLLEKGIIRLSKSPHAAPAFYVENNNEIKRGKRRMVINYKKMNEATIGDAHKLPRKDSILEKIKGATWFSSLDAKSGYWQLRLDEETKKLTAFTCPTKESTSVLLYEWNVLPFGLKQAPGIYQRFMEENLKELNEFVLVYIDDILIFTKQDREDHLQKLLIVLERCKEKGLVLSKKKARIAKQEIEFFGLILSTQGKLKLQPNVLEKVNLFPNKIEDRKQLQKFLGCINYISDQGFLKNIIEYTKSLFPKISTKKEWKW	Soymovirus-01
AraHyp-450	Arachis hypogaea	NC_037637	Arachis hypogaea cultivar Tifrunner chromosome Arahy.20, arahy.Tifrunner.gnm1.KYV3	315	4793773	IEELLDEICAENPLDVKNTNNELVSIKLKDPTKEINVPNKIPYSARDREEFSLECRDLLEKGIIRLSKSPHAAPVFYVENNNEIKRGKRRMVINYKKMNEATIGDAHKLPKKDSILEKIKGATWFSSLDAKSGYWQLRLDEETKKLTAFTCPTKESTSVLLYEWNVLPFGLKQAPGIYQRFMEENLKELNEFVLVYIDDILIFTKQDREYHLQKLLIVLERCKEKGLVLSKKKARIAKQEIEFLGLILSTQGKLKLQPNVLEKVNLFPNKIEDRKQLQRFLGCINYISDQGFLKNITEYTKSLFPKISTKKEWKW	Soymovirus-01
AraHyp-451	Arachis hypogaea	NC_037637	Arachis hypogaea cultivar Tifrunner chromosome Arahy.20, arahy.Tifrunner.gnm1.KYV3	315	7153642	IEELLDEICAENPLDIKNTNNELVSIKLKDPTKEINVPNKIPYSARDREEFSLECRDLLEKGIIRLSKSPHAAPAFYVENNNEIKRGKRRMVINYKKMNEATIGDAHKLPRKDSILEKIKGATWFLSLDAKSGYWQLRLDEETKKLTAFTCPTKESTSVLLYEWNVLPFGLKQAPGIYQRFIEENLKELNEFVLVYIDDILIFIKQDREDHLQKLLIVLERCKEKGLVLSKKKARIAKQEIEFLRLILSTQGKLKLQPNVLEKVNLFPSKIEDRKQLQRFLGCINYISDQGFLKNITEYTKSLFPKISTKKEWKW	Soymovirus-01
AraHyp-452	Arachis hypogaea	NC_037637	Arachis hypogaea cultivar Tifrunner chromosome Arahy.20, arahy.Tifrunner.gnm1.KYV3	315	8383158	IEELLDEICAENPLDIKNTNNELVSIKLKDSIKEINVPNKIPYSARDREEFSLECRDLLEKGIIRLSKSPHAAPAFYVENNNEIKRGKRRMVINYKKMNEATIGDTHKLPRKDSILEKIKGATWFSSLDAKSGYWQLRLDEETKKLTAFTCPTKESTSVLLYEWNVLPFGLKQAPGIYQRFMEENLKELNEFVLVYIDDILIFTKQDREDHLQKLLIVLERCKEKGLVLSKKKARIVKQEIEFLGLILSTHGKLKLQPNVLEKVNLFPSKIEDRKQLQRFLGCINYISDQGFLKNITEYTKSLFPKISTKKEWKW	Soymovirus-01
AraHyp-453	Arachis hypogaea	NC_037637	Arachis hypogaea cultivar Tifrunner chromosome Arahy.20, arahy.Tifrunner.gnm1.KYV3	313	11992749	IEELLDEICAENPLDVKNTNNELVSIKLKDPTKEINVPNKIPYSARDREEFSLECRDLLEKGIIRLSKSPHAAPAFYVENNNEIKRGKRRMVINYKKMNEATIGDKLPRKDSILEKIKGATWFSSLDTKSGYWQLRSDEETKKLTAFTCPTKESTSVLLYEWNVLPFGLKQAPSIYQRFMEENLKELNEFVLVYIDDILIFTKQDREDHLQKLLIVLERCKEKGLVLSKKKARIAKQEIEFLGLILSTQGKLKLQPNVLEKVNLFPNKIEDRKQLQRFLGCINYISDQGFLKNITEYTKSLFPKISTKKEWKW	Soymovirus-01
AraHyp-454	Arachis hypogaea	NC_037637	Arachis hypogaea cultivar Tifrunner chromosome Arahy.20, arahy.Tifrunner.gnm1.KYV3	315	13525635	IEELLNEICAENPLDIKNTNNELVSIKLKDPTKEINVPNKIPYSARDREEFSLECRDLLEKGIIRLSKSPHAAPAFYVENNNEIKRGKRRMVINYKKMNEATIGDAHKLPRKDSILEKIKGATWFSSLDAKSGYWQLRLDEETKKLTAFTCPTKESTSVLLYEWNVLPFGLKQAPGIYQRFMEENLKELNEFVLVYIDDILIFTKQDKEDHLQKLLIVLERCKEKGLVLSKKKARLAKQEIEFLGLILSTQGKLKLQPNVLEKVNLFPNRIEDRKQLQRFLGCINYISDQGFLKNITEYTKSLFPKISTKKEWKW	Soymovirus-01
AraHyp-455	Arachis hypogaea	NC_037637	Arachis hypogaea cultivar Tifrunner chromosome Arahy.20, arahy.Tifrunner.gnm1.KYV3	315	15742243	IEELLDEICAENPLDIKNTNNELVSIKLKDPTKEINVPNKIPYSARDREEFSLECKDLLEKGIIKLSKSPHAAPAFYVENNNEIKRGKRRMVINYKKMNEATIGDAHKLPRKDSILEKIKGATWFSSLDAKSGYWQLRLDEETKKLTAFTCPTKESTSVLLYEWNVLPFGLKQAPGIYQRFMEENLKELNEFVLVYIDDILIFTKQDRDDHLQKLLIVLERCKEKGLVLSKKKARIAKQEIEFLGLILSTQGKLKLQPNVLEKVNLFPNKIEDRKQLQRFLGCINYISDQGFLKNITEYAKSLFPKISTKKEWKW	Soymovirus-01
AraHyp-456	Arachis hypogaea	NC_037637	Arachis hypogaea cultivar Tifrunner chromosome Arahy.20, arahy.Tifrunner.gnm1.KYV3	315	19721518	IEELLDEICAENPLDIKNTNNELVSIKLKDPTKEINVPNKIPYSARDREEFSLECRDLLEKGIIRLSKSPHAAPAFYVENNNEIKRGKRRMVINYKKMNEATIGDAHKLPRKDSILEKIKGATWFSSLDAKSGYWQLRLDEETKKLTAFTCPTKESTSVLLYEWNVLPFGLKQAPGIYQRFMEENLKELNEFVLVYIDDILIFTKQDREDHLQKLLIVLERCKEKGLVLSKKKARIAKQEIEFLGLILSTQGKLKLQPNVLEKVNLFPNKIEDRKQLQRFLGCINYISDQGFLKNITEYTKNLFPKISTKKEWKW	Soymovirus-01
AraHyp-457	Arachis hypogaea	NC_037637	Arachis hypogaea cultivar Tifrunner chromosome Arahy.20, arahy.Tifrunner.gnm1.KYV3	315	21888138	IEELLDEICAENPLDIKNTNNELVSIKLKDPTKEINVSNKISYSARDREEFSLECRDLLEKGIIRLSKSPHAAPAFYVENNNEIKRGKRRMVINYKKMNEATIGDAHKLPRKDSILKKIKGATWFSSLDAKSGYWQLRLDEETKKLTAFTCPTKESTSVLLYEWNVLSFGLKQAPGIYQRFMEENLKELNEFVLVYIDDILIFTKQDREDHLQKLLIVLERCKEKGLVLSKKKARIEKQEIEFLGLILSTQGKLKLQPNVLEKVNLFPNKIEDRKQLQRFLGCINYISDQGFLKNITEYTKSLFQKISTKKEWKW	Soymovirus-01
AraHyp-458	Arachis hypogaea	NC_037637	Arachis hypogaea cultivar Tifrunner chromosome Arahy.20, arahy.Tifrunner.gnm1.KYV3	315	40647270	IEELLDEICAENPLDIKNTNKELVNIKLKDPTKEINVPNKIPYSARDREDFSLECKDLLEKGIIRFSKSPHAAPAFYVENNNEIKRGKQRMVINYKKMNEATVGDAHKLPRKDSILEKIKGATWFSSLDEKSGYWQLRLDEETKKLTAFTCPTKESTSVLLYEWNVLPFGLKQAPGIYQRFKEENLKELNEFVLVYIDDILIFTKQDKEEHLQKLLIVLERCKEKGLVLSKKKARIATQEIEFLGLILSTQGKLKLQPNVLEKVNLFPNKIEDRKQLQRFLGCINYISDQRFLKNITEYTKNLFPKISTKKEWKW	Soymovirus-01
AraHyp-459	Arachis hypogaea	NC_037637	Arachis hypogaea cultivar Tifrunner chromosome Arahy.20, arahy.Tifrunner.gnm1.KYV3	315	58707167	IEELLNEICAENPLDIKNTNNELVSIKLKDPTKEINVPNKIPYSARDREEFSLECRDLLEKGIIRLSKSPHAAPAFYVENNNEIKRGKRRMVINYKKMNEATIGDAHKLPRKDSILEKIKGATWFSSLDAKSGYWQLRLDEETKKLTAFTCPTKESTSVLLYEWNVLPFGLKQAPGIYQRFMEENLKELNEFVLVYIDDILIFTKQDREDHLQKLLIVLERCKEKGLVLSKKKARIAKQEIEFLGLILSTQGKLKLQPNVLEKVNLFPNKIEDRKQLQRFLGCINYISDQGFLKNITEYTKSLFPKISTKKEWKW	Soymovirus-01
AraHyp-460	Arachis hypogaea	NC_037637	Arachis hypogaea cultivar Tifrunner chromosome Arahy.20, arahy.Tifrunner.gnm1.KYV3	315	72360547	IEELLDEICAENPLDVKNTNNELVSIKLKDPTKEINVPNKIPYSARDREEFSLEYRDLLEKGIIRLSKSPHAAPALYVENNNEIKRGKRRMVINYKKMNEATIGDAHKLPRKDSILEKIKGATWFSSLDAKSGYWQLRLDEETKKLTAFTCPTKESTSVLLYEWNVLPFGLKQAPGIYQRFMEENLKELNEFVLVYIDDILIFIKQDREDHLQKLLIVLERCKEKGLVLSKKKARIAKQEIEFLGLILSTQGKLKLQPNVLEKVNLFPNKIEDRKQLQRFLGCINYISDQGFLKNITEYTKSLFPKISTKKEWKW	Soymovirus-01
AraHyp-461	Arachis hypogaea	NC_037637	Arachis hypogaea cultivar Tifrunner chromosome Arahy.20, arahy.Tifrunner.gnm1.KYV3	315	87198865	IEELLDEICAENPLDIKNTNNELVSIKLKDPTKEINVPNKISYSARDREEFSLECKDLLEKGIIRLSKSPHVAPAFYVENNNEIKRGKRRMVINYKKMNEATIGDAHKLPRKYSILEKIKGATWFSSLDAKSGYWQLRLDEETKKLTAFTCPTKESTSVLLYEWNVLPFGLKQAPGIYQRFMEKNLKELNEFVLVYIDDILIFTKQDKEDHLQKLLIVLERCKEKGLVLSKKKARIAKQEIEFLGLILSTQGKLKLQPNVLEKVNLFPNKIEDRKQLQRFLGCINYISDQGFLKNITEYTKSLFPKISTKKEWKW	Soymovirus-01
AraHyp-462	Arachis hypogaea	NC_037637	Arachis hypogaea cultivar Tifrunner chromosome Arahy.20, arahy.Tifrunner.gnm1.KYV3	315	107770605	IEQLLDEICAENPLDIKNTNNELVSIKLKDPIKEINVPNKISYSTRDREEFSLECRDLLEKGIIRLSKSPHAAPAFYVENNNEIKRGKRRMVINYKKMNEATIGDAHKLPRKDSILEKIKGATWFSSLDAKLGYWQLRLDEETKKLTAFTCPTKESTSVLLYEWNVLPFGLKQAPGIYQRFMEENLKDLNEFVLVYIDDILIFTKQDREDHLQKLLIVLERCKEKGLVISKKKARIAKQEIEFLGLILSTQGKLKLQPNVLEKVNLFPNKIEDRKQLQRFLGCINYISDQGFLKNITEYTKSLFPKISTKKEWKW	Soymovirus-01
AraHyp-463	Arachis hypogaea	NC_037637	Arachis hypogaea cultivar Tifrunner chromosome Arahy.20, arahy.Tifrunner.gnm1.KYV3	315	111943465	IEELLDEICAENPLDIKNTNNELVSIKLKDPTKEINVPNKISYSARDREEFSLECRDLLEKGIIRLSKSPHAAPAFYVENNNEIKRGKRRMVINYKNMNEATFGDVHKLPRKDSILEKIKGATWFSSLDAKSGYWQLRLDEETKKLTAFTCPTKESTSVLLYEWNVLPFGLKQAPGIYQRFMEENLKELNEFVLVYIDDILIFTKQDKEDHLQKLLIILERCKEKGLVLSKKKARIAKQEIEFLGLILSTQGKLKLQPNVLEKVNLFPNKIEDRKQLQRFLGCINYISDQGFLKNITEYTKSLFPKISTKKEWKW	Soymovirus-01
AraHyp-464	Arachis hypogaea	NC_037637	Arachis hypogaea cultivar Tifrunner chromosome Arahy.20, arahy.Tifrunner.gnm1.KYV3	315	113431012	IEELLDEICAENPLDIKNINNELVSIKLKDPTKEINVPNKIPYSARDREEFSLECSDLLEKGIIRLSKSPHAAPAFYVENNNEIKRGKRRMVINYKKMNEATIGDAHKLPRKDSILEKIKGATWFSSLDAKSGYWQLRLDEETKKLTAFTCPTKESTSVLLYEWNVLPFGLKQAPGIYQRFMEENLKELNEFVLVYIDDILIFTKQDREDHLQKLLIFLERCKEKGLVLSKKKARITKQEIEFLGLILSTQGKLKLQPNVLEKVNLFPNKIEDRKQLQRFLGCINYISDQGFLKNITEYTKSLFPKISTKKEWKW	Soymovirus-01
AraHyp-465	Arachis hypogaea	NC_037637	Arachis hypogaea cultivar Tifrunner chromosome Arahy.20, arahy.Tifrunner.gnm1.KYV3	315	115650991	IEELLDEICAENPLDIKNTNNELVSIKLKDPTKEINIPNKIPYSARDREEFSLECRDLSEKGIIRLSKSPHAAPAFYVENNNEIKRGKRRMVINYKKMNEETIGDAHKLPRKDSILEKIKGATWFSSLDAKSGYWQLRLDEKTKKLIAFTCPTKESTSVLLYEWNVLPFGLKQAPGIYQRFMEENLKELNEFVLVYIDDILIFTKQDREDHLQKLLIVLERCKEKGLVLSKKKARIAKQEIEFLGLILSTQGKLKLQPNVLEKVNLFPNKIGDRKQLQRFLGCINYISDQGFLKNITEYTKSLFPKISTKKEWKW	Soymovirus-01
AraHyp-466	Arachis hypogaea	NC_037637	Arachis hypogaea cultivar Tifrunner chromosome Arahy.20, arahy.Tifrunner.gnm1.KYV3	309	119363843	IEERIKRDLCSLNPKAFHHRKLHEISLPYENDFNEKDIPTKAKPIQMNKELLTYCKKEIQDYLDKGLIRPSKSPWSCTEFYVMKASEIERGAPRLVINYKPLNKALKWIRYPLPNKNDLIKRLSKATIFSKFDLKSGYYQISVKEEDRYKTAFILPFGHYEWNVMPQGLKNAPSEFQEIMNNIFYAYLDFTIVYLDDVLVYSKGINQHIQHLEKFINIIKENGLVLSEKKMNIFITKVRFLGYEIFQGTITPIKRSVEFAEKFPNEIIDKKQLQRFLGCLNYVAEFLPGIRTLCEPLYKRLRKQPPPWT	Florendovirus-05
AraHyp-467	Arachis hypogaea	NC_037637	Arachis hypogaea cultivar Tifrunner chromosome Arahy.20, arahy.Tifrunner.gnm1.KYV3	309	119371003	IEERIKRDLCSLNPKAFHHRKLHEISLPYENDFNEKDIPTKAKPIQMNKELLTYCKKEIQDYLDKGLIRPSKSPWSCTGFYVMKASEIERGAPRLVINYKPLNKALKWIRYPLPNKNDLIKRLSKATIFSKFDLKSGYYQISVKEEDRYKTAFILPFGHYEWNVMPQGLKNAPSEFQEIMNNIFYAYLDFTIVYLDDVLVYSKGINQHIQHLEKFINIIKENGLVLSEKKMNIFITKVRFLGYEIFQGTITPIKRSVEFAEKFPNEIIDKKQLQRFLGCLNYVAEFLPGIRTLCEPLYKRLRKQPPPWT	Florendovirus-05
AraHyp-468	Arachis hypogaea	NC_037637	Arachis hypogaea cultivar Tifrunner chromosome Arahy.20, arahy.Tifrunner.gnm1.KYV3	309	124045826	IEEKIKKELCSLNPTAFQHRKLHEISLPYEDGFNEKDIPTKAKPIYMNKEYLEYCKKEIQEYLDKGLIRPSKSPWSYTCFYVMKASEIERGAPRLVINYKPLNKVLKWIRYPLPNKSNLIKRLNKANIFSKFDLKSGYYQIAVKEEDRYKTAFIVPFGHYEWNVMPQGLKNAPSEFQEIMNNIFYPHIEFTIVYLDDVLVYSKGIKQHIYHLEKFMDIIKEQGLVLSEKKMKIFTTRVRFLGYEIYQGTIVPIKRAIEFANKFQNEITDKKQLQRFLGCLNYVAEFLSGIRVTCEPLYKRLRKNPPPWT	Florendovirus-05
AraHyp-469	Arachis hypogaea	NC_037637	Arachis hypogaea cultivar Tifrunner chromosome Arahy.20, arahy.Tifrunner.gnm1.KYV3	312	135945346	IEEFLDEICAENPLDIKNTNNELVSIKLKDPTKEINVPNKIPYSARDREEFSLECKDLLEKGIIRLSKSPHAAPAFYVENNNEIKRGKRRMVINYKKMNEATIGDAHKLPRKDSILEKIKGATWFSSLDAKSGYWQLRLDEETKKLTAFTCPTKESTSVLLYEWNVLPFGLKQAPGIYQRFMEENLKELNEFVLVYIDDILIFTKQDKEDHLQKLLIVLERCKDKGLVLSKKKARIAKQEIEFLGLILSTQGKLKLQPNVLEKVKLFPNKIEDRKQLQRFLGCISDQGFLKNITEYTKSLFPKISTKKEWKW	Soymovirus-01
AraHyp-470	Arachis hypogaea	NW_021639510	Arachis hypogaea cultivar Tifrunner unplaced genomic scaffold, arahy.Tifrunner.gnm1.KYV3 scaffold_115	315	16802	IEELLDEICAENPLDIKNTNNELVSIKLKDPTKEINVLNKIPYSARDREEFSLECKDLLEKGIIRLSKSPHAAPAFYVENNNEIKRGKRRMVINYKKMNEATIGDAHKLPRKDSILEKIKGATWFSSLDAKSGYWQLRLDEETKKLTAFTCPTKESTSVLLYEWNVLPFGLKQAPGIYQRFMEENLKELNEFVLVYIDDILIFTKQDKEDHLQKLLIVLERCKEKGLVLSKKKARIAKQEIEFLGLILSTQGKLKLQPNVLEKVNLFPNKIEDRKQLQRFLGCINYISDQGFLKNITEYTKSLFPKISTKKVWKW	Soymovirus-01
AraHyp-471	Arachis hypogaea	NW_021639550	Arachis hypogaea cultivar Tifrunner unplaced genomic scaffold, arahy.Tifrunner.gnm1.KYV3 scaffold_197	309	12317	IEEKIKKELCSLNPTAFQHRKLHEISLPYEDGFNEKDIPTKAKPIHMNKEYLEYCKKEIQEYLDKGLIRPSKSPWSCTGFYVMKASEIERGAPRLVINYKPLNKVLKWIRYPLPNKSDLIKRLNKANIFSKFDLKSGYYQIAVKEEDRYKTAFIVPFGHYEWNVMPQGLKNAPSEFQEIMNNIFYPHIEFTIVYLDDVLVYSKGIKQHIYHLEKFMDIIKEQGLVLSEKKMKIFTTKVRFLGYEIYQGTIVPIKRAIEFADKFPNEITDKKQLQRFLGCLNYVAEFLPGIRVTCEPLYKRLRKNPPPWT	Florendovirus-05
AraHyp-472	Arachis hypogaea	NW_021639550	Arachis hypogaea cultivar Tifrunner unplaced genomic scaffold, arahy.Tifrunner.gnm1.KYV3 scaffold_197	309	17274	IEEKIKKELCSLNPTAFQHRKLHEISLPYEDGFNEKDIPTKAKPIHMNKEYLEYCKKEKQEYLDKGLIRPSKSPWSCTGFYVMKASEIERGAPRLVINYKPLNKVLKWIRYPLPNKSDLIKRLNKANIFSKFDLKSGYYQIAVKEEDRYKTAFIVPFGHYEWNVMPQGLKNAPSEFQEIMNNIFYPHIEFTIVYLDDVLVYSKGIKQHIYHLEKFMDIIKEQGLVLSEKKMKIFTTKVRFLGYEIYQGTIVPIKRAIEFADKFPNEITDKKQLQRLLGCLNYVAEFLPGIRVTCEPLYKRLRKNPPPWT	Florendovirus-05
AraHyp-473	Arachis hypogaea	NW_021639697	Arachis hypogaea cultivar Tifrunner unplaced genomic scaffold, arahy.Tifrunner.gnm1.KYV3 scaffold_496	309	6320	IEEKIKKELCSLNPTAFQHRKLHEISLPYEDGFNEKDIPTKAKPIHMNKEYLEYCKKEIQEYLDKGLIRPSKSPWSCTGFYVMKASEIERGAPRLVINYKPLNKVLKWIRYSLPNKSDLIKRLNKANIFSKFDLKSGYYQIAVKEEDRYKTAFIVPFGHYEWNVMPQGLKNAPSEFQEIMNNIFYPHIEFTIVYLDDVLVYSKGIKQHIYHLEKFMDIIKEQGLVLSEKKMKIFTTKVRFLGYEIYQGTIVPIKRAIEFADKFPNEITDKKQLQRFLGCLNYVAEFLPGIRVTCEPLYKRLRKNPPPWT	Florendovirus-05
AraIpa-01	Arachis ipaensis	NC_029785	Arachis ipaensis cultivar K30076 chromosome B01, Araip1.1	312	22857009	IEELLDEICAENPLDIKNTNNELVSIKLKDPTKEINVPNKIPYSTRDREEFSLECRDLLEKGIIRLSKSPHAAPAFYVENNNKIKRGKRRMVINYKKMNEATIGDAHKLPRKDSILEKIKGATWFSSLDAKSGYWQLRLDEETKKLTAFTCPTKESTSVLLYEWNVLPFGLKQAPGIYQRFMEENLKELNEFVLVYIDDILIFTKQDREDHLQKLLIVLERCKEKELVLSKKKARIAKQEIEFLGLILSTQGKLKLQSNILEKVNLFPNKIEDRKQLQRFLGCINYISDQGFLKNITEYTKSLFPKIRTIYS	Soymovirus-01
AraIpa-02	Arachis ipaensis	NC_029786	Arachis ipaensis cultivar K30076 chromosome B02, Araip1.1	315	12670294	IEELLDEICAENPLDIKNTNKKLVSIKLKDPTKEINVPNKISYSARDREEFSLECKDLLEKGIIRLSKSPHAAPAFYVENNNEIKRGKRRMVINYKKMNEATIGDDHKLSRKDSILEKIKGATWFSSLDAKSGYWQLRLDEETKKLTVFTCPTKESTSVLLYEWNVLPFGLKQAPGIYQRFMEENLKELNEFVLVYIGDILIFTKQDKEDHLQKLLIVLKRCKEKGLVLNKKKARIAKQEIEFLGLILSTQGRLKLQPNNLEKVNLFPNKIEDRKQLQRFLGCINYISDQEFLKNITEYTKNLFPKISTKKEWKW	Soymovirus-01
AraIpa-03	Arachis ipaensis	NC_029786	Arachis ipaensis cultivar K30076 chromosome B02, Araip1.1	310	22179983	IEEKIKKELCSLNPKAFQHRKLHEMFLSCVDGFNEKDIPTKAKSIYMNKEYLEYCKKEIQEYLDKELIRPSKSPWSCTGFCMMKVSEIERGAPKLVINYKPLKKVLKWIRYPLPNKSDLIKRLNKANIFSKFDLKSGYYQIAVKEEDRYKTAFIVPFGHYEWNVMPQGLKNAPSEFQEIMNNIFYPHIEFTIVYLDDVLVYSKGINQHIYHLKKFMNIIKEQGLVLSKKKMKIFITKVRFLGYEIYQETIIVPIKRAIEFADKFPNEITDKKQLQRFLGCLNYMAEFLLGIRVTCEPLYKRLRKNPPPWT	Florendovirus-05
AraIpa-04	Arachis ipaensis	NC_029786	Arachis ipaensis cultivar K30076 chromosome B02, Araip1.1	303	36617673	IEELLGEICADNPLDIKNTNKKLVSIKLKDPTKEINLPNKIPYSIRDREEFSLECKDLLKKGIIRLSKSSHATPAFYVENNNKIKRGKRRMVINYKKMNEATVGDAHKLPRKDSILEKIKGATWFSSLDAKSGYWQLRLDEETKKLTSFTCPTKESISVLLYKWNVLPFGLKQAPGIYQRFMEENLKELNEFVLVYIDDILIFTKQDKEDHLQKLLIVLERCKEKGLVLSKKKARIAKQEIEFLGLILFTQGKLKFQPNILEKVNLFSNKIEDRKQLQRFLGCINYISDQEFLKNITEYTKNL	Soymovirus-01
AraIpa-05	Arachis ipaensis	NC_029786	Arachis ipaensis cultivar K30076 chromosome B02, Araip1.1	304	98992616	CCDSHDQFNHPAPLWKNPEFYVRLPFKKNEDINPTKATHSGMNPEDLKLARAECAALLVQGLIEPTNSNWACQAFYVEKRAEQNREKKRLVIDYKPLNVFLQDDKFPLPRISVITQRLSGAKIFSKFNLKAGFWQIGLHPEDRYKTAFCIPEAQYQWTVMPFGLKVAPSLFQKAMTKIFEPILHSTLIYIDDILLFSKDSEAHKALLAQFTQIIKDQGIMLSSKKSSIAKKKIEFLGMIFEDGFFQPGEHLAKELIHFPDENMTVKQVQQFLGIVNYIRDFIPDVTRHTSQLSKLLKKKSPPWE	Petuvirus-06
AraIpa-06	Arachis ipaensis	NC_029786	Arachis ipaensis cultivar K30076 chromosome B02, Araip1.1	304	105911937	LGWKKLKKPLRVRIADKSIHKIDQKAEMVILYSARDREEFSLECKDLLEKGIIRLSKSPHAAPAFYVENNNEIKTGKRRMVINYKKMNEATIGDAHKLPRKDSILEKIKGATWFSSLDAKSGYWQLRLDEETKKLTAFTCPTKESTSVLLYEWNVLPFGLKQAPCIYQRFMEENLKELNEFVLVYINDILIFTKQDKEDHLQKLLIVLERCKDKGLVLSKKKARITKQEIEFLGLILSTQGRLKLQPNVLEKVNLFPNKIEDRKQLQRFLGCINYISDQGFLKNITEYTKSLFPKISTKKEWKW	Soymovirus-01
AraIpa-07	Arachis ipaensis	NC_029787	Arachis ipaensis cultivar K30076 chromosome B03, Araip1.1	315	2601447	IEELLDEICAENPLDIKNTNNELVSIKLKDPTKEINVPNKIPYSARDREEFSLECRDLLKKGIIRLSKSPHAAPAFYVENNNEIKRGKRRMVINYKKMNEATIGDAHKLPRKDSILEKIKGATWFSSLDAKSGYWQLRLDEETKKLTAFTCPTKESTSVLLYEWNVLPFGLKQAPGIYQRFMEENLKELNEFVLVYIDDILIFTKQDREDHLQKLLIVLERCKEKGLVLSKKKARIAKQEIEFLGLIISTQGKLKLQPNVLEKVNLFPNKIEDRKQLQRFLGCINYISDQGFLKNITEYTKNLFPKISTKKEWKW	Soymovirus-01
AraIpa-08	Arachis ipaensis	NC_029787	Arachis ipaensis cultivar K30076 chromosome B03, Araip1.1	315	11112242	IEELLDKICAENPLDIKNTNKKLVSIKLKDPTKEINVSNKIPYSARDREEFSLECKDLLEKEIIRLSKSSHATPAFYVENNNEIKRRKRRMVINYKKMNEATIGDAHKLPKKNSILEKIKGATWFSSLDAKLGYWQLRLDEETNKLTAFTCLTKESTSVLLYEWNVLPFGLKQAPGIYQRFMEENLKELNEFVLVYIDDILIFTKQDKEDHLQKLLIVLERCKEKGLVLSKKKARIAKQEIEFLGLIISTQGKLKLQPNVLEKVNLFPNKIEDRKQLQRFLGCINYISYQGFLKNITEYTKSLFPKISTKKEWKW	Soymovirus-01
AraIpa-09	Arachis ipaensis	NC_029787	Arachis ipaensis cultivar K30076 chromosome B03, Araip1.1	315	20723731	IEELLDKICVENPLDIKNINKELVSIKLKDPTKEINVSNKIPYSARDREEFSLECKDLLEKEIIRLSKSPHATPAFYVKNNNKIKREKRRMVINYKKMNEATIGDAHKLPGKDSILEKIKGATWFSSLDAKSGYWQLRLDEETKKLTAFTCPTKESTSVLLYEWNVLPFGLKQAPGIYQRFMEENLKELNEFILVYIDDILIFTKQNKKDHLQKLLIVLERCKEKGLVLSKKKARIAKQEIKFLGLILSTQEKLKLQPNILEKVNLFPNKIEDRKQLQRFLGCINYISDQGFLKNITEYTKSLFPKISTKKEWKW	Soymovirus-01
AraIpa-10	Arachis ipaensis	NC_029787	Arachis ipaensis cultivar K30076 chromosome B03, Araip1.1	315	23214739	IEELLDEICAENPLDIKNTNNELVSIKLKDSTKEINVPNKISYSARDREEFSLECRDLLEKGIIRLSKSPHAAPAFYVENNNEIKRGKRRMVINYKKMNEATIGDAHKLPRKDSILEKIKGATWFSSLDAKSGYWQLRLDEETKKLTAFTCPTKESTSVLLYEWNVLPFGLKQAPGIYQRFMEENLKELNEFVLVYIDDILIFTKQDREDHLQKLLIVLERCKEKGIVLSKKKARIAKQEIEFLGLILSTQEKLKLQPNVLEKVNLFPNKIEDRKQLQRFLGCINYISDQEFLKNITEYTKSLFPKISTKKEWKW	Soymovirus-01
AraIpa-11	Arachis ipaensis	NC_029787	Arachis ipaensis cultivar K30076 chromosome B03, Araip1.1	315	51214422	IEELLDKICAENPLDIKNTNKELVSINLKDPTKEINVPNKIPYSARDREEFSLECKDLLEKEIIRLSKSPHAAPAFYVENNNEIKRGKRRMVINYKKMNEATIGDAHKLPRKDFILEKIKGATWFSSLDAKSGYWQLRLDEETKKLTAFTCPTKESTSVLLYEWNVLPFGLKQAPGIYQRFMEENLKELNEFVLVYIDDILIFIKQDKEDHLQKLLIVLERCKEKGLVLSKKKARIAKQEIEFLGLILSIQGKLKLQPNILEKVNLFPNKIEDRKQLQRFLGCINYISDQGFLKNITEYTKSLFPKISTKKEWKW	Soymovirus-01
AraIpa-12	Arachis ipaensis	NC_029787	Arachis ipaensis cultivar K30076 chromosome B03, Araip1.1	307	82463706	LSNHIEKSICSDLPHAFWERKEHIVDLPYEKDFKESRIPTKAHPIQMNEELLQHCQKEIKDLLDKGLICPSKSPWSCSAFYVNKQVEIEQGTPRLVINYKPLNQALQLIHYPIPNKKDLLNRLNSANIFSKFDMKSGFWQIQIKESDKYKTAFTVPFGQYEWIVMSFGLKNAPSEFQKIMNDIFNPYSNFAIIYIDDVLIFSQTLGEHFKHVKTFMYIIQKNGLAVSKSKIVLFQTKICFLGHMIFQGTITPIERSILFVQKFPDYIFNKPQLQRFLGCLNYVTEFIPNLNNLIKPLHDRLKKNPPP	Florendovirus-07
AraIpa-13	Arachis ipaensis	NC_029787	Arachis ipaensis cultivar K30076 chromosome B03, Araip1.1	300	94595889	CSLNPTGFQHRKLHKISLPYEDGFNEKNIPTKAKPINMNKEYLEYCKKEIQEYLDKGLIRPSKLPWSCTGFYVMKASEIERGTPRLVINYKPLNKVLKWIMYPLPNKSDLIKRLNKVNIFSKFDLKSGYYQIAVKEEDRYKTAFIVPFRHYEWNVMPQGLKNAPSEFQKIMNNIFYPHIEFTIVYFDDVLVYSKRIKQHIYHLEKFMDIIKEQGLVLSEKKMKIFTTKVRFLGYEIYQGTIVPIKRAIEFANKFPNEITDKKQLQRFLGYLNYVAEFLPRIRVTCKPLYKRLRKNSPPWT	Florendovirus-05
AraIpa-14	Arachis ipaensis	NC_029787	Arachis ipaensis cultivar K30076 chromosome B03, Araip1.1	309	106623078	IEEKIKKELCSLNPTAFQYRKLHEISLPYEDGFNEKDIPTKAKPIHMNKEYLEYCKKEIQEYLDKGLIRPSKSPWSCTGFYVMKASEIERGAPRLVINYKPLNKVLKWIRYPLPNKSDLIKRLNKANIFSKFDLKSEYYQIAVKEEDRYKTAFIVPFGHYEWNVMPQGLKNAPSEFQEIMNNIFYPHIEFTIVYLDDVLVYSKGIKQHIYHLEKFMNIIKEQGLVLSEKKMKIFTTRVRFLGYEIYQGTIVPIKRAIEFANKFPNEITDKKQLQRFLGCLNYVAEFLPGIRVTCEPLYKRLRKNLPPWT	Florendovirus-05
AraIpa-15	Arachis ipaensis	NC_029787	Arachis ipaensis cultivar K30076 chromosome B03, Araip1.1	315	108611034	IEELLDKICAENPLDIKNTDKELVSIKLKDPTKEINIPNKISYSARDREVFSLECKDLLEKEIIRLSKSPHAAPAFYVENNNEIKRKKRRMVINYKKMNEATIGDAHKLPRKDSILEKIKGATWFSSLDAKSRYWQLRLDEETKKLTAFTCPTKESTSVLLYEWNVLPFRLKQAPGIYQRFMEENLKELNEFVLVYIDDILIFTKRDKEDHLQKLLIVLERCKEKGLVLSKKKARIAKQEIEFLGLILSTQGKLKLQPNVLEKVNLFPNKIEDRKQLQRFLGCINYISDQGFLKNITEYTKSLFPKISTKKEWKW	Soymovirus-01
AraIpa-16	Arachis ipaensis	NC_029788	Arachis ipaensis cultivar K30076 chromosome B04, Araip1.1	301	10980247	ACCDSHDQFNHPAPLWENLEFYVRLPFKKNEDINPTKATHSGMNPEDLKLARAECAALLVQGLIEPTNSNWPCQAFYVKKRAEQNRGKKRLVIDYKPLNVFLQDDKFPLPKISVTTQRLNGVKIFSKFDLKAGFWEIGLHPEDRYKTTFCIPETQYQWTVMPFGLKVAPSLFQKAMTKIFEPILHSTLIYIDDILLFSKDDEAHKTLLAQFTQIIKNQGIMLLAKKSSIAKKRIEFLGMIFEDGFFQPGEHIAKGLTNFPNENMAVKQVQQFLGIVNYIRDFIPDVTKHTSQLSKLLKKKP	Petuvirus-06
AraIpa-17	Arachis ipaensis	NC_029788	Arachis ipaensis cultivar K30076 chromosome B04, Araip1.1	305	16389934	IEKSICSDLPHAFWNRKEHVVDLPYEKNFKESKIPTKARPIQMNEQLLQHCQKEIKDLLDKGLIRPSKSPWSCFAFYFNKQAEIERGTPRLVINYKPLNEALQWIRYPIPNKKDLLSRLNSANIFSKFDMKSGFWQIQITESDRYKTAFTVPFGQYEWNVMPFGLKNAPSEFQKIMNDIFNPYSNFAIVYIDDVLIFSQTLHEHFKHVKTFMYIIQKNSLAVSKSKIVLLQTKIRFLGHIIFQGTITPIERSILFAEKFPDYILDKPQLQRFLGCLNYVSDFIPNLNKLIKPLHDRLRKNPPPWT	Florendovirus-01
AraIpa-18	Arachis ipaensis	NC_029788	Arachis ipaensis cultivar K30076 chromosome B04, Araip1.1	304	46574436	CCDSHDQFNHPAPLWKNPEFYVRLPFKKNEDVNPTKATHSGMNPEDLKLARAECAALLVQGLIEPTNSNCACQAFYVEKRAEQNRGKKRLVIDYKPLNVFLQDDKFSLPRLSVITQRLSGAKIFSKFDLKAGFWQIGLHPEDRYKTAFCIPEAQYQWTVMPFGLKVAPSLFQKAMTKIFEPILHSTLIYIDDILLFSKDSEAHKALLAQFTQIIKDQGIMLSSKKSSIARTKIEFLGMVFENGFFQPGEHIAKELLNFPDENMTVKQVQQFLGIVNYIRDFIPDVTKHTSQLSKLLKKKPPPWG	Petuvirus-06
AraIpa-19	Arachis ipaensis	NC_029788	Arachis ipaensis cultivar K30076 chromosome B04, Araip1.1	309	71774633	IEEKIKKELCSLNPTAFQHRKLHEISLPYEDGFNEKNIPTKAKPIHMNKEYLEYCKKEIQEYLDKGLIRPSKSPWSCTSFYVMKASEIERGAPRLVINYKPLNKVLKWIRYPLPNKSDLIKRLNKANIFSKFDLKSEYYQIAVKEEDRYKTAFIVPFGHYEWNVMPQGLKNAPSEFQKIMNNIFYPHIEFTIVYLDDVLVYSKGIKQHIYHLVKFMDIIKEQGLVLSEKKMKIFTTRVRFLGYEIYQGTIVPIKRAIEFANKFSDEITDKKQLQRFLGCLNYVAEFLPGIRVTCEPLYKRLRKHPPPWT	Florendovirus-05
AraIpa-20	Arachis ipaensis	NC_029788	Arachis ipaensis cultivar K30076 chromosome B04, Araip1.1	315	92392353	IEELLDEICAENPLDIKNTNNELVSIKLKDSTKEINVPNKIPYSARDREEFSLECRDLLEKGIIRLSKSPHAAPAFYVENNNEIKRGKRRMVINYKKMNEATIGDAHKLPRKDSILEKIKGATWFSSLDAKSGYWQLRLDEETKKLTAFTCPTKESTSVLLYEWNVLPFGLKQAPGIYQRFMEENLKELNEFVLVYIDDILIFTKQDKEDHLQKLLIVLERCKEKGLVLSKKKARIAKQEIEFLGLILSTQGKLKLQPNVLEKVNLFPNRIEDRKQLQRFLGCINYISDQGFLKNITEYTKSLFPKISTKKEWKW	Soymovirus-01
AraIpa-21	Arachis ipaensis	NC_029788	Arachis ipaensis cultivar K30076 chromosome B04, Araip1.1	309	115936033	IEEFLDEICAENPLDIKNTNKELISIKLKDPTKEINVPNKIPYSARDREEFSLECKDLLEKGIIRLSKSPHATPAFYVENNNEIKRGKRRMVINYKRMNEATVGDAHKLPRKDSILEKIKGATWFSSLDAKSGYWQLHLDEETKKLTAFTCPTKESTSVLLYEWNVLPFELKQVPGIYQRFMEENLKELNEFVLVYIDDILIFTKQDKEDHLQKLLIVLERCKEKGLVLSKKKARIAKQEIEFLGLILSTQRKLKLQPHVLEKVNLFPNKIEDRKQLQRFLGCINYISDQGFLKNITEYTKNLFPKIST	Soymovirus-01
AraIpa-22	Arachis ipaensis	NC_029788	Arachis ipaensis cultivar K30076 chromosome B04, Araip1.1	315	126613107	IEELLDEICAENPLDVKNINNELVSIKLKDPTKEINVPNKISYSARDREEFSLECRDLLEKGIIKLSKSPHAAPAFYVENNNEIKRGKRRMVINYKKMNEATIGDAHKLPRKDSILEKIKGAIWFSSLDAKSGYWQLRLDEETKKLTAFTCPIKESTSVLLYEWNVLPFGLKQAPGIYQRFMEENLKELNEFVLVYIDDILIFTKQDKEDHLQKLLIVLERCKEKGLVLSKKKARIAKQEIEFLGLILSAQGKLKLQPNVLEKVNLFPNKIEDRKQLQRFLGCINYISDQGFLKNITEYTKSLFPKISTKKEWKW	Soymovirus-01
AraIpa-23	Arachis ipaensis	NC_029789	Arachis ipaensis cultivar K30076 chromosome B05, Araip1.1	312	4075343	IEELLDEICAENPLDVKNTNNELVSIKLKDPTKEINVPNKIPYSARDREEFSLECRDLLEKGIIRLSKSPHAAPAFYVENNNEIKREKRRMVINYKKMNEATIGDTHKLPRKDSILEKIKGATWFSSLDAKSGYWQLRLDEETKKLTAFTCPTKESTSVLLYEWNVLPFGLKQAPGIYQRFMEENLKELNEFVLVYIDDILIFTKQDREDHLQKLLIVLERCKEKGLVLSKKKARIAKQEIEFLGLILSTQGKLKLQPNVLEKVNLFPNKIEDRKQLQRFLGCINYISDKGFLKNITEYTKSLFPKISTKRS	Soymovirus-01
AraIpa-24	Arachis ipaensis	NC_029789	Arachis ipaensis cultivar K30076 chromosome B05, Araip1.1	315	10438203	IEELLGEICADNPLDIKNTNKELVSIKLKDPTKKINVSNKIPYSARDREEFSLECKDLLEKGIIRLSKSPHAAPAFYVENNNEIKRGKQRMVINYKKMNEATVGDAHKLPRKDSILEKIKGTTLFLSLDAKSGYWQLCLDEETKKLTAFTCPTKESTSGLLYEWNVLPFGLKQAPGIYQRFMEENLKELNEFVLVYIDDILIFTKQDKEDHLQKLLKVLERCKEKGLVLSKKKARIAKQEIEFLGLILSTQGKLKLQPNVLEKINLFPNKIEDRKQLQRFLGCINYISDQEFLKNITEYTKNLFPKISTKKEWKW	Soymovirus-01
AraIpa-25	Arachis ipaensis	NC_029789	Arachis ipaensis cultivar K30076 chromosome B05, Araip1.1	301	13506727	IEELLDEICAKNPLDIKNTNKELVSIKLKDPTKEINVPNKIPYSARDREEFSLECKYLLEKGIIRLSKSPHAAPAFYVENNNEIKRGKRRMIINYKKMNEATIGDAHKLSRKDSILEKIKGATWFSSLDAKSGYWQLRLDKETKKLTAFTCPTKESTSVLLYEWNVLPFGLKQAPGIYQRFMEENLKELNEFVLVYIDDILIFTKQDKKDHLKKLLIVLERCKEKGLVLSKKKARIAKQEIEFLGLILSTQGKLKLQPNLFYYIKIGFLHLMMELMWHASESVSRFISFNSLNTSYYDKLT	Soymovirus-01
AraIpa-26	Arachis ipaensis	NC_029789	Arachis ipaensis cultivar K30076 chromosome B05, Araip1.1	307	57915154	QQIQETICSELPHAFWNRKQHIVDFPYEKDFKESQIPTKARPIEMNEKLLQYCQKEITDLLHKKLIRLSKSPWSCLVFYVNKQAELERGTPRLVVNYKPPNRALRWIRYPIPNKKDLLNRLNSASIFSKFDMKSGYWQIQISEANRYKTAFTVPFGQYEWNVMPFGLKNTPSEFQKIMKDIFNPYSGFAIVHINDVLFFSQSLHDHFKHIKTFMHTIKHNGLAVSKSKISLFQTKIRFLGHMIHQGTVTPIDRAIQFADKFPDHILERNQLQRFLGCITYVADFIPNISTLIKPLHEHLGKKTPPWT	Florendovirus-07
AraIpa-27	Arachis ipaensis	NC_029789	Arachis ipaensis cultivar K30076 chromosome B05, Araip1.1	307	95012082	IEEKIKEKLCSLNPKAFQHRKLHEISLPYEDGFNEKDIPTREKPIHMNKEYLEYCKKEIQEYLDKGLIRPSKSSWRFTGFYVMKASEIQRGAPKLVINYKALNKVLKWIRYPLPNKSDLIKRLNKVNIFSKFDLKLGYYHIAVKEEDRYKIAFIVPFGHYEWNVMPQGLKNAPSELQEIMNNIFYPHIEFTIVYLDDVLVYSKGINQYIYHLEKFMNIIKEQGLVLSEKKMKIFITKVRFLGYEIYQGTIVPIRRAIEFVDKFPNEITDKKQLQKFLGCLNYVAEFLPGIRVTCEPLYKRLRKNPPP	Florendovirus-05
AraIpa-28	Arachis ipaensis	NC_029789	Arachis ipaensis cultivar K30076 chromosome B05, Araip1.1	315	116897078	IEELLDEICAENPLDIKNTNNELVSIKLKDPKKEINVPNKIPYSTRDRGEFSLECKDLLEKGIIRLSKSPHAAPAFYVENNNKIKRGKRRMVINYKKMNKATIGDAHKLPRKDSILEKIKGATWFLSLDAKSGYWQLRLDEETKKLTAFTCPTKESTSVLLYEWNVLPFGLKQAPSIYQRFMEKNLKELNEFVLVYTDDILIFTKQDKEDHLQKLLIVLERCKEKGLVLSKKKARIAKQEIEFLGLILSTQGKLKLQPSVLEKVNLFPNKIEDRKQLQRFLGCINYISDQGFLKNIIEYTKSLFPKISTKKEWKW	Soymovirus-01
AraIpa-29	Arachis ipaensis	NC_029789	Arachis ipaensis cultivar K30076 chromosome B05, Araip1.1	306	128549506	QIEKSICSDLPHAFWNRKEHVVDLPYEKNFKESKIPTKARPIQMNEQLLQHCQREIKDLLDKGLIRPSKSPWSCSAFYVNKQAEIERGTPRLIINYKPLNQVLQWIRYPIPNKKDLLSRLNSANIFSKFDMKSGFWQIQITESDRYKTAFTVPFGQYEWNVMPFGLKNAPSEFQKIMNDIFNPYSDFAIVYIDDVLIFSQTLHEHFKHVKTFMYIIQKNGLAVSKSKIVLFQTKIRFLGHIIFQGTITPIERSILFAEKFPDYILDKPQLQRFLGCLNYVSDFIPNLNNLIKPLHDRLKKNPPPWT	Florendovirus-01
AraIpa-30	Arachis ipaensis	NC_029789	Arachis ipaensis cultivar K30076 chromosome B05, Araip1.1	303	128921731	QQMQETICSDLSHAFWNRKQHIVDLLYQKDFKERQILMKARPIQMNEQLLQYCQKEIKDLLHKKLIRPSKSSWSCSAFYVNKQAKLKRGTPRLVINYKPLNKVLQWIRYPIPNKKDLLNRLNSASIFSKFDMKSGYWQIQISEADRYKMAFTVPFGQYEWNVIPFGLKNAPFEFQKIMNDIFNPFFDFAIVYIDDVLIFSQSLHDHFKHMKNFMYTIRHNGLAVFKLKISLFQTKIHFLGHMIHQGTIIPIDRAIQFADKFSDHILEKNQLQRFLGCINYVADFIPNLSTLIKPLHERLGKKP	Florendovirus-01
AraIpa-31	Arachis ipaensis	NC_029789	Arachis ipaensis cultivar K30076 chromosome B05, Araip1.1	315	139263502	IEELLDEICADNPLDIKNTNNELVSIKLKDPTKEINVPNKIPYSARDREDFSLECRDLLEKGIIRLSKSPHAAPAFYVENNNKIKRGKRRMVINYKKMNEATIGDAHKLPRKDSILKKIKGATWFSSLDAKSGYWQLRLDEETKKLTAFTCPTKESTSVLLYEWNVLPFGLKQAPGIYQRFMEENLKELNEFVLVYIDDILIFTKQDKEDHLQKLLIVLERCKEKGLVLSKKKARIVKQEIEFLGLILFTQEKLKLQPNILEKVNLFPNKIEDRKQLQRFLGCINYISDQGFLKNITEYTKSLFPKISTKNEWKW	Soymovirus-01
AraIpa-32	Arachis ipaensis	NC_029790	Arachis ipaensis cultivar K30076 chromosome B06, Araip1.1	309	4656197	IEELLDEICAENPLDIKNTNKELVSIKLKDPTKEINVPNKISYSARDREEFSLECKDLLEKGIIRLSKSPHAAPPFYVENNNEIKRGKRKMIINYKKMNEATIGDAHKLPRKDSILEKIKGATWFSSLDAKSGYWQLRLDEETKKLTAFTCPTKESISVLLYEWNVLPFGLKQAPGIYQRFMEENLKELNEFVLVYIDDILIFTKQDKEDHLQKLLIVLERCKEKGLVLSKKKARIAKQEIEFRGLILSTQGKLKLQPNVLEKVNLFPNKIEDRKQLQRFLGCINYISDQGFLKNITKYTKSLFLKIST	Soymovirus-01
AraIpa-33	Arachis ipaensis	NC_029790	Arachis ipaensis cultivar K30076 chromosome B06, Araip1.1	305	29468470	QQMQETICSDLPHAFWNRKQHIVDLLYKKDFKESQIPKKAKPIQMNEQLLQYCQKEITDLLHKKLIRPSKSPWSCSAFYVNKQAELERGTPRLVINYKPLNKALQWIKYLILNKKDLLNRLNSASIFSKFDMKSGYWQIQISEADRYKTAFTVPFGQYEWNMMPFELKNAPSEFQKIMNDIFNPFFDFFIVYIDDVLIFSQSLHDHFKHVKTFMHTIRHNGLAVSKSKISLFQTKIRFLGHMIHQGTITPIDKAIQFADKFPDHIFKKNQLQRFLGCINYVANFIPNLSTLIKLLHEHLGKKFPP	Florendovirus-07
AraIpa-34	Arachis ipaensis	NC_029790	Arachis ipaensis cultivar K30076 chromosome B06, Araip1.1	315	78475899	IEELLDEICAENPLDIKITNNELVSIKLKEPTKEINVPNKIPYSARDREEFSLKCRDLLEKGIIRLSKSPHAAPAFYVENNNKIKRGKRRMVINYKKMNEATIGDAHKLPRKDSILEKIKGATWFSSLDAKSGYWQLRLDEETKKLTAFTCPTKKSTSVLLYEWNVLPFGLKQAPGIYQRFMEENLKELNEFVLVYIDDILIFTKHDREDHLKKLLVVLERCKEKGLVLSKKKARIEKQEIEFLGLILSTQGKLKLQPNVLEKVNLFPNKIEDREQLQRFLGCINYISDQEFLKNITEYTKSLFPKISTKKEWKW	Soymovirus-01
AraIpa-35	Arachis ipaensis	NC_029790	Arachis ipaensis cultivar K30076 chromosome B06, Araip1.1	306	103793616	QIEKSICSDLPHAFWNRKEHVVDLPYEKNFKESKIPTKARPIQMNEQLLQHCQKEIKDLLDKGLIRPSKSPWSCSAFYVNKQAEIERGTPRLVINYKPLNEALQWIRYPIPNKKDLLNRLNSANIFSKFDMKSGFWQIQITESDRYKTAFTVPFGQYEWNVMPFGLKNVPSKFQKIMNDIFNPYSNFAIVYIDDVLIFSQTLHEHFKHVKTFMYIIQKNGLAVSKSKIVLFQTKIRFLGHIIFQGTITPIERSISFAEKFPDYILDKPQLQRFLGYLNYVSDFIPNLNKPIKPLHDRLKKNPPPWT	Florendovirus-02
AraIpa-36	Arachis ipaensis	NC_029790	Arachis ipaensis cultivar K30076 chromosome B06, Araip1.1	312	129429028	LLDEICAENPLDIKNTNNELVSIKLKDSTKKINVPNKIPYSARYREEFSLECKYLLEKGIIRLSKSPHAAPAFYVENNNEIKRGKRRMVINYKKMNEATIGDAHKLPRKDSILEKIKGATWFSSLDAKSGYWQLRLDEETKKLTAFTCPTKESTSVLLYEWNVLSFGLKQAPGIYQRFMEENLKGLNEFVLVYIDDILIFTKQDKEDHLQKLLIVLERCKEKGLVLIKKKARIAIQEIEFLGLILSTQGKLKLQPNVLEKVNLFPNKIEDRKQLQRFLGCINYISDQGFLKNITEYTKNLFPKISTKKEWKW	Soymovirus-01
AraIpa-37	Arachis ipaensis	NC_029790	Arachis ipaensis cultivar K30076 chromosome B06, Araip1.1	304	134307307	CCDSHDQFNHPAPLWKNPEFYVRLPFKKNEDINPTKATHSGMNPEDLKLAKAECAALLVQGLIEPTNSNWACQAFYVEKRAEQNRGKKRLVINYKPLNVFLQDDKFPLPRISVITQRLSGTKIFSKFDLKAGFWQIGLHPEDRYKTAFCIPEAQYQWTVMPFGLKVAPSLFQKAMTKIFEPILHSTLIYIDDILLFSKDSEAHKALLAQFTQIIKDHGIMLSAKKSSIAKTKIEFLGMIFENGFFQPGDHLAKELIHFPDENLTVKQVQQFLGIVNYIRDFIPDVTRHTSQLSKLLKKKPPPWG	Petuvirus-01
AraIpa-38	Arachis ipaensis	NC_029791	Arachis ipaensis cultivar K30076 chromosome B07, Araip1.1	308	15776064	ICAENPLDIKNTNNELVSIKLKDPTKEINVPNKIPYSARDREEFSLECKDLFQKGIIRLSKSPHAAPAFYVENNNEIKRGKRRMVINYKKMNEATIGDAHKLPRKDSILEKIKGATWFSSLDAKSGYWQLRLDEETKKLTAFTCPTKESTSVLLYEWNVLPFGLKQAPGIYQIFMEENLKELNEFVLVYIDDILIFTKRDREDHLQKLLIVLERCKEKGLVLSRKKARIAKQEIEFLGLILSIQGKLKLQPNVLEKVNLFPNKIEDRKQLQRFLGCINYISDQGFLRNITEYTKSLFPKISTKKEWKW	Soymovirus-01
AraIpa-39	Arachis ipaensis	NC_029791	Arachis ipaensis cultivar K30076 chromosome B07, Araip1.1	304	31275949	CCDSHDQFNHPAPLWKNPEFYVRLPFKKNEDINPTKATHSGMNPEDLKLARAECAALLVQGLIEPTNSNWACQAFYVEKRAEQNRGKKRLVIDYKPLNVFLQDDKFPLPRISVITQRLSGAKIFSKFDLKAGFWQIGLHPEDRYKTAFCIPEAQYQWTVMPFGLKVAPSLFQKAMTKIFEPILHSTLIYIDDILLFSKDSEAHKALLAQFTQIIKDQGIMLSSKKSSIARTKIEFLGMVFENGFFQLGEHIAKELLNFPDENMTVKQVQQFLGIVNYIRDFIPDVTKHTSQLSKLLKKKPPPWG	Petuvirus-06
AraIpa-40	Arachis ipaensis	NC_029791	Arachis ipaensis cultivar K30076 chromosome B07, Araip1.1	304	32807677	CCDSHDQFNHPAPLWKNPEFYVRLPFKKNEDINPTKATHSGINPEDLKLARAECAALLVQGLIEPTNSNWACQAFYVEKRAKQNRGKKRLVIDYKPLNVFLQDDKFPLPRISVITQRLSGAKIFSKFDLKAGFWQIGLHPEDRYKTAFCIPEAQYQWTVMPFGLKVAPSLFQKAMTKIFEPILHSTLIYIDDILLFSKDSEAHKALLAQFTQIIKDQGIMLSSKKSSIVRTKIEFLGMVFENGFFQPGEHIAKELLNFPDENMTVKQVQQFLGIVNYIRDFIPDVTKHTSQLSKLLKNKPPTMG	Petuvirus-06
AraIpa-41	Arachis ipaensis	NC_029791	Arachis ipaensis cultivar K30076 chromosome B07, Araip1.1	315	37057157	IEELLDEICVENPLDIKNTNNELVSIKLKDPTKEINVPNKIPYSARDREEFSLECKDLLEKGIIRLSKSPHAAPAFYVENINEIKRGKRRMVINYKKMNEATIGDAHKLLRKDSILEKIKGATWFSSLDAKSGYWQLRLDEETKKLTAFTCPTKESTSVLLYEWNVLPFGLKQAPGIYQRFMEENLKELNEFALVYIDDILIFTKQDKEDHLQKLLIVLERCKEKGLVLSKKKARIEKQEIEFLGLILSTQGKLKLQPNVLEKVNLFPNKIEDRKQLQRFLGCINYISDQGFLKNITEYTKSLFPKISTKKEWKW	Soymovirus-01
AraIpa-42	Arachis ipaensis	NC_029792	Arachis ipaensis cultivar K30076 chromosome B08, Araip1.1	316	4937714	IEELLGEICADNHLDIKNTNKELVSIKLKDPTKEINVPNKIPYSVRDREEFSLECKDLLEKGIIRLSKSSHAAPAFYVENNNKIKRGKRRMVINYKKMNEATVGDAHKLPRKDYILEKIKGATWFSSLDAKSGYWQLRLDEETKKLTAFTCPTKESTSVLLYEWNVLPFGLKQAPGIYQRFMEENLKELINEFILVYIHDILIFTKEDKENHLQKLLIVLERCKEKGLVLSKKKARIAKQEIEFLGLILSTQGKLKLQPNILEKVNLFPNKIEDRKQLQRFLGCINYISNQRFLKNITEYTKNLFQKISTKKEWKW	Soymovirus-01
AraIpa-43	Arachis ipaensis	NC_029792	Arachis ipaensis cultivar K30076 chromosome B08, Araip1.1	304	15923748	CCDSHDQFNHPAPLWKNPEFYVRLPFKKNEDINPTKATHSGMNPEDPKLARAECAALLVQGLIEPTNSNWACQEFYVEKRAEQNRGKKRLVIDYKPLNVFLQDDKFPLPRISVITQRLSGAKIFSKFDLKAGFWQIGLHPEDRYKTAFCIPEAQYQWTVMPFGLKVAPSLFQKAMTKIFEPILHSTLIYIDDILLFSKDSEAHKALLAQFTQIIKGQGIMLSAKKSSIAKTKIEFLGMIFENGFFQPGDHLAKELIHFPDENLTVKQIQQFLGIVNYIRDFIPDVTKHTSQLSKLLKKKPPPWG	Petuvirus-06
AraIpa-44	Arachis ipaensis	NC_029792	Arachis ipaensis cultivar K30076 chromosome B08, Araip1.1	306	109500408	QIEKSICSDLPHAFWNRKEHVVDLPYEKNFKESKIPTKARPIQMNEQLLQHCQKEIKDLLDKGLIRPSKSPWSCSAFYVNKQAEIERGTPRLVINYKPLNEALQWIRYPIPNKKDLLNRLNSANIFSKFDMKSGFWQIQITESDRYKTAFTVPFGQYEWNVMPFGLKNAQSEFQKIMNDIFNPYSNFAIVYIDDVLIFSQSLHEHFKHVKTFMYIIQKNGLAVSKSKIVLFQTKIRFLGHIIFQGTITPIERSILFAEKFPDYILDKPQLQRFLGCLNYVSEFIPNLNKLIKPLHDRLKKNPPPWT	Florendovirus-01
AraIpa-45	Arachis ipaensis	NC_029792	Arachis ipaensis cultivar K30076 chromosome B08, Araip1.1	308	116171938	EDRIKKDLCSLNPKAFHYRKLREISLPYKDDFNEKDIPTKVKPIQMNKELLTYCKKEIQECLDKGLIRPSKSPWSCTGFYVMKVFEIERGAPRLVINYKPLNKVLKWIRYLLPNKNDLIKRLSKATVFSKFDLKFGYYQISVKEEDRYKTTFILPFGHYEWNVMSQGLKNTPSEFQEIMNNIFYSYVDFTIVYLDDVLVYSKGINQHIQHLKKFINIIKENGLVLSEKKMNIFITKVRFLGYEIFQETITPIKRSVEFVEKFSNEIIDKKQLQRFLGCLNYVAEFLPGIRTLCEPLYKRLRKQPPLWT	Florendovirus-05
AraIpa-46	Arachis ipaensis	NC_029793	Arachis ipaensis cultivar K30076 chromosome B09, Araip1.1	315	6911543	IEELLDKICSENPLDIKNTNNELVSIKLKDPTKEINVSNKIPYSARDREEFSLECSDLLEKGIIRLSKSPHAAPAFYVENNNEIKREKRRMVINYKKMNEATVGDAHKLPRKDSILEKIKGATWFSSLDAKSGYWQLRLDKETKKLTAFTCPTKESTSVLLYEWNVLLFGLKQAPGIYQRFMEENLKELNEFVLVYIDDILIFTKQDKKDHLQKLLIVLERCKEKGLVLSKKKARIAKQEIEFLGLILSTQGKLKLQPNVLEKVSLFPNKIEDRKQLQRFLGCINYISDQGFLKNITEYTKSLFPKISTKKEWKW	Soymovirus-01
AraIpa-47	Arachis ipaensis	NC_029793	Arachis ipaensis cultivar K30076 chromosome B09, Araip1.1	311	14914871	IEELLDEICAENPLDIKNTNNELVSIKLKDPTKEINVPNKIPYFAKDREEFSLECRDLLEKGIIRLSRSPHAAPAFYVENNNEIKREKRRMVINYKKMNEATIGDAHKLPRKDSILEKIKGATWFSSLDAKSGYWQLRLDEETKKLTAFTCPTKESTSVLLYEWNELPFGLKQAPVIYQRFMEENLKELNEFVLVYIDDILIFTKQDKEDHLQKLLIVLERCKEKGLVLSKKKARIAKQEIEFLALILSTQGKLKLQPNVLEKVNLFPNKIEDRKQLQRFLGCINYISDQGFLKNYVKNFQNFIFQKKTTT	Soymovirus-01
AraIpa-48	Arachis ipaensis	NC_029793	Arachis ipaensis cultivar K30076 chromosome B09, Araip1.1	306	57090514	QIEKSICSDLPHAFWNRKEHVVDLPYEKNFKESKIPTKARPIQMNEQLLQHCQREIKDLLDKGLIRPSKSPWSCSAFYVNKQAEIERGTPRLVINYKPLNEALQWIRYPIPNKKDLLSRLNSANIFSKFDMKSGFWQIQITESDRYKTAFTVPFGQYEWNVMPFGLKNAPSEFQKIMNDIFNPYSDFAIVYIDDVLIFSQSLHEHFKHVKTFMYIIQKNGLAVSKSKIVLFQTKIRFLGHIIFQGTITPIERSILFAVKFPDYILDKPQLQRFLGCLNYVSDFIPNLNNLIKHLHDRLKKNPPPWT	Florendovirus-01
AraIpa-49	Arachis ipaensis	NC_029793	Arachis ipaensis cultivar K30076 chromosome B09, Araip1.1	306	138627045	SACCDSHDQFNHPAPLWKNPEFYVRLSFKKNEDINPTKATHSGMNPEDLKLARAECAALLVQGLIEPTNSNWACQAFYVEKRAKQNRGKKRLVIDYKPLNVFLQDDKFPLPRISVITQRLSGAKIFSKFDLKAGFWQIGLHPEDRYKTAFCIPEAQYQWTVMPFGLKVAPSLFQKAMTKIFEPILHSTLIYIDDILLFSKDSKAHKALLAQFAQIIKDQGIMLSSKKSSIAKTKIEFLGMIFEDGFFQPGEHLAKELIHFPDENMTVKQVQQFLGIVNYIRDFIPDVTRHTSQLSKLLKKKPPPWG	Petuvirus-01
AraIpa-50	Arachis ipaensis	NC_029793	Arachis ipaensis cultivar K30076 chromosome B09, Araip1.1	315	144195203	IEELLDEICAENPLDIKNTNNELVSIKLKDPTKEINVPNKIPYSARDREEFSLECRDLLEKGIIRLSKSPHAAPAFYVENNNEIKRGKRRMVINYKKMNEATIGDAHKLPRKDSILEKIKGATWFSSLDAKSGYWQLRLDEETKKLTAFTCPTKESTSVLLYEWNVLPFGLKQAPGIYQRFMEENLKELNEFVLVYIDDILIFTKQDREDHLQKLLIVLERCKEKGLVLSKKKARIAKQEIEFLGLILSTQGKLKLQPNVLEKVNLFPNKIEDRKQLQRFLGCINYISDQGFLKNITEYTKSLFPKISTKKEWKW	Soymovirus-01
AraIpa-51	Arachis ipaensis	NC_029794	Arachis ipaensis cultivar K30076 chromosome B10, Araip1.1	304	44282799	CCDSHDQFNHPAPLWKNPEFYVRLPFKKNEDINPTKATHSGMNPEDLKLARTECAALLVQGLIEPTNSNWACQAFYVEKRAEQNRGKKRLVIDYKPLNVFLQDDKFPLPKISVITQRLSGAKIFSKFDLKAGFWQIGLHPEDRYKTAFCIPEAQYQWTVMPFGLKVAPSLFQKAMTKIFEPILHSMLIYIDDILLFSKDSEAHKALLAQFTQIIKDQGIMLSSKKSSIARTKIEFLGMVFEDGFFQPGEHVAKELLNFSDENMTVKQVQQFLGIVNYIRDFIPDVTKYTSQLSKILKKKPPPWG	Petuvirus-06
AraIpa-52	Arachis ipaensis	NC_029794	Arachis ipaensis cultivar K30076 chromosome B10, Araip1.1	315	66034383	IEELLDEICAENPLDIKNTNNELVSIKLKDPTKEINVPNKISYSARDREEFSLECKDLLEKGIIRLSKSPHVAPAFYVENNNEIKRGKRRMVINYKKMNEATIGDAHKLPRKYSILEKIKGATWFSSLDAKSGYWQLRLDEETKKLTAFTCPTKESTSVLLYEWNVLPFGLKQAPGIYQRFMEKNLKELNEFVLVYIDDILIFTKQDKEDHLQKLLIVLERCKEKGLVLSKKKARIAKQEIEFLGLILSTQGKLKLQPNVLEKVNLFPNKIEDRKQLQRFLGCINYISDQGFLKNITEYTKSLFPKISTKKEWKW	Soymovirus-01
AraIpa-53	Arachis ipaensis	NC_029794	Arachis ipaensis cultivar K30076 chromosome B10, Araip1.1	315	101690319	IEQLLDEICAENPLDIKNTNNELVSIKLKDPIKEINVPNKISYSTRDREEFSLECRDLLEKGIIRLSKSPHAAPAFYVENNNEIKRGKRRMVINYKKMNEATIGDAHKLPRKDSILEKIKGATWFSSLDAKLGYWQLRLDEETKKLTAFTCPTKESTSVLLYEWNVLPFGLKQAPGIYQRFMEENLKDLNEFVLVYIDDILIFTKQDREDHLQKLLIVLERCKEKGLVISKKKARIAKQEIEFLGLILSTQGKLKLQPNVLEKVNLFPNKIEDRKQLQRFLGCINYISDQGFLKNITEYTKSLFPKISTKKEWKW	Soymovirus-01
AraIpa-54	Arachis ipaensis	NC_029794	Arachis ipaensis cultivar K30076 chromosome B10, Araip1.1	309	112467078	IEERIKRDLCSLNPKAFHHRKLHEISLPYENDFNEKDIPTKAKPIQMNKELLTYCKKEIQDYLDKGLIRPSKSPWSCTEFYVMKASEIERGAPRLVINYKPLNKALKWIRYPLPNKNDLIKRLSKATIFSKFDLKSGYYQISVKEEDRYKTAFILPFGHYEWNVMPQGLKNAPSEFQEIMNNIFYAYLDFTIVYLDDVLVYSKGINQHIQHLEKFINIIKENGLVLSEKKMNIFITKVRFLGYEIFQGTITPIKRSVEFAEKFPNEIIDKKQLQRFLGCLNYVAEFLPGIRTLCEPLYKRLRKQPPPWT	Florendovirus-05
AraIpa-55	Arachis ipaensis	NC_029794	Arachis ipaensis cultivar K30076 chromosome B10, Araip1.1	309	116765472	IEEKIKKELCSLNPTAFQHRKLHEISLPYEDGFNEKDIPTKAKPIYMNKEYLEYCKKEIQEYLDKGLIRPSKSPWSYTCFYVMKASEIERGAPRLVINYKPLNKVLKWIRYPLPNKSNLIKRLNKANIFSKFDLKSGYYQIAVKEEDRYKTAFIVPFGHYEWNVMPQGLKNAPSEFQEIMNNIFYPHIDFTIVYLDDVLVYSKGIKQHIYHLEKFMDIIKEQGLVLSEKKMKIFTTRVRFLGYEIYQGTIVPIKRAIEFANKFQNEITDKKQLQRFLGCLNYVAEFLSGIRVTCEPLYKRLRKNPPPWT	Florendovirus-05
AraIpa-56	Arachis ipaensis	NC_029794	Arachis ipaensis cultivar K30076 chromosome B10, Araip1.1	304	120880576	CCDSHDQFNHPAPLWKNLEFYVRLPLKKNEDINPTKATHSGMNPEDLKLARAECAALLVQGLIEPTNSIWAYQAFYVEKRAEQNRGKNRLVIDYKPLNVFLQDDKFPLPRISVITQRLSGAKIFSKFDLKAGFWQIGLHLEDRYKTAFCIPEAQYQWTVMPFGLKVAPSLFQKAMTKIFEPILHSTLIYIDDILLFSKDSEAHKALMAQFTQIIKDQGIMLSSKKSSIARTKIEFLGMVFEDGFFQPGEHIAKELLNFPDENMTVKQVQQFLGIVNYIRDFIPDVTKHTSQLSKLLKKKPPPWG	Petuvirus-06
AraLyr-01	Arabidopsis lyrata	NW_003302555	ARALYscaffold_1	306	25829402	CADSHTEFLQKCNHPLWLNSSFFVSLPFKEDVHTTPTKASHAGMPPTLLQKANEECNQLMDQGIISRTNSPWACKAFYVNNRVEQARGKLRLVIDYKPLNQYLQDVKFPLPNKRALLQHLQGAKIFSKFDLKSGFWQLGVHPEERYKTAFGLPNRHIQWNVLPFGLKTAPSLFQQAMLRIFEPLLHTALIYIDDILIFSKNEEEHIQALQQFQDIVKKNGIMLSARKMIIAQPNIDFLGMHIKEGSFIPQAHLATELLDFPDENLTRRQIQQFLGVINYVGDFIPHLSRMTRPLQKMLSKNPPLWA	Petuvirus-04
AraLyr-02	Arabidopsis lyrata	NW_003302554	ARALYscaffold_2	307	12242671	SCADSHTEFLQKCNHPLWLNSSFFVSLPFKEEVHTTPTKASHAGMPPTLLQNANEECNQLMDQGIISRTNSPWACKAFYVNNRAEQARGKLRLVIDYKPFNQYLQDVKFPLPNKRALLQHLQSAKIFSKFDLKSGFWQLGVHPEERYKTAFCLPNRHLQWNVLPFGLKTAPSLFQQAMLRIFEPLLHTALIYIDDILIFSKNEEEHIQALQQFQDIVKKSGIMLSARKMIIAQPNIDFLGMHINEGSFTPQAHLATELLDFPDENLTRRQIQQFLGVINYVGDFIPHLSRMTRPLQKMLSKNPPLWA	Petuvirus-04
AraLyr-03	Arabidopsis lyrata	NW_003302553	ARALYscaffold_3	307	487719	SCADSHTEFLQKCNHPLWLNSSFFVSLPFKEDVHTTPTKASHAGMPPTLLQKANEECNQLMDQGIISRTNSPWACKAFYVNNRAEQARGKLRLVIDYKPLNQYLQDVKFPLPNKRALLQHLQGAKLFSKFDLKSGFWQLGVHPEERYKTAFCLPNRHLQWNVLPFGLKTAPSLFQQAMLRIFEPLLHTALIYIDDIHIFSKNEEEHIKALQQFQDIIKKTGIMLSARKMIIAQPNIDFLGMHIKEGSFTPQAHLATELLDFPDENLTRRQIQQFLGVINYVGDFIPHLSRMTRPLQKMLSKNPPLWA	Petuvirus-04
AraLyr-04	Arabidopsis lyrata	NW_003302553	ARALYscaffold_3	307	8406650	ACADSHTEFLQKCNHPLWLNSSFFVSLPFKEDVHTTPTKASHAGMPPTLLQKANEECNQLMDQGIISRTNSPWACKAFYVNNRAEQARGKLRLVIDYKPLNQYLQDVKFPLPNKRALLQHLQGAKLFSKFDLKSGFWQLGVHPEERYKTAFCLPNRHLQWNVLPFGLKTAPSLFQQAMLRIFEPLLHTALIYIDDILIFSKNEEEHIKALQQFQDIVKKSGIMLSARKMIIAQPNIDFLGMHIKEGSFTPQAHLATELLDFPDENLTRRQIQQFLGVINYVGDFIPHLSRMTRPLQKMLSKNPPLWA	Petuvirus-04
AraLyr-05	Arabidopsis lyrata	NW_003302553	ARALYscaffold_3	307	8411685	SCADSHTEFLQKCNHPLWLNSSFFVSLPFKEDVHTTPTKASHAGMPPTLLQKANEECNQLMDQGIISRTNSPWACKAFYVNNRAEQARGKLRLVIDYKPLNQYLQDVKFPLPNKRALLQHLQGAKLFSKFDLKSGFWQLGVHPEERYKTAFCLPNRHLQWNVLPFGLKTAPSLFQQAMLRIFEPLLHTALIYIDDILIFSKNEEEHIKALQQFQDIVKKSGIMLSARKMIIAQPNIDFLGMHIKEGSFTPQAHLATELLDFPDENLTRRQIQQFLGVINYVGDFIPHLSRMTRPLQKMLSKNPPLWA	Petuvirus-04
AraLyr-06	Arabidopsis lyrata	NW_003302553	ARALYscaffold_3	307	10305731	SCADSHTEFLQKCNHPLWLNSSFFVSLPFKEDVHTTPTKASHAGMPPTLLQKANEECNQLMNQGIISRTNSPWACKAFYVNNRAEQARGKLRLVIDYKPLNQYLQDVKFPLPNKRALLQHLQGAKIFSKFDLKSGFWQLGVHPEERYKTAFCLPNRHLQWNVLPFGLKTAPSLFQQAMLRIFEPLLHTALIYIDDILIFSKNEEEHIKALQQFQDIVKKNRIMLSARKMIIAQPNIDFLGMHIKEGSFTPQAHLATELLDFPDENLTRRQIQQFLGVINYVGDFIPHLSRMTRPLQKMLSKNPPLWA	Petuvirus-04
AraLyr-07	Arabidopsis lyrata	NW_003302553	ARALYscaffold_3	304	17995195	IENDLLNQVCSDIPNAFWERKQHTVDLPYIKNFNEKNIPTKARLIQMNKEQLEHCKKEIDDLLKKKLIRPSKSPWSCSAFYVNNQAEKERGVPRLVINYKPLNDVLQWIRYPIPNKRDLLKRLYSAKIYSKFDMKSGFWQIQIAEKDKYKTAFIVPFGHYEWNVMPFGLKNAPSEFQHIMNDIFNNYSKFTIVYIDDVLVYSTSIDQHISHLNTFLNVVKKHGLVLSAKKMSLFQTKIRFLGHNIYQGTITPISRSIEFADKFSNELRDKTQLQRFLGCLNYVSDFLPDLRKTIQPLYQRLQKK	Florendovirus-01
AraLyr-08	Arabidopsis lyrata	NW_003302552	ARALYscaffold_4	307	14286349	SCADSHTEFLQKCNHPLWLNSSFFVSLPFKEDVHTTPTKASHAGMPPTLLQKANEECNQLMDQGIISRTNSPWACKAFYVNNRAEQARGKLRLVIDYKPLNQYLQDVKFPLPNKRALLQHLQGAKIFSKFDLKSGFWQLGVHPEERYKTAFCLPNRHLQWNVLPFGLKTAPSLFQQAMLRIFEPLLHTALIYIDDILIFSKNEEEHIQALQQFQDTVKKNGIMLSARKMIIAQPNIDFLGMHIKEGSFIPQAHLATELLDFPDENLTRRQIQQFLGVINYVGDFIPHLSRMTRPLQKMLSKNPPLWA	Petuvirus-04
AraLyr-09	Arabidopsis lyrata	NW_003302552	ARALYscaffold_4	307	18955400	SCADSHTEFLQKCNHSLWLNSSFFVSLPFKEDVHTTPTKASHAGMPPTLLQKANEECNQLMDQGIISRTNSPWACKAFYVNNRAEQARGKLRLVIDYKPLNQYLQDVKFPLPNKRALLQHLQGAKIFSKFDLKSGFWQLGVHPEERYKTAFCLPNRHLQWNVLPFGLKTAPSLFQQAMLRIFEPLLHTALIYIDDILIFSKNEEEHIKALQQFQDIVKKSGIMLSARKMIIAQPNIDFLGMHIKEGSFTPQAHLATELLDFPDENLTRRQIQQFLGVINYVGDFVPHLSRMTRPLQKMLSKNPPLWA	Petuvirus-04
AraLyr-10	Arabidopsis lyrata	NW_003302551	ARALYscaffold_5	307	5028984	SCADSHTEFLQKCNHPLWLNSSFFVSLPFKEDVHTTPTKASHAGMPPTLLQKANEKCNQLMDQGIISRTNSPWACKAFYVNNRAEQARGKLRLVIDYKPLNQYLQDVKFPLPNKRALLQHLQGAKIFSKFDLKSGFWQLGVHPEERYKTAFCLPNRHLQWNVLPFGLKTAPSLFQQAMLRIFEPLLHTALIYIDDILIFSKNEEEHIQALQQFQDTVKKNGIMLSARKMIIAQPNIDFLGMHIKEGSFIPQANLATELLDFPDENLTRRQIQQFLGVINYVGDFIPHLSRMTRPLQKMLSKNPPLWA	Petuvirus-04
AraLyr-11	Arabidopsis lyrata	NW_003302550	ARALYscaffold_6	307	18007746	SCADSHTEFLQKCNHPLWLNSNFFVSLQFKEDVHTTPTKASHAGMPPTLLQKANEECNQLMDQGIVSRTNSPWACKAFYVNNRAEQARGKLRLVIDYKPLNQYLQDVKFPLPNKRALLQHLQGAKIFSKFYLKSRVWQLGVHPEERYKTAFCLPNRHLQWNVLPFGLKTAPSLFQQAMLRIFEPLLHTALIYIDDILIFSKNEKEHIQALQQFQDIVKKNGIMLSARKMIIAQPNIDFLGMHIKEESFIPQAHLATELLDFPDENLTRRQIQQFFGVINYVGDFIPHLSRMTRPLQKMLSKNPPLWA	Petuvirus-04
AraLyr-12	Arabidopsis lyrata	NW_003302550	ARALYscaffold_6	307	18010998	SCADSHTEFLQKCNHPLWLNSNFFVSLQFKEDVPTTPTKASHAGMPPTLLQKANEECNQLMDQGIVSRTNSPWACKAFYINNRAEQARGKLRLVIDYKPLNQYLQDVKFPLPNKRALLQHLQGAKIFSKFYLKSGFWQLGVHPEERYKTAFCLPNRHLQWNVLPFGLKTTPSLFQQAMLRIFEPLLHTALIYIDDILIFSKNEKEHIQALQQFQDIVKKNGIMLSARKMIKAQPNIDFLGMHIKEGSFIPQALLATELLDFPDENLIRRQIQQFLGVINYVGDFIPHLSRMTRPLQKMLSKNPPLWA	Petuvirus-04
AraLyr-13	Arabidopsis lyrata	NW_003302550	ARALYscaffold_6	306	19103164	CADSHTEFLQKCNHPLWLNSNFFVSLQFKEDVHTTPTKASHAGMPPTLLQKANEECNQLMDQGIVSRTNSPWACKAFYVNNRAEQARGKLRLVIDYKPLNQYLQDVKFPLPNKRALLQHLQGAKIFSKFDLKSGFWQLGVHPEERYKTAFCLPNRHLQWNVLPFGLKTAPSLFQQAMLRIFEPLLHTALIYIDDILIFSKNEEEHIQALQQFQDIVKKNGIMLSARKMIIAQPNIDFLGMHIKEGSFIPQAHLATELLDFPDENLTRRQIQQFLGVINYVGDFIPHLSRMTRPLQKMLSKNPPLWA	Petuvirus-04
AraLyr-14	Arabidopsis lyrata	NW_003302549	ARALYscaffold_7	307	8742801	SCADSHTEFLQKCNHPLWLNSSFFVSLPFKEDVHTTPTKASHAGMPPTLLQKANEECNQLMDQGIISRTNSPWACKAFYVNNRAEQARGKLRLVIDYKPLNQYLQDVKFPLPNKRALLQHLQGAKIFSKFDLKSGFWQLGVHPEERYKTAFCLPNRHLQWNVLPFGLKTAPSLFQQAMLRIFEPLLHTALIYIDDILIFSKNEEEHIQALQQFQDIIKKNGIMLSARKMIIAQPNIDFLGMHIKEGSFTPQAHLATELLDFPDENLTRRQIQQFLGVINYVGDFIPHLSRMTRPLQKMLSKNPPLWA	Petuvirus-04
AraLyr-15	Arabidopsis lyrata	NW_003302549	ARALYscaffold_7	307	8749308	SCADSHTEFLQKCNHPLWLNASFFVSLPFKEDVHTTPTKASHAGMPPTLLQKANEECNQLMDQGIISRTNSPWACKAFYVNNRAEQARGKLRLVIDYKPLNQYLQDVKFPLPNKRALLQHLQGAKIFSKFDLKSGFWQLGVHPEERYKTAFCLPNRHLQWNVLPFGLKTAPSLFQQAMLRIFEPLLHTALIYIDDILIFSKNEEEHIQALQQFQDIIKKNGIMLSARKMIIAQPNIDFLGMHIKEGSFTPQAHLATELLDFPDENLTRRQIQQFLGVINYVGDFIPHLSRMTRPLQKMLSKNPPLWT	Petuvirus-04
AraLyr-16	Arabidopsis lyrata	NW_003302548	ARALYscaffold_8	307	4640721	SCADSHTEFLQKCNHPLWLNSSFFVSLPFKEDVHTTPTKASHAGMPPTLLQKANEECNQLMDQGIISRTNSPWACKAFYVNNRAEQARGKLRLVIDYKPLNQYLQDVKFPLPNKRALLQHLQGAKIFSKFDLKSGFWQLGVHPEERYKTAFCLPNRHLQWNVLPFGLKTAPSLFQQAMLRIFEPLLHTALIYIDDILIFSKNEEEHIKALQQFQDIVKKNGIMLSARKMIIAQPNIDFLGMHIKEGSFTPQAHLATELLDFPDENLTRRQIQQFLGVINYVGDFIPHLSRMTRPLQKMLSKNPPLWA	Petuvirus-04
AraLyr-17	Arabidopsis lyrata	NW_003302548	ARALYscaffold_8	307	4656001	SCADSHTEFLQKCNHPLWLNSSFFVSLPFKEDVHTTPTKASHAGMPPTLLQKANEECNQLMDQGIISRTNSPWACKAFYVNNRAEQARGKLRLVIDYKPLNQYLQDVKFPLPNKRALLQHLQGAKIFSKFDLKSGFWQLGVHPEERYKTAFCLPNRHLQWNILPFGLKTAPSLFQQAMLRIFEPLLHTALIYIDDILIFSKNEEEHIKALQQFQDIVKKNGIMLSARKMIIAQPNIDFLGMHIKEGSFTPQAHLATELLDFPDENLTRRQIQQFLGVTNYVGDFIPHLSRMTRPLQKMLSKNPPLWA	Petuvirus-04
AraLyr-18	Arabidopsis lyrata	NW_003302548	ARALYscaffold_8	307	4668774	SCADSHTEFLQKCNHPLWLNSSFFVSLPFKEDVHTTPTKASHAGMPPTLLQKANEECNQLMDQGIISRTNSPWACKAFYVNNRAEQARGKLRLVIDYKPLNQYLQDVKFPLPNKRALLQHLQGAKIFSKFDLKSGFWQLGVHPEERYKTAFCLPNRHLQWNVLPFGLKTAPSLFQQAMLRIFEPLLHTALIYIDDILIFSKNEEEHIKALQQFQDIVKKNGIMLSARKMIIAQPNIDFLGMHIKEGSFTPQAHLATELLDFPDENLTRRQIQQFLGVINYVGDFIPHLSRMTRPLQKMLSKNPPLWA	Petuvirus-04
AraLyr-19	Arabidopsis lyrata	NW_003302548	ARALYscaffold_8	307	10868282	SCADSHTEFLQKCNHPLWLNSSFFVSLPFKEDVHTTPTKASHAGMPPTLLQKANEECNQLIDQGIISRTNSPWACKAFYVNNRAERAREKLRLVIDYKPLNQYLQDVKFPLPNKRALLQHLQGAKIFSKFDLKSGFWQLGIHPEERYKTAFCLPNRHLQWNVLPFGLKTAPSLFQQAMLRIFEPLLHTALIYIDDILIFSKNEEEHIQALQQFQDIVKKNKIMLSARKMIIAQPNIDFLGMHIKEGSFIPQAHLATELLDFPDENLTRRQIQQFLGVINYVGDFIPHLSKMTRPLQKMLSKNPPLWA	Petuvirus-04
AraLyr-20	Arabidopsis lyrata	NW_003302548	ARALYscaffold_8	307	10873771	SCADSHTEFLQKCNHPLWLNSSFFVSLPFKEDIHTTPTKASHAGMPPTLLQKANEECNQLMDQGIISRTNSPWACKAFYVNNRAEQARGKLRLVIDYKPLNQYLQDVKFPLPNKRALLQHLQGAKIFSKFDLKSGFWQLGIHPEERYKTAFCLPNRHLQWNVLPFGLKTAPSLFQQAMLRIFEPLLHTALIYIDDILIFSKNEEEHIQALQQFQDIVKKNGIMLSARKMIIAQPNIDFLGMHIKEGSFIPQAHLATELLDFPDENLTRRQIQQFLRVINYVGDFIPHLSKMTRPLQKMLSKNPPLWA	Petuvirus-04
AraLyr-21	Arabidopsis lyrata	NW_003302487	ARALYscaffold_88	307	15312	SCADSHTEFLQKCNHPLWLNSSFFVSLPFKEDVHTTPTKASHAGMPPTLLQKANEECNQLMDQGIISRTNSPWACKAFYVNNRAEQARGKLRLVIDYKPLNQYLQDVKFPLPNKRALLQHLQGAKLFSKFDLKSGFWQLGVHPEERYKTAFCLPNRHLQWNVLPFGLKTAPSLFQQAMLRIFEPLLHTALIYIDDILIFSKNEKEHIQALQQFQDIVKKSGIMLSARKMIIAQPNIDFLGMHIKEGSFTPQAHLATELLDFPDENLTRRQIQQFLGVINYVGDFIPHLSRMTRPLQKMLSKNPPLWA	Petuvirus-04
AraLyr-22	Arabidopsis lyrata	NW_003302547	ARALYscaffold_9	306	901556	CADSHTEFLQKCDHPLWLNSSFFVSLPFKEDVHTTPTKASHAGMPPTLLQKANEECNQLMDQGIISRTNSPWACKAFYVNNRAEQARGKLRLVIDYKPLNQYLQDVKFPLPNKRALLQHLQGAKIFSKFDLKSGFWQLGVHPEERYKTAFCLPNRHLQWNVLPFGLKTAPSLFQQAMLRIFEPLLHTALIYIDDILIFSKNEEEHIQALQQFQDIVKKSGIMLSARKMIIAQPNIDFLGMHIKEGSFTPQAHLATELLDFPDENLTRRQIQQFLGVINYVGDFIPHLSRMTRPLQKMLSKNPPLWA	Petuvirus-04
AspOff-01	Asparagus officianalis	NC_033794	Asparagus officinalis chromosome 1, Aspof.V1	308	7226771	ENKFKLTVCSDVPNAFWNRKQHIVSLPYIEGFNEKNIPTKSRPCQMNQEYLDLCKKEIQTLIEKNLIRKSYSPWSCTAFYVNNAAERERGVPRLVINYKPLNSVLKWIRYPIPNKRDLLNRITNAKIFSKFDLKSGYWQIQIEEKDKYKTAFVVPFGHYEWNVMPFGLKNAPSEFQNIMNDIFIPYTDFILSYIDDILIFSNSFDQHVKHLETFRSLAIKNGLAISAPKMKLFQTQIRFLGHNINKGTTIPIDRSIEFASKFPDEITDIKQLQRFLGALNYVADYYKDLAKDTVLLYDRLKKNAKPWT	Florendovirus-03
AspOff-02	Asparagus officianalis	NC_033794	Asparagus officinalis chromosome 1, Aspof.V1	307	15519108	EDKFKITICSNLPNAFWERKKHIVSLPYIDNFNEKDIPTKSRHCQMNKEYLDLCKNEISSLIEKKLIRKSYSPSCTAFYVNNAVEQERGVPRLVINYKHLNTVLKWIRYPIPNKRDLLNRINNAKIFSKFDLKSGYWQIQIEEKDRYKTAFVVPFGHYEWNVMPFGLKNTPSEFQNIMNEVFIPYTDFILSYIDDILIFSQNFDQHVKHLEIFRTLAIKNGLAVSVPKMKLFLTQVRFLGHNIHKGTIIPIDRSIEFASKFSDIISDNKQLQRFLGSLNYIADYYKNLAQDTAILYNRLKKNAKPWS	Florendovirus-03
AspOff-03	Asparagus officianalis	NC_033794	Asparagus officinalis chromosome 1, Aspof.V1	309	62506914	FHEKLEKEVCSKIPHAFWFRKKHVVNLPYEKDFSENKIPTKARPIQMSQRLLEICKQEISDLQKKNLIRPNSSPWSCAAFYVENAAELERGVPRLVINYKPLNKVLQWIRYPIPNKQDLMKRIQGTRLFSKFDMKSRFWQVQIAEEDRYKTAFTVPFGHYEWNVMPFGLKNAPSEFQKIMNEIFNPHTSFTIVYIDDVLVFSKDIDQHWKHLHIFFKIIKDNGLVVSARKIKLFQTKIQFLGYSINKGTISPIQRVIAFADKFPDEIKDTKQLQRFLGCLNYVSDFYKDIAYDRKILSDRLKKDCTEWT	Florendovirus-01
AspOff-04	Asparagus officianalis	NC_033794	Asparagus officinalis chromosome 1, Aspof.V1	307	68383301	EDKFKITICSNLPNAFWERKKHIVSLPYIDGFNEKDIPTKSRPCQMNKEYLYLCKNEINSLIEKKLIRKSYSPWRCTTFYVNNAAEQERGVPRLVINYKPLNTVLKWIRYPIPNKRDLLNRINNAKIFSRFDLKSGYWQIQIEEKDRYKTAFVVPFGHYEWNVMPFGLKNAPSEFQNIMNEIFIPYTDFILSYIDDILIFSQSFDQHIKHLEIFRNLAIRNGLAVSAPKMKLFLTKVIFLGHNIHKGTLIPIDRSIFASKFPNIINDTKQLQRFLGSLNYIADYYKNLAQDTDILYNRLKKKAKSWT	Florendovirus-03
AspOff-05	Asparagus officianalis	NC_033794	Asparagus officinalis chromosome 1, Aspof.V1	301	73316884	ICSDVPNAFWNRKQHIVSLPYIEGFNEKNIPTKSRPFQMNQEYLDLCKKEIQTLIEKNLIRKSYSPWSCTAFYVNNAAERERGVPRLVINYKPLNSVLKWIRYPIPNKRDLLNRITNAKIFSKFDLKSGYWQIQIEEKDKYKTAFVVPFGHYEWNVMPFGLKNAPSEFQNIMNDIFIPYTDFILSYIDDILIFSNSFDQHVKHLETFRSLAIKNGLAISAPKMKLFQTQIRFLGHNINKGTTIPIDRSIEFASKFPDEITDIKQLQRFLGALNYVADYYKDLAKDTVLLYDRLKKNAKPWT	Florendovirus-03
AspOff-06	Asparagus officianalis	NC_033794	Asparagus officinalis chromosome 1, Aspof.V1	307	98515828	ENKFKLTVCSDVPNAFWNRKQHIVSLPYIEGFNEKNIPTKSRPCQMNQEYLDLCKKEIQTLIEKNLIRKSYSPWSCTAFYVNNAVERERGVPRLVINYKPLNSVLKWIRYPIPNKRDLLNRITNAKIFSKFDLKSGYWQIQIEEKDKYKTAFVIPFGHYENVMPFGLKNAPSEFQNIMNDIFIPYTDFILSYIDDILIFSNSFDQHVKHLETFRSLAIKNGLAISAPKMKLFQTQIRFLGHNINKGTTIPIDRSIEFASKFPDEITDIKQLQRFLGALNYMADYYKDLAKDIVLLYDRLKKNAKPWT	Florendovirus-03
AspOff-07	Asparagus officianalis	NC_033794	Asparagus officinalis chromosome 1, Aspof.V1	307	106046842	ENKFKLTICSNLPNAFWERKKHIVSLPYIEGFNEKDIPTKSRPCQMNKEYLDLCKNEINSLIEKKLIRKSYSPWSCTAFYVNNAAEQERGVPRLVINYKPLNTILKIRYPIPNKRDLLNRINNAKIFSKFDLKSGYWQIQIEEKDRYKTAFVVPFGHYEWNVMPFGLKNAPSEFQNIMNEIFIPYTDFILSYIDDILIFSQSFDQHIKHLEIFRNLAIRNGLAVSAPKMKLFITQVRFLGHNIHKGTIIPIDRSIEFASKFPDVISDTKQLQRFLGSLNYIADYYKNLAQDTAILYSRLKKNSKPWT	Florendovirus-03
AspOff-08	Asparagus officianalis	NC_033795	Asparagus officinalis chromosome 2, Aspof.V1	304	27429669	ENKFKLTIFSDVPNAFWNRKQHIVSLPYIEGFNEKSILTKSRPCQMNQEYLDLCKKEIQTLIEKKLIRKSYSPWSCTAFYVNNAAERKRGVPLVINYKPLNFVLKWIRYPIPNKRDLLNRITNAKIFSKFNLKSGYWQIQIEEKDKYKTAFVVPFGHYEWNVMPFGLKTSPSEFNIMNDIFIPYTDFILSYIDDILIFFHNFDQHVKHLEIFRNLAIKNGLAISAPKIKLFTQIRFLGHNIKKETTISIDRSIEFASKFPDKTTDTKLQRFLGALNYVVDYYKNLAQDTVLLYDRLKKNTKPWT	Florendovirus-03
AspOff-09	Asparagus officianalis	NC_033795	Asparagus officinalis chromosome 2, Aspof.V1	308	37387474	EEKFKITICSNLPNAFWERKKHIVSLPYIDGFNEKVIPTKSRPCQMNKEYLDLCKNEINSLIEKKLIRKSYSPWSCTTFYVNNAAEQERGVPRLVINYKPLNTILKWIRYPIPNKRDLLNRINNAKIFSKFDLKSGYWQIQIEEKDRYKTAFVIPFGHYEWNVMPFGLKNAPSEFQNIMNEIFIPYIDFILSYIDDILIFSQNFDQHVKHLEIFRNLAIRNGLAVSAPKMMLFLTQVRFLGHNIHKGTIIPIDRSIEFASKFLDVINNNKQLQRFLGSLNYIADYYKNLAQDTAILYNRLKKNAKPWT	Florendovirus-03
AspOff-10	Asparagus officianalis	NC_033795	Asparagus officinalis chromosome 2, Aspof.V1	305	42595658	ENKFKLTVCSDVPNAFWNKKQHIVSLPYIERFNEKNIPTKSRPCQMNQEYLDLCKNEIQTLIEKKLIRKSYSPSCTAFYVNNAGEREGVPRLVINYKPLNSVLKWIRYPILNKRDLLNRITNVKIFSKFDLKLGYWQIQIEEKDKYKTAFVVPFGHYEWNVMSFGLKNAPSEFLYIMNDIFIPYTDFILSYIDDILIFSHNFDQHVKHLEFFRNLAIKNGLAISAPKILFQTQIRFLGHNIEKETTIPIDRSIEFASKFSDEITDIKQLQRFLGALNYVTDYYKDLAKDTVLLYDRLKKNVKPWT	Florendovirus-03
AspOff-11	Asparagus officianalis	NC_033796	Asparagus officinalis chromosome 3, Aspof.V1	306	22290266	IEDRFYKTVCSNIPNAFWNRKHSVSLPYEDNFNENDIPIKSRPCQMNQEYLDLCKKEITSLLEKKLIRKSYSPWSCTTFYVNKSAEQEIGVLRLVINCKPLNTILKWIRYPIPNKRDLLNRINNAKIFSKIDLKSGYHQIQIEEKDRYKTAFVVPFGHFEWNVMLFGLKNAPSEFQNIMNEILIPHTDFIMSYIDDIMVFSQNFDQHVKHLEVFRNLVIRNGLAISGPKIKIFQTQIRYLGHSIHKGTIIPIGRSIEITSKFSDIITNTKQLQRFLDALNYVADYYHNLAQDTAILYSRLRKNVSP	Florendovirus-03
AspOff-12	Asparagus officianalis	NC_033796	Asparagus officinalis chromosome 3, Aspof.V1	308	58712587	ENKFKLTVCSDVPNAFWNRKQHIVSLPYIEGFNEKNIPTKSRPCQMNQEYLDLCKKEIQTLIEKKLIRKSYSPWSCTAFYVNNAAERERGVPRLVINYKPLNSVLKWIRYPIPNKRDLLNRITNAKIFSKFDLKSGYWQIQIEEKDKYKTAFVVPFGHYEWNVMPFGLKNAPSEFQNIMNDIFIPYTDFILSYIDDILIFSNNFDQHDKHLETFRSRAIKNGLAISAPKMKLFQTQIRFLGHNINKGTTIPIDRSIEFASKFPDEITDIKQLQRFLGALNYVADYYKDLAKDTVLLYDRLKKNAKPWT	Florendovirus-03
AspOff-13	Asparagus officianalis	NC_033796	Asparagus officinalis chromosome 3, Aspof.V1	307	72474118	EDKFKITICSNLPNAFWERKKHIVSLPYIDDFNEKDIPTKSRPCQMNKEYLDLCKNKINSLIKKLIRKSYSPWSCTAFYVNNAAEQERGVPRLVINYKPLNTVLKWIRYLIPNKRDLLNRINNAKIFSKFDLKSGYWQIQIEKKDRYKTAFVIPFGHYEWNVMHCGLKNAPSEFQNIMNEIFIPYTDFILSYIDDILIFSQNFDQHVKHLEIFRNLAIRNGLAVSAPKMKLFLTQVRFLDHNIHKGTIISIDRSIEFASKFPNIINDTKQLQRFLGSLNYIADYYKNLAQDTAILYNRLKKNATPWT	Florendovirus-03
AspOff-14	Asparagus officianalis	NC_033796	Asparagus officinalis chromosome 3, Aspof.V1	308	100498281	ENKFKLTVCSDVPNAFWNRKQHIVSLPYIEGFNEKNIPTKSRPCQMNQEYLDLCKKEIQTLIEKILIRKSYSPWSCTAFYVNNVAERERGVPRLVINYKPLNSVLKWIRYPIPNKRDLLNRITNAKIFSKFDLKSGYWQIQIEEKDKYKTAFVVPFGHYEWNVMPFGLKNAPYEFQNIMNDIFIPYTDFILSYIDDILIFSNSFDQHVKHLETFRSLVIKNGLAISAPKMKLFQTQIRFLGHNINKGTSIPIDRSIEFASKFPDEITDIKQLQRFLGALNYVADYYKDLAKDTVLLYDRLKKNAKPWT	Florendovirus-03
AspOff-15	Asparagus officianalis	NC_033796	Asparagus officinalis chromosome 3, Aspof.V1	309	100507589	FQEKLEKEVCSEIPHAFWFRKKHVVNLPYEKDFSENKIPTKARPIQMSQRLLEICKQEISDLQKKNLIRPSSSPWSCAAFYVENAAELERGVPRLVINYKPLNKVLQWIRYPIPNKQDLMKRLQGTRLFSKFDMKSGFWQVQIAEEDRYKTAFTVPFGHYEWNVMPFGLKNAPSEFQKIMNEIFNPYTSFTIVYIDDVLVFSKDIDQHWKHLHIFFKIIKDNGLVVSARKIKLFQTKIQFLGYSINKGTISPIQRVIAFADKFPDEIKDTKQLQRFLGCLNYVSDFYKDLAYDRKILSDRLKKDCIEWT	Florendovirus-01
AspOff-16	Asparagus officianalis	NC_033797	Asparagus officinalis chromosome 4, Aspof.V1	309	22675918	EDKFKITICSNLPNTFWERKKHIVSLPYIDNFNEKDIPTRSRPCQLNKEYLDLCKNEISSLIEKKKLIRKSYSPWSCTAFYVNNAAEQERGVSRLVINYKPLNTVLKWIRYPIPNKGDLLNRINNAKIFSKFNLKSGYWQIQIEEKDRYKTAFVVPFGHYEWNVMPFGLKNAPSEFQNIMNEIFIPYTDFILSYIDDILIFSQNFDQHVKHLEIFRTLAIKNGLAVSAPKMKLFLTQVRFLGHNIHKGTIIPIDRSIEFASKFPDIISDNKQLQRFLGSLNYIADYYKNLAQDTAILYNRLKKNAKPWS	Florendovirus-03
AspOff-17	Asparagus officianalis	NC_033797	Asparagus officinalis chromosome 4, Aspof.V1	323	22682683	EDKFKITICSNLPNAFWERKKHIVSLPYIDNFNENDIPTRSRPCQMNKEYLDLCKNEISSLIEKKIIRKSYSPWSCTAFYVNNAAEQERGVPRLVINYKPLNTVLKWSLVINYKPLNTVLKWIRYPIPNKRDLLNRINNVKIFSKFDLKSGYWQIQIEEKDRYKTAFVVPFGHYEWNVMPFGLKNTPSEFQNIMNEIFVPYTDFILSYIDDILIFSQNFDQHVKHLEIFRTLAIRNGLAVSAPKMKLFLTQVRFLGHNIHKGTIIPIDRSIEFASKFPDIISDNKQLQRFLGSLNYIADYYKNLAQDTAILYNRLKKNAKPWS	Florendovirus-03
AspOff-18	Asparagus officianalis	NC_033797	Asparagus officinalis chromosome 4, Aspof.V1	308	24289524	ENKFKLTVCSDVPNAFWNRKQHIVSLPYIEGFNEKNIPTKSRPCQMNQEYLDLCKKEIQTLIEKKLIRKSYSPWSCTAFYVNNAAERERGVPRLVINYKPLNNVLKWIRYPIPNKRDLLNRITNAKIFSKFDLKSGYWQIQIEEKDKYKTAFVVPFGHYEWNVMPFGLKNAPSEFQNIMNEIFIPYTDFILSYIDDILIFSHNFDQHVKHLEIFRNLAIKNGLAISAPKMKLFQTQIRFLGHNIEKGTTIPIDRSIEFASKFPDEITDTKQLQRFLGALNYVADYYKDLAKDTVLLYDRLKKNAKPWT	Florendovirus-03
AspOff-19	Asparagus officianalis	NC_033797	Asparagus officinalis chromosome 4, Aspof.V1	305	49853560	ENKFKITICSNIPNVFWERKKLIVSLPYIDGFNEKDIPTKSRPCQMNNEYLKLCKNEINSLIEKKLIRKSYSPSCTTFYVNNVAEQEREVPRLVINYKPLNAILKWIRYPIPNKRDLLNRINNTKIFSKFDLKSGYWQIQINEKDRYKTAFVVPFGHYEWNVMPFGLKNAPLNFRILMRYLLLIQILSYHINDILIFSQNFDQHVKHLEDFRNLVIRNGLAVSAPKMKLFQTQVRFLGHNIHKGAIVPVDRSIEFASKFLDVIIDTKQLKGFLGSLNYIADYYKNLAQDTAILYSRLKKNAKPWT	Florendovirus-03
AspOff-20	Asparagus officianalis	NC_033797	Asparagus officinalis chromosome 4, Aspof.V1	301	112099934	VCSEISHVFWFRKKHVVNLPYEKDFSENKIPTKARPIQMSQRLLEICKQEISDLQKKNLIRPSSSPWSCAAFYVENAAELERGVPRLVINYKPLNKVLQWIRYPIPNKQDLMKRLQGTRLFSKFDMKSGFWQVQIAEEDRYKTAFTVPFGHYEWNVMPFGLKNAPSEFQKIMNEIFNPYTSFTIVYIDDVLVFSKDIDQHWKHLHIFFKIIKDNGLVVSARKIKLFQTKIQFLGYSINKGTISPIQRVIAFADKFPDEIKDTKQLQRFLGCLNYVSDFYKDLAYDRKILSDRLKKDCIEWT	Florendovirus-01
AspOff-21	Asparagus officianalis	NC_033797	Asparagus officinalis chromosome 4, Aspof.V1	309	112105107	FQEKLEKEVCSEIPHAFWFRKKHVVNLPYEKDFSENKIPTKARPIQMSQRLLEICKQEISDLQKKNLIRPSSSSWSCAAFYVENAAELERGVPRLVINYKPLNKVLQWIRYPIPNKQDLMKRLQGTRLFSKFDMKSGFWQVQIAEEDRYKTAFTVPFGHYEWNVMPFGLKNAPSEFQKIMNEIFNPYTSFTIVYIDDVFVFSKDIDQHWKHLHIFFKIIKDNGLVVSARKIKLFQTKIQFLGYSINKGTISPIQRVIAFADKFPDEIKDTKQLQRFLGCLNYVSDFYKDLAYDRKILSDRLKKDCTEWT	Florendovirus-01
AspOff-22	Asparagus officianalis	NC_033797	Asparagus officinalis chromosome 4, Aspof.V1	308	130050045	ENKFKLTVCSDVPNAFWNRKQHIVSLPYIEGFNEKNIPTKSRPCQMNQEYLDLCKKEIQTLIEKNLIRKSYSPWSCTAFYVNNAAERERGVPRLVINYKPLNSVLKWIRYPIPNKRDLLNRITNAKIFSKFDLKSGYWQIQIEEKDKYKTAFVVPFGHYEWNVMPFGLKNAPSEFQNIMNDIFIPYTDFILSYIDDILIFSNSFDQHVKHLETFRSLAIKNGLAISAPKMKLFQTQIRFLGHNINKGTTIPIDRSIEFASKFPDEITDIKQLQRFLGALNYVADYYKDLAKDTVLLYDRLKKNAKPWT	Florendovirus-03
AspOff-23	Asparagus officianalis	NC_033798	Asparagus officinalis chromosome 5, Aspof.V1	307	6361063	FQEKLEKEVCSEIPHAFWFRKKHVVNLPYEKDFSENKIPTKARPIQMSQRLLEICKQEISDLQKKNLIRPSSSPWSCAVFYVENAAELERGVSRLVINYKPLNKVLWIYPIPNKQDLMKRLQGTRLFSKFDMKSGFWQVQIAEEDRYKTAFTVPFGHYEWNVMPFGLKNAPSEFQKIMNEIFNPYTSFTIVYIDDVLVFSKDIDQHWKHLHIFFKIIKDNGLVVSARKIKLFQTKIQFLGYSINKGTISPIQRVIAFADKFPDEIKDTKQLQRFLGCLNYVSDFYKDLAYDRKILSDRLKKDCIEWT	Florendovirus-01
AspOff-24	Asparagus officianalis	NC_033798	Asparagus officinalis chromosome 5, Aspof.V1	306	6893927	FHEKLEKEVCSEIPRAFWFRKKHVVNLPYEKDFSENKIPTKARPIQTSQRLLEICKQEISDLQKKNLIRPSSSHWSCAAFYVENTAKLERGVPRLVINYKPLNKVLQWIRYPIPNKDLMKRLQGTRLFSKFDMKSEFQVQIAKEDRYKIAFTVPFGHYEWNVMPFGLKNAPSEFQKIMNEIFNPYTSFTIVYIDDVLVFSKDIDQHKHLHIFFKIIKDNGLVFSARKIKLFQTKIQFLGYSINKGTISPIHRVIAFADKFPDEIKDTKQLQRFLGCLNYVSDFYKDLVYDRKIFSDRLKKDCTEWT	Florendovirus-01
AspOff-25	Asparagus officianalis	NC_033798	Asparagus officinalis chromosome 5, Aspof.V1	308	26789413	FQEKLEKEVCSEIPHAFLFRKKHVVNLPYEKDFSENKIPTKARPIQMSQRLLEICKQEISDLQKKNLIRPSSSPWSCAVFYVENAAELVRGVPRLVINYKPLNKVLQWIRYPIPNKQDLMKRLQGTRLFSKFDMKLGFWQVQIAEEDRYKTAFTIPFGHYEWNVMPFGLKNAPSEFKIMNEIFNPYTSFTIVYIDDVLVFSKDIDQPWKHLHIFFKIIKDNGLVVYARKIKLFQTKIQFLGYSINKGTISPIPRVIAFADKFPDEIKDTKQLQRFLGCLNYVSDFYKDLSFDRKILSDRLKKDCTEWT	Florendovirus-01
AspOff-26	Asparagus officianalis	NC_033798	Asparagus officinalis chromosome 5, Aspof.V1	305	32192703	IEDKFKLTTCSNLPNAFWDRKKHIVSLPYIEYFNEKDIPTKSRPCQINKEYLDLCKKEITSLIEKKLIRKSYSPWSCTTFYVNNAAEQERGVPRLVINYKPLNKVLKWIRYPIPNKRDLINLINNAKIFSKFDLKSGYWQIQIEEKDIYKTAFVVPFGHYEWNVMPFELKKMLLQNFKITIYLFHIRILYYHIQMIYFFLNLSTYITLGNILTLSYKNGLVISAPKMKLFQTQVRFLGHNNINKGTIIPIDRSITFASFPDEILDTKQLQRFLGALNYVADYYKNLAQDTTILYSRLKKNYSPWT	Florendovirus-03
AspOff-27	Asparagus officianalis	NC_033798	Asparagus officinalis chromosome 5, Aspof.V1	318	60327879	EDKFKITICSNLPNAFWERKKHIVSLPYIDNFNEKDIPTYIDNFNEKDIPTKSRPCQMNKEYLDLCKNKISSLIEKKLIRKSYSPWSCTAFYVNNAAEQERGVPRLVINYKPLNTVLKIRYPIPNKRDLLNRINNAKIFSKFDLKSGYWQIQIEEKDRYKTAFVVPFGHYEWNVMPFGLKNAPSEFQNIMNEIFIPYTDFILSYIDDILIFSNFDQHVKHLEIFRTLAIRNGLAVSAPKMNLFLTQVRFLGHNIHKGTIIPIDRSIEFASKFPDIITDNKQLQRFLGSLNYIADYYKNLAQDTAILYNRLKKNAKPWS	Florendovirus-03
AspOff-28	Asparagus officianalis	NC_033798	Asparagus officinalis chromosome 5, Aspof.V1	306	73272021	EDKFKITIPSNLPNAFERKKHIVSLPYIDNFNEKDIPTKSRPCQMNKEYLDLCKNEINSLIEKKLIRKSYSPWSCTAFYVNNAAEQERGVPCLVINYKPLNTVLKWIRYPIPNKRDLLNRINNTKIFSKFDLKSGYWQIQIEEKDRYKTAFVVPFGHYEWNVMPFGLKNAPSKFNIMNEIFIPYTDFILSYIDDILIFSQSFDQHVKHLEIFRNLAIKNGLAVSAPKIKLFLTQVRFLGHNIHKGTIIPIDRSIEFASKFPKIISDNKQLQRFLGSLNYIADYYKNLAQDTAILYNRLKKNAKSWT	Florendovirus-03
AspOff-29	Asparagus officianalis	NC_033798	Asparagus officinalis chromosome 5, Aspof.V1	307	95705953	ETKFKLTVCSDVPNAFWNRKQHIVSFPYIEGFNEKNIPTKSRPCQMNQEYLDLCKKEIQTLIEKKLIRKSYSPWSCTAFYVNNAAERERGVPRLVINYKPLNNVLKWIRYPIPNKRDLLNRITNAKIFSKFDLKSGYWQIQIEEKDKYKTAFVVPFGHYEWNVMPFGLKNAPSEFQNIMNEIFIPYTDFILSYIDDILIFSHNFDQHVKHLEIFRNLAIKNGLAISAPKMKLFQTQIRFLGHNIEKGTTIPIDRSIEFASKFPDVITDTKLQRFLGALNYVADYYKDLAKDTVLLYDRLKKNAKPWT	Florendovirus-03
AspOff-30	Asparagus officianalis	NC_033798	Asparagus officinalis chromosome 5, Aspof.V1	309	105586070	FHEKLKKEVCSEIPHAFWFRKKHVVNLPYEKDFSENKIPTKARPIQMSQRLLEICKQEISDLQKKNPIRPSSSPWSCATFYVENAAELERGVPRLVINYKPINKVLQWIRYPIPNKQDLMKRLQGTRLFSKFNMKSRFWQVLIAEEDWYKTAFNVPFGHYEWNVMPFGLKNAPSEFQKIMNEIFNPYTSFTIVYIDDVLVFYKDIDQHWKHLHIFFKIIKDNGLVVSARKIKLFQTKIQFLGYSINKCTISPIHRVIAFADKFPDEIKDTKQLQRFLGCLNYVSDFYKDLAYDRKILSDRLKKDCTEWT	Florendovirus-01
AspOff-31	Asparagus officianalis	NC_033799	Asparagus officinalis chromosome 6, Aspof.V1	306	13192292	ENKFKLTVCSDVPNAFWNRKQHIISLPYIEGFNEKNIPTKSRPCQMNQEYLDLCKKEIQTLIEKNLIKKSYSPWSCTAFYVNNAAERERGVPRLVINYKPLNSVLKWIRYPIPNKRDLLNRITNAKIFSKFDLKSGYWQIQIEEKDKYKTVFVVPFGHYENVMPFGHKNAPSEFNIMNDIFIPYTDFILSYIDDILIFSNSFDQHVKHLETFRSLAIKNGLAISAPKIKLFQTQIRFLGHNINKGTTIPKDRSIEFASKFPDEITDIKQLQRFLGALNYVADYYKDLAKDIVLLYYRLKKNAKPWT	Florendovirus-03
AspOff-32	Asparagus officianalis	NC_033799	Asparagus officinalis chromosome 6, Aspof.V1	306	57229851	ENFKLIVCSDVTNAFWNRKQHIISLPYIEGFNEKNILIRSRPYQMNQEYLDLCKKEIQTLIEKKLIRKSYSPWSYTAFYVNNASERERGVPRLVINYKPLNIVLKIRYPIPNKRDLLNRINNAKIISKFDLKSGYWKIQIEEKHRYKSSFVVPFGHYEWNVMHFGLKNAPSEFQNIMNEIFIPYADFILSYVDDILIFSQNFDQHVKHLEIFKNLAIQNGLAVSAPKIKLFQTQLGFLGHNIHKGTIVLIDRSIEFASKFPAIITDTKPLQRFLGSLNYIVDYHKNLTHDTTILYSRLKKNAKPWT	Florendovirus-03
AspOff-33	Asparagus officianalis	NC_033799	Asparagus officinalis chromosome 6, Aspof.V1	308	62227399	KNKFKLTVCSDVPNVFWNRKQHIISLPYIEGFNEKNIPTKSRPCQMNQEYLDLCKKEIQTLIEKKLIRKSYSPWSCTAFYANNVVERERGVPRLVINYKPLNSVLKWIRYPIPNKRHLLNRITNAKIFSKFDLKSGYWQIQIEEKDKNKTAFVVPFGHYEWNVTPFGLKNAPSEFQNIMNDIFIPCTDFILSYIDDILIFSNSFDQHVKHLETFRTLVIKNGLSISAPKMKLFQTQIRFPGHNIEKGTTIPIDRSIEFASKFTDEITDIKQLQRFLGALNYVADYYKDLAKDTVLLYDSLKKNARPWT	Florendovirus-03
AspOff-34	Asparagus officianalis	NC_033799	Asparagus officinalis chromosome 6, Aspof.V1	308	67033223	FHEKLEKEVCSEIPHAFWFRKKHVVNLPYEKDFSKNKIPTKARPIQMSQRLLEICKQEISDLQKKNLIRLSSPPWSCAAFYVENAAELERGVPRLVINYKPLNKVLQWIRYPIPNKQDLMKRLQGTRLFSKFDMKSGFWVQIAEEDRYKTTFTVPFSHYEWNVMPFGLKNAPSEFQKIMNGILNPYTSFTIVYIDDVLIFSKDIDQHWKHLHIFFKIIKDNGLVVSARKIKLFQTKIQFLGYSINKGTISPIQRVIAFADKFPNEIKDTKQLQRFLGCLNYVSEFYKDLAYDRKILSDRLKRDCTEWT	Florendovirus-01
AspOff-35	Asparagus officianalis	NC_033799	Asparagus officinalis chromosome 6, Aspof.V1	309	68704156	FQEKLEKEVCSEIPHAFWFRKKHVVNLPYEKDFSENKIPTKARPIQMSQRLLEICKQEISDLQKKNLIRPSSSPWSCAAFYVENTAELERGVPRLVIDYKPLNKVLQWIRYPIPNKQDLMKRLQGTRLFSKFDMKSGFWQVQIAEEDRYKTAFTVPFGHYEWNVMPFGLKNAPSEFQKIMNEIFNPYTSFTIVYIDDVLVFSKDIDQHWKHLHIFFKIIKDNGLVVSARKIKLFQTKIQFLGYSINKGTISPIQRVIAFADKFPDEIKDTKQLQRFLGCLNYVSDFYKDLAYDRKILSDRLKKDCTEWT	Florendovirus-01
AspOff-36	Asparagus officianalis	NC_033800	Asparagus officinalis chromosome 7, Aspof.V1	308	25951471	ENKFKLTVCSDVPNAFWNRKQHIVSLPYIEGFNEKNIPTKSRPCQMNQEYLDLCKKEIQTLIEKKLIRKSYSPWSCTAFYVNNAAERERGVPRLVINYKPLNSVLKWIRYPIPNKRDLLNRITNAKIFSKFDLKSGYWQIQIEEKDKYKTAFVVPFGHYEWNVMPFGLKNAPSEFQNIMNDIFIPYTDFILSYIDDILIFSNSFDQHVKHLETFRSLAIKNGLAISAPKMKLFQTQIRFLGHNINKGTTIPIDRSIEFASKFPDEITDIKQLQRFLGALNYVADYYKDLAKDTVLLYDRLKKNAKPWT	Florendovirus-03
AspOff-37	Asparagus officianalis	NC_033800	Asparagus officinalis chromosome 7, Aspof.V1	304	37330008	EDKFKITICSNLPNAFERKKHIVSLPYIDGFNEKDIPTKSRPCQMNKKYLDLCKNEINSLIEKKLIRKSYSPSCTAFYVNNAAEQERRVPRLVINYKPLNTVLKWIRYPIPNKRDLLNRINNAKIFSKFDLKLGYWQIQIEEKDRYKTAFVVPFGHYENVMPFGLKNAPSEFQNIMNEIFIPYTDFILSCIDDILIFSQNFDQHVKHLEIFRNLAIRNSLAVYAPKMKLFLTQVRFLGHNIHKETIIPIDRSIKFASKFSNIINDTKQLQRFLGSLNYITDYYKNLAQDTVILYNRLKKNAKPW	Florendovirus-03
AspOff-38	Asparagus officianalis	NC_033800	Asparagus officinalis chromosome 7, Aspof.V1	309	45316041	FQEKLEKEVCSEIPHALWFRKKHVVNLPYEKDFSENKIPTKARPIQMSQRLLEICKQEISDLQKKNLIRPSSSPWSCAAFYVENAAELERGVPRLVINYKPLNKVLQWIRYPIPNKQDLMKRLQGTRLFSKFDMKSGFWQVQIAEEDRYKTAFTVPFGHYEWNVMPFGLKNAPSEFQKIMNEIFNPYTSFTIVYIDDVLVFSKDIDQHWKHLHIFFKIIKDNGLVVSARKIKLFQTKIQFLGYSINKGTISPIQRVIAFADKFPDEIKDTKQLQRFLGCLNYVSDFYKDLAYDRKILSDRLKKDCIEWT	Florendovirus-01
AspOff-39	Asparagus officianalis	NC_033800	Asparagus officinalis chromosome 7, Aspof.V1	306	59045685	FHEKLEKEVCSIPHAFFKKKYVVNLPYEKDFSENKIPTKARPIQISQRLLEICKQEISDLQKKNLIKPSSSPWSCAAFYVENAAELERGVPRSVFNYKPLNKVLQWIRYPIPNKKDLMKRLQGTSLFSNFDMKSGFWQVQITEDDRYKTAFTVPFGHYKWNVMRFGLKNGPSKFQKIMNEIFNPYTSFTIVYIDDVLVFSKDIDQHWKHLHIFFKIIKDNCLVVSARKIKLFQTKIQFLGYSINKGTISPIHRVIAFADKFLDEIKDTKQLQFLGYLNYVSDFYKDLAYDRKILSYRLKKDCTEWT	Florendovirus-01
AspOff-40	Asparagus officianalis	NC_033800	Asparagus officinalis chromosome 7, Aspof.V1	309	83050359	FQEKLEKEVCSEIPHAFWFRKKHVVNLPYEKDFSENKILTKSRPIQMSQRLLEICKQEISDLQKKNLIRPSSSPWSCAAFYVENAAELEREVPRLVINYKPLNKVLQWIRYPIPNKQDLMKRLQGTRLFSKFDMKSGFWQVQIAEEDRYKTAFTVPFGHYEWNVMPFGLKNAPSEFQKIMNEIFNPYTSFTIVYIDDVLVFSKDIDQHWKHLHIFFKIIKDNGLVVSARKIKLFQTKIQFLGYSINKGTISPIQRVIAFADKFPDEIKDTKQLQRFLGCLNYVSDFYKDLAYDRKILSDRLKKDCTEWT	Florendovirus-01
AspOff-41	Asparagus officianalis	NC_033800	Asparagus officinalis chromosome 7, Aspof.V1	308	115059969	ENKFKLTVCSNVPNAFWNRKQHIVSLPYIEGFNEKNIPTKSRPCQMNQEYLDLCKKEIQTLIEKNLIRKSYSPWSCTAFYVNNAAERERGVPRLVINYKPLNSVLKWIRYPIPNKRDLLNRITNAKIFSKFDLKSGYWQIQIEEKDKYKTAFVVPFGHYEWNVMPFGLKNAPSEFQNIMNDIFIPYTDFILSYIDDILIFSNSFDQHVKHLETFRSLAIKNGLAISAPKMKLFQTQIRFLGHNINKGTTIPIDRSIEFASKFPDEITDTKQLQRFLGALNYVADYYKDLAKDTVLLYDRLKKNAKPWT	Florendovirus-03
AspOff-42	Asparagus officianalis	NC_033800	Asparagus officinalis chromosome 7, Aspof.V1	308	133349103	ENKFKLTVCSDVPNAFWNRKQHIVSLPYIEGFNEKNIPTKSRPCQMNQEYLDLCKKEIQTLIEKNLIRKSYSPWSCTAFYVNNAAERERGVPRLVINYKPLNSVLKWIRYPIPNKRDLLNRITNAKIFSKFDLKSGYWQIQIEEKDKYKTAFVVPFGHYEWNVMPFGLKNAPSEFQNIMNDIFIPYTDFILSYIDDILIFSNSFDQHVKHLETFRSLAIKNGLAISAPKMKLFQTQIRFLGHNINKGTTIPIDRSIEFASKFPDEITDIKQLQRFLGALNYVADYYKDLAKDTVLLYDRLKKNAKPWT	Florendovirus-03
AspOff-43	Asparagus officianalis	NC_033801	Asparagus officinalis chromosome 8, Aspof.V1	308	35556862	ENKFKLTVCSDVPNAFWNRKQHIVSLPYIEGFNEKNIPTKSRPCQMNQEYLDLCKKEIQTLIEKKLIRKSYSPWSCTAFYVNNAAERERGVPRLVINYKPLNNVLKWIRYPIPNKRDLLNRITNAKIFSKFDLKSGYWQIQIEEKDRYKTAFVVPFGHYEWNVMPFGLKNAPSEFQNIMNEIFIPYTDFILSYIDDILIFSHNFDQHVKHLEIFRNLANKNGLAISAPKMKLFQTQIRFLGHNIEKGTTIPIDRSIEFASKFPDEITDTKQLQRFLGDLNYVADYYKDLAKDTVLLYDRLKKNAKPWT	Florendovirus-03
AspOff-44	Asparagus officianalis	NC_033801	Asparagus officinalis chromosome 8, Aspof.V1	307	75333929	ENKFKLTVCSDVPNAFWNRKHHIVSLPYIEGFNEKNIPTKSRPCQMNQEYLDLCKKIQTLIEKNLIRKSYSPWSCTAFYVNNAAERERGVPRLVINYKPLNSVLKWIRYPIPNKRDLLNRITNAKIFSKFDLKSGYWQIQIEDKDKYKTAFVVPFGYYEWNVMPFGLKNAPSEFQNIMNDIFIPYTDFILSYIDDILIFSNSFDQHVKHLETFRSLAIKNGLAISAPKIKLFQTQIRFLGHNINKGTTIPIDRSIEFASKFPDEITDIKQLQRFLGALNYVADYYKDLAKDTVLLYDGLKKNAKPWT	Florendovirus-03
AspOff-45	Asparagus officianalis	NC_033801	Asparagus officinalis chromosome 8, Aspof.V1	306	79286048	EDKFKITICSNLPNAFWERKKHIVSLPYIENFNEKDIPTKSRPCQMNKEYLDLCKNKISSLIEKKLIRKSYSPWSCTAFYVNNAAEQERGVPRLVINYKPLNTVLKWIRYPIPNKRDLLNRINNAKIFSKFDLKSGYWQIQIEEKDRYKTAFVVPFGHYENVMPFGLKNAPSEFNIMNEIFIPYTGFILSYIDDILIFSQNFDQHVKHLEIFRTLAIRNGLAVSAPKMKLFLTQVRFLGHNIHKGTIIPIDRSIEFASKFPDIISDNKQLQRFLGSLNYIADYYKNLAQDTAILYNRLKKNTKPWS	Florendovirus-03
AspOff-46	Asparagus officianalis	NC_033801	Asparagus officinalis chromosome 8, Aspof.V1	309	94142596	FQEKLEKEVCSEIPHAFWFRKKHVVNLPYEKDFSENKIPTKARPIQMSQRLLEICKQEISDLQKKNLIRPSSSSWSCAAFYVENAAELERGVPRLVINYKPLNKVLQWIRYPIPNKQDLMKRLQGTRLFSKFDMKSGFWQVQIAEEDRYKTAFTVPFGHYEWNVMPFGLKNAPSEFQKIMNEIFNPYTSFTIVYIDDVFVFSKDIDQHWKHLHIFFKIIKDNGLVVSARKIKLFQTKIQFLGYSINKGTISPIQRVIAFADKFPDEIKDTKQLQRFLGCLNYVSDFYKDLAYDRKILSDRLKKDCTEWT	Florendovirus-01
AspOff-47	Asparagus officianalis	NC_033801	Asparagus officinalis chromosome 8, Aspof.V1	308	94151212	FHEKLEKEVCSEIPHAFWFRKKHVVNLPYEKDFSENKIPTKARPIQMSQRLLEICKQEISDLQKKNLIRPSSSPWSCAAFYVENAAELERGVPRLVINYKPLNKVLQWIRYPIPNKQDLMKRLQGTRLFSNFDMKSGFWQVQIAEEDRYKTAFTVPFGHYEWNVMPFGLKNAPSEFSKIMNEIFNPYTSFTIVYIDDVLVFSIDIDQHWKHLHIFFKIIKDNGLVVSARKIKLFQTKIQFLGYSINKGTISPIHRVIAFADKFPDEIKDTKQLQRFLGCLNYVSDFKDLAYDRKILSDRLKKDCTEWT	Florendovirus-01
AspOff-48	Asparagus officianalis	NC_033801	Asparagus officinalis chromosome 8, Aspof.V1	308	111092159	FHEKLEKEVCSEIPHAFWFRKKHVVNLPYEKDFSENKIPTKARPIQMSRLLEICKQEISDLQKKNLIRPSSSPWSCATFYVENDAVLEKGVPRLVINYKSLNKILQWIRYPIPNKQDLIKRLQGTRLFSKFDMKSGFWQVQIDEEDRYKTAFTVPFGHYEWNVMPFGLKNAPSEFQKIMNEIFNPYTSFTIVYIDDVLVFSKDIDQHWKHLHIFFKIIKDKGLVVSAKKIKLFQTKIQFLGYSINKGTISHIHKVITFANKFPDEIKDTKQLQRFLGCLNYVSDFYKDLVYDRKILSDRLKRNCIEWT	Florendovirus-01
AspOff-49	Asparagus officianalis	NC_033802	Asparagus officinalis chromosome 9, Aspof.V1	308	12264177	FHEKLEKEVCSEIPHAFWFRKKHVVNLPCEKDFSENKIPTKARPIQMSQRLLRICKQEISDLQKKNLIRLSSSPWSCAAFYVENAAELERGVPRLVINYKPLNKVLQWIRYPIPNKQDLMKRLQGTLFSKFDMKSGFWQVQIAEVDHYKIAFIVPFGHYEWNVMPFGLKNAPSEFQKIMNEIFNPYTSFTIVYIDDVLVFSKDIDQHWKHLHIFFKIIKDNGLVVSARKIKFFQTKIQFLGYSVNKGTISPIQKVIAFADKFPDEIKDTKQLQRFLGCLNYVSDFYKDLAYDRKILSDRLKKDCTEWT	Florendovirus-01
AspOff-50	Asparagus officianalis	NC_033802	Asparagus officinalis chromosome 9, Aspof.V1	307	32914782	ENKFRFTVCSDVPNAFWNQKQHIVSLPYIEGFNEKNIPTKSRPYQMNQEYLDLCKKEIQTLIEKKLIRKSYSPWSCTAFYVNNAAERERGVPRLVINYKPLNTVLKWIRYPIPNKRDLLNCITNAKIFSKFDLKSGYWQIQIEEKDKYKTTFVDPFGHYEWNVMPFGLKNAPSEFQNIMNEIFIPYTDFILSYIDDILIFSNSFDQHIKHLETFRTLAMKNGLAISAPKMKLFQTQIRFLGHNIKKGTTIPIDRSIKFASKFPDEITDIKQLQFLGALNYVADYYKDLAKDTVLLYDRLKKNAKPWT	Florendovirus-03
AspOff-51	Asparagus officianalis	NC_033802	Asparagus officinalis chromosome 9, Aspof.V1	307	57319284	KKNLKRKFVRRSLMLFGLEKKHVVNLPYEKDFSENKIPTKARPIQMSQRLLEICKQEISDLQKKKLIRPSSSPSCAAFYVENAVELERGVPRLVINYKPLNKVLQWIRYPIPNKQDLMKRLQGTRLFSKFDMKSGFWQVQIAEEDRYKTAFTVPFGHYEWNVMPFGLKNDPSEFQKIMNEIFNPYTSFTIVYIDDVLVFSKDIDQHWKHLYIFFKIIKDNGLVVSARKIKLFQTKIQFLGYSINKCTISPIQRVIAFADKFPDEIKDTTQLQRFLGCLNYVSDFYKDLAYDRKILSDRLKKDCTEWT	Florendovirus-01
AspOff-52	Asparagus officianalis	NC_033803	Asparagus officinalis chromosome 10, Aspof.V1	309	15867940	FQEKLEKEVCSEIPHAFWFRKKHVVNLPYEKDFFENKITTKARPIQMSQRLLEICKQEISDLQKKNLIRPSSSPWSCAAFYVENAAELERGVPRLVINYKPLNKVLQWIRYPIPNKQDLMKRLQGTRLFSKFDMKSGFWQVQIAEEDRYKIAFTVPFGHYEWNVMPFGLKNAPFEFQKIMNEIFNPYTSFTIVYIDDVLVFSKDIDQHWKHLHIFFKIIKDNGLVVSARKIKLFQTKIQFLGYSINKGTISPIQRVIAFADKFPDEIKDTKQLQRFLGCLNYVSDFYKDLAYDRKILSDRLKKDCTEWT	Florendovirus-01
AspOff-53	Asparagus officianalis	NC_033803	Asparagus officinalis chromosome 10, Aspof.V1	305	25311862	ENFKLIVCSDVTNAFWNRKQHIISLPYIEGFNEKNILIRSRPYQMNQEYLDLCKKEIQTLIEKKLIRKSYSPWSYTAFYVNNASERERGVPRLVINYKPLNIVLKIRYPIPNKRDLLNRITNAKIFSKFDLKSGYWHIQIEEKDKYKIIFVVPFGHYEWNVMLLGLKNAPSEFQNIMNENFIPYTDFRLSYIDDILLFSHNFDQHVKHLEIFRQLAIKNELVISAPKMKLFQTQIRFLGHNIEKKTTILIDRSIEFVSKFPDEITDIKLQRFLGSLNYVTDYYKNLAQDTVLLYDRLKKNAKPWT	Florendovirus-03
AspOff-54	Asparagus officianalis	NC_033803	Asparagus officinalis chromosome 10, Aspof.V1	308	25400010	ENKFKLTICSDVPNAFWNRKQHIVSLPYIEGFNEKNIPTKSRPCQMNQEYLDICKKVIQTLIEKNLIRKSYSPWSCTAFYVNNAAERERGVPRLVINYKPLNSVLKWIRYPIPNKRDLLNRITNAKIFSKFDLKSGYWQIQIEEKDKYKTAFIVPFGHYEWNVMPFGPKNAPSEFQNIMNDIFIPYTDFILSYIDDILIFSNNFDQHVKHLETFRSLAIKNGLAISAPKMKLFQTQIRFLGHNINKGTTIPIDRSIEFASKFPDEITDIKQLQRFLGALNYVADYYKDLAKDTVLLYDGLKKNAKPWT	Florendovirus-03
AspOff-55	Asparagus officianalis	NC_033803	Asparagus officinalis chromosome 10, Aspof.V1	308	45017744	ENKFKLTVCSDVPNAFWNRKQHIVSLPYIEGFNEKNIPTKSRPCQMNQEYLDLCKKEIQTLIEKKLIRKSYSPWSCTAFYVNNAAERERGVPRLVINYKPLNSVLKWIRYPIPNKRDLLNRITNAKIFSKFDLKSGYWQIQIEEKDKYKTAFVVPFGHYEWNVMPFGLKNAPSEFQNIMNDIFIPYTDFILSYIDDILIFSNSFDQHVKHLETFRSLAIKNGLAISAPKMKLFQTQIRFLGHNINHGTTIPIDRSIEFASKFPDEITDIKQLQRFLGALNYVADYYKDLAKDTVLLYDRLKKNAKPWT	Florendovirus-03
AspOff-56	Asparagus officianalis	NW_017972813	Asparagus officinalis unplaced genomic scaffold, Aspof.V1 AsparagusV1_Un550	307	10150	ENKFKLTVCSDVPNAFWNRKQHIVSLPYIEGFNEKNIPTKSHPCQMNQEYLDLCKKEIQTLIEKQLIRKSYSPWSCTAFYVNNAAERERGVPRLVINYKPLNSVLKWIRYPIPNKRDLLNRITNAKIFSKFDLKSGYWQIQIEEKDKYKTAFVVPFGHYEWNVMPFGLKNTPSEFNIMNDIFIPYTDFILSYIDDILIFSNSFDQHVKHLETFRSLAIKNGLAISAPKMKLFQTQIRFLGHNINKGTTIPIDRSIEFASKFPDEITDIKQLQRFLGALNYVADYYKDLAKDIVLLYDRLKKNAKPWT	Florendovirus-03
AspOff-57	Asparagus officianalis	NW_017972991	Asparagus officinalis unplaced genomic scaffold, Aspof.V1 AsparagusV1_Un731	308	3686	ENKFKLTIFSDVPNAFWNRKQHIVSLPYIEGFNEKNIPTKSRTCQMNQEYLDLCKKEIQTLIEKKLIRKSYSPWSCTAFYVNNAAERERGVPRLVINYKPLNNVLKWIRYPIPNKRDLLNRITNAKIFSKFDLKSGYWQIQIEEKDKYKTVFVVPFGHYEWNVMPFGLKNAPSEFQNIMNEIFIPYTDFILSYIDDILIFSHNFDQHVKHLEIFRNLTIKNGLAISAPKMKLFQTQIRFLGHNIEKGTTIPIDRSIEFASKFPDVITDTKQLQRFLGALNYVADYYKDLAKDTVLLYDRLKKNAKPWT	Florendovirus-03
AspOff-58	Asparagus officianalis	NW_017973085	Asparagus officinalis unplaced genomic scaffold, Aspof.V1 AsparagusV1_Un826	308	16850	ENKFKLTVCSDVPNAFWNRKQHIVSLPYIEGFNEKNIPTKSRPCQMNQEYLDLCKKEIQTLIEKNLIRKSYSPWSCTAFYVNNAAERERGVPRLVINYKPLNSVLKWIRYPIPNKRDLLNRITNAKIFSKFDLKSGYWQIQIEEKDKYKTAFVVPFGHYEWNVMPFGLKNAPSEFQNIMNDIFIPYTDFILSYIDDILIFSNSFDQHVKHLETFRSLAIKNGLAISAPKMKLFQTQIRFLGHNINKGTTIPIDRSIEFASKFPDEITDIKQLQRFLGALNYVADYYKDLAKDTVLLYDRLKKNAKPWT	Florendovirus-03
AspOff-59	Asparagus officianalis	NW_017973135	Asparagus officinalis unplaced genomic scaffold, Aspof.V1 AsparagusV1_Un876	308	13326	ENKFKLTVCSDVPNAFWNRKQHIVSLPYIEGFNEKNIPTKSRPCQMNQEYLDLCKKEIQTLIEKNLIRKSYSPWSCTAFYVNNAAERERGVPRLVINYKPLNSVLKWIRYPIPNKRDLLNRITNAKIFSKFDLKSGYWQIQIEENDKYKTAFVVPFGHYEWNVMPFGLKNAPSEFQNIMNDIFIPYTDFILSYIDDILIFSNNFDQHVKHLETFRSLAIKNGLAISAPKMKLFQTQIRFLGHNINKGTTIPIDRSIEFASKFPDEITDIKQLQRFLGALNYVADYYKDLAKDTVLLYDRLKKNAKPWT	Florendovirus-03
AspOff-60	Asparagus officianalis	NW_017975447	Asparagus officinalis unplaced genomic scaffold, Aspof.V1 AsparagusV1_Un3188	324	949	EDKFKITICSNLPNAFWERKKHIVSLPYIDNFNKKDIPTKSRPCQMNKEYLDLCKNEISSLIEKKLIRKSYSPWSCTALYVNNATEQERGVPRLVINYKPLNTVLKWIRYPIPNKRDLLNRINNAKIFSKFDLKSGYWQIQIEGINNAKIFSKFDLKSGYWQIQIEEKDRYKTAFVVPFGHYEWNVMPFGLKNAPSEFQNIMNEIFNPYTDFILSYIDDILIFSQNFDQHVKHLEIFRTLAMRNGLAVSAPKMKLFLTQVRFLGHNIHKGTIIPIDRSIEFASKFPDIISDNKQLQKFLGSLNYIVDYYKNLAQDTAILYNRLK	Florendovirus-11
AtaBux-001	Atalantia buxifolia	scaffold1041	Atalantia buxifolia genome v1.0	307	27403	FKDLIEREICVDLPSTFWNRKQHLVDLPYENSFDEKQIPTKSCPIQMNMELEQHYKNEIKDLKSKGLIVKSRSRWSCAAFYVNKSSEIEKGTPRLVINYKPLNKALKWISYPIPNKKDLLQKLHSAFIFSKFDMKSGFWQIQIHPKDRYKTAFTVSFGQYEWTVMPFGLKNAPSEFQRIMNDYNPFSEFCIVYIDDVLIFSQTIDQHFKHLRTFYLATRKAGLAVSSSKVSLFQTKIRFLGHYISKGTITPIERSLTFVDKFSDKILDKTQLQRFLGSLNYVLDFCPNINRISKPLHDRLKKNHVAW	Florendovirus-02
AtaBux-002	Atalantia buxifolia	scaffold10637	Atalantia buxifolia genome v1.0	308	276346	FKALIEKEICADLPTAFWNRKQHLVDLPYENSFDEKQIPTKARPIQMNMELEKHCKEEIKDLENKGLIVKSRSPWSCAAFYVNKNSEIERGTPRLVINYKPLNKALKWIRYPIPNKKDLLQKLHSAFIFSKFDMKSGFWQIQIHPKDRYKTAFTVPFGQYEWTVMPFGLKNAPSEFQRIMNDIYNPFTDFCIVYIDDVLIFSQSIDQHFKHLKTFYFATRKAGLAISSSKISLFQTKIRFLGHYISKGTITPIERSLAFTDKFPDKILDKTQLQRFLGSLNYVLDFCPNINRIAKPLHDRLKKNPVAW	Florendovirus-02
AtaBux-003	Atalantia buxifolia	scaffold10637	Atalantia buxifolia genome v1.0	308	284821	FKALIEKEICADLPTAFWNRKQHLVDLPYENSFDEKQIPTKARPIQMNMELEKHCKEEIKDLENKGLIVKSRSPWSCAAFYVNKNSEIERGTPRLVINYKPLNKALKWIRYPIPNKKDLLQKLHSAFIFSKFDMKSGFWQIQIHPKDRYKTAFTVPFGQYEWTVMPFGLKNAPSEFQRIMNDIYNPFTDFCIVYIDDVLIFSQSIDQHFKHLKTFYFATRKAGLAISSSKISLFQTKIRFLGHYISKGTITPIERSLAFTDKFPDKILDKTQLQRFLGSLNYVLDFCPNINRIAKPLHDRLKKNPVAW	Florendovirus-02
AtaBux-004	Atalantia buxifolia	scaffold11847	Atalantia buxifolia genome v1.0	308	6568	KALIEKEICADLPTAFWNRKQHLVDLPYENSFDEKQIPTKARPIQMNMELEKHCKEEIKDLENKGLIVKSRSPWSCAAFYVNKNSEIERGTPRLVINYKPLNKALKWIRYPIPNKKDLLQKLHSAFIFSKFDMKSGFWQIQIHPKDRYKTAFTVPFGQYEWTVMPFGLKNAPSEFQRIMNDIYNPFTDFCIVYIDDVLIFSQSIDQHFKHLKTFYFATRKAGLAISSSKISLFQTKIRFLGHYISKGTITPIERSLAFTDKFPDKILDKTQLQRFLGSLNYVLDFCPNINRIAKPLHDRLKKNPVAWS	Florendovirus-02
AtaBux-005	Atalantia buxifolia	scaffold12141	Atalantia buxifolia genome v1.0	308	79086	FKALIEKEICADLPTAFWNRKQHLVDLPYENSFDERQIPTKARPIQMNMELEKHCKEEIKDLETKGLIVKSRSPWSCANFYVNKNSEIERGTPRLVINYKPLNKALKWIRYPIPNKKDLLQKLHSAFIFSKFDMKSGFWQIQIHPKDHYKTAFTVPFGQYEWTVMPFGLKNAPSEFQRIMNDIYNPFTEFCIVYIDDVLIFSQSIDQHFKHLKTFYFATRKVGLAISSSKIFLFQTKIRFLGHYISKGTITPIERSLTFTDKFPDKILDETQLQRFLGSLNYVLDFCPNINRITKPLHDRLKKNPVAW	Florendovirus-02
AtaBux-006	Atalantia buxifolia	scaffold12599	Atalantia buxifolia genome v1.0	305	18000	PQIKELLECCAEVPNQFWAREQHFVSLPYKDGWTMPHQTASHPGMPHDEELCKTEIQALLDLKLIRPSKSHWASPAFYVNKHSEQIRGKKRLVIDYRKLNDCLQDIRYPIPRRTHLLKRIAGAKVFSKFDMKSGFWQIGIKEEDRHKTAFVVPHGHYEWNVMPFGLKNAPSEFQNRMDEVYKSISGFCLIYIDDALIFSNSEEEHADHLSQFKALTHKHGLALSEPKMKIGLDEVDFLGLHIKQGFIIPQPHIAEKISQFPDQLSSRKQIQQFLGIINYAADHVQDLTKMTSQISKHLKKNAPQW	Petuvirus-08
AtaBux-007	Atalantia buxifolia	scaffold13131	Atalantia buxifolia genome v1.0	308	2740	FKLLIEKEICADLPTAFWNRKQHLVDLPYENSFDEKQIPTKARPIQMNMELEKHCKEEIKDLEIKGLIVKSRSPWSCAAFYVNKNSEIERVTPRLVINYKPLNKALKWIRYPIPNKKDLLQKLHSAFIFSKFDMKSGFWQIQIHPKDRYKTAFTVPFGQYEWTVMPFGLKNAPSEFQRIMNDIYNPFTEFCIVYIDDVLIFSQSIDQHFKHLKTFYFATRKADLAIFSSKISLFQTKIRFLGHYISKGTITPIERSLVFTDKFPDKIFDKTQLQRFLGSLNYILDFCPNINRIAKPLHDRLKKNHVAW	Florendovirus-02
AtaBux-008	Atalantia buxifolia	scaffold1317	Atalantia buxifolia genome v1.0	308	1692897	FKALIEKEICADLPTAFWNRKQHLVDLPYENSFDEKQIPTKARPIQMNMELEKHCKEEIKDLENKGLIVKSRSPWSCAAFYVNKNSEIERGTPRLVINYKPLNKALKWIRYPIPNKKDLLQKLHSAFIFSKFDMKSGFWQIQIHPKDRYKTAFTVPFGQYEWTVMPFGLKNAPSEFQRIMNDIYNPFTDFCIVYIDDVLIFSQSIDQHFKHLKTFYFATRKAGLAISSSKISLFQTKIRFLGHYISKGTITPIERSLAFTDKFPDKILDKTQLQRFLGSLNYVLDFCPNINRIAKPLHDRLKKNPVAW	Florendovirus-02
AtaBux-009	Atalantia buxifolia	scaffold1317	Atalantia buxifolia genome v1.0	303	2297213	PESYSEFTHLNPLWKNKSFFIKLPFKLNKDINSTKVTHPGISPSDLILALKECSQLLAQGLLEPTNSQWPCQAFYVEKHFEIVRGKKRLVIDYQPLNMFLQDDKFPLPKKQSMFTFLKNAQIFSKFDLKSCFWQLGIKPSKRYKTAFCIPNAHFQWTVLPFSLKTAHSIFQKFMVKIFQPILHHALIYIDDILLSSGSHKEHRQLLNQFFDIVQSHGIMLSATKSTIATDNIEFLGMVIKDGHYQSGKHIAQELRHFPYQHLFRKQIQQFLSIVNYIRDFIPHVDHHTHHLSPLLKKKPPEWN	Petuvirus-01
AtaBux-010	Atalantia buxifolia	scaffold1317	Atalantia buxifolia genome v1.0	303	2368439	CPESHSEFTHPNPLWKNQSFFIKLPFKLNEDINPTKATHPGMSPSDLVLAQTECSQLLAQGLIEPTHSQWACQAFYVEKHSEIVRGKKRLVIDYQPLNMFLQDDKFPLPKRQSMFTFLKNAQIFSKFDLKSGFWQLGIEPSERYKTAFCIPNAHFQWTVLPFGLKTAPSIFQKSMVKIFEPILHHALIYIDDILLFSGTHDEHRQLLNQFFDIIQTHGIMLSAKKSTIATDNIEFLGMIIKDGHYQPGKHIAQELLHFPDQQLSKKQVQQFLGIVNYIRDFIPHVDHYTHHLSALLKKKPPEW	Petuvirus-01
AtaBux-011	Atalantia buxifolia	scaffold1317	Atalantia buxifolia genome v1.0	303	2464912	PESHSEFTHPNPLWKNQSFFIKLPFKLNEDINPTKATHPGMSPSDLVLAQTECSQLLAQGLIEPTHSQWACQAFYVEKHSEIVRGKKRLVIDYQPLNMFLQDDKFPLPKRQSMFTFLKNAQIFSKFDLKSGFWQLGIEPSERYKTAFCIPNAHFQWTVLPFGLKTAPSIFQKSMVKIFEPILHHALIYIDDILLFSGTHDEHRQLLNQFFDIIQTHGIMLSAKKSTIATDNIEFLGMIIKDGHYQPGKHIAQELLHFPDQQLSKKQVQQFLGIVNYIRDFIPHVDHYTYHLSALLKQKPPEWN	Petuvirus-01
AtaBux-012	Atalantia buxifolia	scaffold1317	Atalantia buxifolia genome v1.0	303	3173029	PESHSEFTHPNPLWKNQSFFIKLPFKLNEDINPTKATHPGMSPSDLVLAQTECSQLLAQGLIEPTHSQWACQAFYVEKHSEIVRGKKRLVIDYQPLNMFLQDDKFPLPKRQSMFTFLKNAQIFSKFDLKSGFWQLGIEPSERYKTAFCIPNAHFQWTVLPFGLKTAPSIFQKSMVKIFEPILHHALIYIDDILLFSGTHDEHRQLLNQFFDIIQTHGIMLSAKKSTIATDNIEFLGMIIKDGHYQPGKHIAQELLHFPDQQLSKKQVQQFLGIVNYIRDFIPHVDHYTHHLSALLKKKPPEWN	Petuvirus-01
AtaBux-013	Atalantia buxifolia	scaffold1317	Atalantia buxifolia genome v1.0	303	3180351	PESHSEFTHPNPLWKNQSFFIKLPFKLNEDINPTKATHPGMSPSDLVLAQTECSQLLAQGLIEPTHSQWACQAFYVEKHSEIVRGKKRLVIDYQPLNMFLQDDKFPLPKRQSMFTFLKNAQIFSKFDLKSGFWQLGIEPSERYKTAFCIPNAHFQWTVLPFGLKTAPSIFQKSMVKIFEPILHHALIYIDDILLFSGTHDEHRQLLNQFFDIIQTHGIMLSAKKSTIATDNIEFLGMIIKDGHYQPGKHIAQELLHFPDQQLSKKQVQQFLGIVNYIRDFIPHVDHYTHHLSALLKKKPPEWN	Petuvirus-01
AtaBux-014	Atalantia buxifolia	scaffold1317	Atalantia buxifolia genome v1.0	303	3278469	PESHSEFTHPNPLWKNQSFFIKLPFKLNEDINPTKATHPGMSPSDLVLAQTECSQLLAQGLIEPTHSQWACQAFYVEKHSEIVRGKKRLVIDYQPLNMFLQDDKFPLPKRQSMFTFLKNAQIFSKFDLKSGFWQLGIEPSERYKTAFCIPNAHFQWTVLPFGLKTAPSIFQKSMVKIFEPILHHALIYIDDILLFSGTHDEHRQLLNQFFDIIQAHGIMLSAKKSTIATDNIEFLGMIIKDGHYQPGKHIAQELFHFPDQQLSKKQVQQFLGIVNYIRDFIPHVDHYTHHLSALLKKKPPEWN	Petuvirus-01
AtaBux-015	Atalantia buxifolia	scaffold13183	Atalantia buxifolia genome v1.0	308	99153	KALIEKEICADLPTAFWNRKQHLVDLPYENSFDEKQIPTKARPIQMNMELEKHCKEEIKELESKGLITKSRSPWSCAAFYVNKNSEIERGTPRLVINYKPLNKALKWIRYPIPNKKDLLQKLHSAFVFSKFDMKSGFWQIQIHPKDRYKTAFTVPFGQYEWTVMPFGLKNAPSEFQRIMNDIYNPFSDFCIVYIDDVLIFSQSIDQHFKHLKTFYFATRKAGLAISSSKISLFQTKIRFLGHYISKGTITPIERSLSFTDKFPDKILDKTQLQRFLGSLNYVLDFCPNINRIAKPLHDRLKKNPVAWS	Florendovirus-02
AtaBux-016	Atalantia buxifolia	scaffold13773	Atalantia buxifolia genome v1.0	303	108120	CPESHSEFTHPNPLWKNQSFFIKLPFKLNEDINPTKATHPGMSPSDLVLAQTECSQLLAQGLIEPTHSQWACQAFYVEKHSEIVRGKKRLVIDYQPLNMFLQDDKFPLPKRQSMFTFLKNAQIFSKFDLKSGFWQLGIEPSERYKTAFCIPNAHFQWTVLPFGLKTAPSIFQKSMVKIFEPILHHALIYIDDILLFSGTHDEHRQLLNQFFDIIQTHGIMLSAKKSTIATDNIEFLGMIIKDGHYQPGKHIAQELLHFPDQQLSKKQVQQFLGIVNYIRDFIPHVDHYTHHLSALLKKKPPEW	Petuvirus-01
AtaBux-017	Atalantia buxifolia	scaffold13875	Atalantia buxifolia genome v1.0	301	1293	KSQLEQVYKENPLALWKPEHPRAKIELTIERIIRLKPMMYTKEDREEFKIQIKELLNLKLIRHSNSPHNSPAFMVRKRSEQLRGKARMVINYKELNKYTKFDGYYLPNKEVLINLVKNKTYYSKFDCKSGFWQIKMEEKSIPYTAFSTPQGHYEWLVMPFGLKNAPQIFQSRMDKIFKEYKYIIVYVDDILIASESIEEHRKHLKEFVNVCIKEGIVLSERKAVIEHKKIEFLGMILDKNGIRLQNHIGKKIIEFPDKLDNKQQIQKFLGCLNYAEGFIRDLAKKRNLLQKLLRKNNTRGW	Wendovirus-01
AtaBux-018	Atalantia buxifolia	scaffold13875	Atalantia buxifolia genome v1.0	308	248235	KALIEKEICADLPTAFWNRKQHLVDLPYENSFDEKQIPTKARPIQMNMELEKHCKEEIKDLENKGLIVKSRSPWSCAAFYVNKNSEIERGTPRLVINYKPLNKALKWIRYPIPNKKDLLQKLHSAFIFSKFDMKSGFWQIQIHPKDRYKTAFTVPFGQYEWTVMPFGLKNAPSEFQRIMNDIYNPFTDFCIVYIDDVLIFSQSIDQHFKHLKTFYFATRKAGLAISSSKISLFQTKIRFLGHYISKGTITPIERSLAFTDKFPDKILDKTQLQRFLGSLNYVLDFCPNINRIAKPLHDRLKKNPVAWS	Florendovirus-02
AtaBux-019	Atalantia buxifolia	scaffold14171	Atalantia buxifolia genome v1.0	301	714017	KSQLEQVYKENPLALWKPEHPRAKIELTIDRIIRLKPMMYTEEDREEFKIQIKELLNLKLIRNSNSPHNNPAFMVRKRSEQLRGKARMIINYKELNKYTKFDGYYLPNKEVLINLVKNKTYYSKFDCKSGFWQIKMEEKSIPYTAFSTPQGHYEWLVMPFGLKNVPQIFQSRMDKIFKDYKYIIVYVDDILIASETIEEHRKHLKEFVNICIKEGIVLSERKAVIEHKKIEFLGMILDKNGIKLQNHIGKKIIEFSDKLDNKQQIQKFLGCLNYAEGFIRNLAKKRNILQKLLRKNNTRGW	Wendovirus-01
AtaBux-020	Atalantia buxifolia	scaffold14499	Atalantia buxifolia genome v1.0	308	41476	FKALIEKEICADLPTAFWNRKQHLVDLPYENSFDEKQIPTKARPIQMNMELEKHCKEEIKELESKGLITKSRSPWSCAAFYVNKNSEIERGTPRLVINYKPLNKALKWIRYPIPNKKDLLQKLHSAFVFSKFDMKSGFWQIQIHPKDRYKTAFTVPFGQYEWTVMPFGLKNAPSEFQRIMNDIYNPFSDFCIVYIDDVLIFSQSIDQHFKHLKTFYFATRKAGLAISSSKISLFQTKIRFLGHYISKGTITPIERSLSFTDKFPDKILDKTQLQRFLGSLNYVLDFCPNINRIAKPLHDRLKKNPVAW	Florendovirus-02
AtaBux-021	Atalantia buxifolia	scaffold14621	Atalantia buxifolia genome v1.0	308	13001	KALIEKEICADLPTAFWNRKQHLVDLPYENSFDEKQIPTKARPIQMNMELEKHCKEEIKDLENKGLIVKSRSPWSCAAFYVNKNSEIERGTPRLVINYKPLNKALKWIRYPIPNKKDLLQKLHSAFIFSKFDMKSGFWQIQIHPKDRYKTAFTVPFGQYEWTVMPFGLKNAPSEFQRIMNDIYNPFTDFCIVYIDDVLIFSQSIDQHFKHLKTFYFATRKAGLAISSSKISLFQTKIRFLGHYISKGTITPIERSLAFTDKFPDKILDKTQLQRFLGSLNYVLDFCPNINRIAKPLHDRLKKNPVAWS	Florendovirus-02
AtaBux-022	Atalantia buxifolia	scaffold14621	Atalantia buxifolia genome v1.0	308	19757	KALIEKEICADLPTAFWNRKQHLVDLPYENSFDEKQIPTKARPIQMNMELEKHCKEEIKDLENKGLIVKSRSPWSCAAFYVNKNSEIERGTPRLVINYKPLNKALKWIRYPIPNKKDLLQKLHSAFIFSKFDMKSGFWQIQIHPKDRYKTAFTVPFGQYEWTVMPFGLKNAPSEFQRIMNDIYNPFTDFCIVYIDDVLIFSQSIDQHFKHLKTFYFATRKAGLAISSSKISLFQTKIRFLGHYISKGTITPIERSLAFTDKFPDKILDKTQLQRFLGSLNYVLDFCPNINRIAKPLHDRLKKNPVAWS	Florendovirus-02
AtaBux-023	Atalantia buxifolia	scaffold14621	Atalantia buxifolia genome v1.0	308	28704	FKALIEKEICADLPTAFWNRKQHLVDLPYENSFDEKQIPTKARPIQMNMELEKHCKEEIKDLENKGLIVKSRSPWSCAAFYVNKNSEIERGTPRLVINYKPLNKALKWIRYPIPNKKDLLQKLHSAFIFSKFDMKSGFWQIQIHPKDRYKTAFTVPFGQYEWTVMPFGLKNAPSEFQRIMNDIYNPFTDFCIVYIDDVLIFSQSIDQHFKHLKTFYFATRKAGLAISSSKISLFQTKIRFLGHYISKGTITPIERSLAFTDKFPDKILDKTQLQRFLGSLNYVLDFCPNINRIAKPLHDRLKKNPVAW	Florendovirus-02
AtaBux-024	Atalantia buxifolia	scaffold14621	Atalantia buxifolia genome v1.0	308	37179	FKALIEKEICADLPTAFWNRKQHLVDLPYENSFDEKQIPTKARPIQMNMELEKHCKEEIKDLENKGLIVKSRSPWSCAAFYVNKNSEIERGTPRLVINYKPLNKALKWIRYPIPNKKDLLQKLHSAFIFSKFDMKSGFWQIQIHPKDRYKTAFTVPFGQYEWTVMPFGLKNAPSEFQRIMNDIYNPFTDFCIVYIDDVLIFSQSIDQHFKHLKTFYFATRKAGLAISSSKISLFQTKIRFLGHYISKGTITPIERSLAFTDKFPDKILDKTQLQRFLGSLNYVLDFCPNINRIAKPLHDRLKKNPVAW	Florendovirus-02
AtaBux-025	Atalantia buxifolia	scaffold14637	Atalantia buxifolia genome v1.0	315	505217	KELQQAGYIGEDPLKYWHKNQVKCHIDIINPDITIESQPLKHVTPEEQDTYKKHVKALLDLKVIRPSTSKHRTMAVIVRSGTSIDPTTGKETKGKERMVFDYRRLNSNTHKDQYALPGINTIIQRIGRAKVFSKFDLKAGFHQVAMEESSIPWTAFVIPGGELYEWLVMPFGLKNAPAIFQRKMDNCFRGTEAFIAVYIDDILVFSENTAQHEKHVAHMLRLCQENGLILSPTKMKLSQTKIDFLGVTIGQAQIQLQPHIIQKIAQVDLEQLKSSTKELRSWLGVLNYARAHIPNCGTLLGPLYSKTSPNGDKRW	Badnavirus-01
AtaBux-026	Atalantia buxifolia	scaffold14839	Atalantia buxifolia genome v1.0	306	631062	PQIKELLDCCAEVPNQFWAREQHFVSLPYKDGWTMPHQTASHPGMPHDEELCKTEIQALLDLKLIRPSKSHWASPAFYVNKHSEQIRGKKRLVIDYRKLNDCLQDIRYLIPRRTHLLKRIAGAKVFSKFDMKSGFWQIGIKAEDRHKTAFVVPHGHYEWNVMPFGLKNAPSKFQNRMDEVYKSISGFCLIYIDDALIFSNSEEEHADHLSQFKALTYKHGLALSEPKMKIGLDEVDFLGLHIKQGFIIPQPHIAEKISQFPDQLSSRKQIQQFLGIINYAADHVQDLTKMTSQISKHLKKNAPQWS	Petuvirus-08
AtaBux-027	Atalantia buxifolia	scaffold15397	Atalantia buxifolia genome v1.0	306	29635	LPYCPESHYEFTHPNPLWKNQSFFIKLPFKLNEDINPTKATHPGMSPSDLVLAQTECSQLLAQGLIEPTHSQWACQAFYVEKHSEIVRGKKRLVIDYQPLNMFLQDDKFPLPKRQSMFTFLKNAQIFSKFDLKSGFWQLGIEPSERYKTAFCIPNAHFQWTVLPFGLKTAPSIFQKSMVKIFEPILHHALIYIDDILLFSGTHDEHRQLLNQFFDIIQTHGIMLSAKKSTIATDNIEFLGMIIKDGHYQPGKHIAQELLHFPDQQLSKKQVQQFLGIVNYIRDFIPHVDHYTHHLSALLKKKPPEW	Petuvirus-01
AtaBux-028	Atalantia buxifolia	scaffold15601	Atalantia buxifolia genome v1.0	303	1613493	PESHSEFTHPNPLWKNQSFFIKLPFKLNEDINPTKATHPGMSPSDLVLAQTECSQLLAQGLIEPTHSQWACQAFYVEKHSEIVRGKKRLVIDYQPLNMFLQDDKFPLPKRQSMFTFLKNAQIFSKFDLKSGFWQLGIEPSERYKTAFCIPNAHFQWTVLPFGLKTAPSIFQKSMVKIFEPILHHALIYIDDILLFSGTHDEHRQLLNQFFDIIQTHGIMLSAKKSTIATDNIEFLGMIIKDGHYQPGKHIAQELLHFPDQQLSKKQVQQFLGIVNYIRDFIPHVDHYTHHLSALLKKKPPEWN	Petuvirus-01
AtaBux-029	Atalantia buxifolia	scaffold15601	Atalantia buxifolia genome v1.0	303	1684983	CPESHSEFTHPNPLWKNQSFFIKLPFKLNEDINLTKATHPGMSPSDLVLAQTECSQLLAQGLIEPPHSQYACQAFYVEKHSEIVRGKKRLVIDYQPLNMFLQDDKFPLPKRQSMFTFLKNAQIFSKFDLRSGFWQLDIEPSERYKTSFCIPNAHFQLTVLPFGLKTAPSIFQKSMVKIFEPILHHALIYIDDILLFSRTHDEHRQLLNQFLDIIQTHGIMLSAKKSTIATDNIEFLGMIIKDGHYQLGKHIAQELLHFPDQQLSKKQVQQFLGIINYIRDFIPHVDHYTHHLSALLKKKPPEW	Petuvirus-01
AtaBux-030	Atalantia buxifolia	scaffold15601	Atalantia buxifolia genome v1.0	303	1766315	CPESHSEFTHPNPLWKNQSFFIKLPFKLNEDINPTKATHPGMSPSDLVLAQTECSQLLAQGLIEPTHSQWACQAFYVEKHSEIVRGKKRLVIDYQPLNMFLQDDKFPLPKRQSMFTFLKNAQIFSKFDLKSGFWQLGIEPSERYKTAFCIPNAHFQWTVLPFGLKTAPSIFQKSMVKIFEPILHHALIYIDDILLFSGTHDEHRQLLNHFFDIIQTHGIMLSAKKSTIATDNIEFLGMIIKDGHYQPGKHIAQELLHFPDQQLSKKQVQQFLGIVNYIRDFIPHVDHYTHHLSALLKKKPPEW	Petuvirus-01
AtaBux-031	Atalantia buxifolia	scaffold15601	Atalantia buxifolia genome v1.0	303	1773565	CPESHSEFTHPNPLWKNQSFFIKLPFKLNEDINPTKATHPGMSPSDLVLAQTECSQLLAQGLIEPTHSQWACQAFYVEKHSEIVRGKKRLVIDYQPLNMFLQDDKFPLPKRQSMFTFLKNAQIFSKFDLKSGFWQLGIEPSERYKTAFCIPNAHFQWTVLPFGLKTAPSIFQKSMVKIFEPILHHALIYIDDILLFSGTHDEHRQLLNQFFDIIQTHGIMLSAKKSTIATDNIEFLGMIIKDGHYQPGKHIAQELLHFPDQQLSKKQVQQFLGIVNYIRDFIPHVDHYTHHLSALLKKKPPEW	Petuvirus-01
AtaBux-032	Atalantia buxifolia	scaffold15601	Atalantia buxifolia genome v1.0	308	2835215	FKALIEKEICADLPTAFWNRKQHLVDLPYENSFDEKQIPTKARPIQMNMELEKHCKEEIKDLENKGLIVKSRSPWSCAAFYVNKNSEIERGTPRLVINYKPLNKALKWIRYPIPNKKDLLQKLHSAFIFSKFDMKSGFWQIQIHPKDRYKTAFTVPFGQYEWIVMPFGLKNAPSEFQRIMNDIYNPFTDFCIVYIDDVLIFSQSIDQHFKHLKTFYFATRRAGLAISSSKISLFQTKIRFLGHYISKGTITPIERSLAFTNKFPDKILDKTQLQRFLGSLNYVLDFCPNINRIAKPLHDRLKKNPVAW	Florendovirus-02
AtaBux-033	Atalantia buxifolia	scaffold15601	Atalantia buxifolia genome v1.0	308	2843275	FKALIEKEICADLPTAFWNRKQHLVDLPYENSFDEKQIPTKARPIQMNMELEKHCKEEIKDLENKGLIVKSRSPWSCAAFYVNKNSEIERGTPRLVINYKPLNKALKWIRYPIPNKKDLLQKLHSAFIFSKFDMKSGFWQIQIHPKDRYKTAFTVPFGQYEWTVMPFGLKNAPSEFQRIMNDIYNPFTDFCIVYIDDVLIFSQSIDQHFKHLKTFYFATRKAGLAISSSKISLFQTKIRFLGHYISKGTITPIERSLAFTDKFPDKILDKTQLQRFLGSLNYVLDFCPNINRIAKPLHDRLKKNPVAW	Florendovirus-02
AtaBux-034	Atalantia buxifolia	scaffold15601	Atalantia buxifolia genome v1.0	308	4071483	FKALIEKEICADLPTAFWNRKQHLVDLPYENSFDEKQIPTKARPIQMNMELEKHCKEEIKELESKGLITKSRSPWSCAAFYVNKNSEIERGTPRLVINYKPLNKALKWIRYPIPNKKDLLQKLHSAFVFSKFDMKSGFWQIQIHPKDRYKTAFTVPFGQYEWTVMPFGLKNAPSEFQRIMNDIYNPFSDFCIVYIDDVLIFSQSIDQHFKHLKTFYFATRKAGLAISSSKISLFQTKIRFLGHYISKGTITPIERSLSFTDKFPDKILDKTQLQRFLGSLNYVLDFCPNINRIAKPLHDRLKKNPVAW	Florendovirus-02
AtaBux-035	Atalantia buxifolia	scaffold161	Atalantia buxifolia genome v1.0	308	138430	FKALIEKEICADLPTAFWNRKQHLVDLPYENSFDEKQIPTKARPIQMNMELEKHCKEEIKELESKGLITKSRSPWSCAAFYVNKNSEIERGTPRLVINYKPLNKALKWIRYPIPNKKDLLQKLHSAFVFSKFDMKSGFWQIQIHPKDRYKTAFTVPFGQYEWTVMPFGLKNAPSEFQRIMNDIYNPFSDFCIVYIDDVLIFSQSIDQHFKHLKTFYFATRKAGLAISSSKISLFQTKIRFLGHYISKGTITPIERSLSFTDKFPDKILDKTQLQRFLGSLNYVLDFCPNINRIAKPLHDRLKKNPVAW	Florendovirus-02
AtaBux-036	Atalantia buxifolia	scaffold16333	Atalantia buxifolia genome v1.0	308	286514	KALIEKEICVDLPTTFWNRKQHLVDLPYENSFDEKQIPTKARPIQMNMELEKHCKEEIKDLENKGLIVKSRSPWSCAAFYVNKNFEIERGTPRLVINYKPLNKALKWIRYPIPNKKDLLQKLHSAFIFSKFDMKSGFWQIQIHPKDRYKTVFTVPFGQYEWTIMPFGLKNAPSEFQKIMNDIYNPFTDFCIVYIDDVLIFSQSIDQHFKHLKTFYFATRRAGLAISSSKISLFQIKIRFLGHYISKGIITPIERSLAFTNKFPDKILDKTQLQRFLGSLNYVLDFCPNINRIAKPLHDRLKKNPVAWS	Florendovirus-02
AtaBux-037	Atalantia buxifolia	scaffold16411	Atalantia buxifolia genome v1.0	308	81327	KTLIKKEICADLPSAFWNRKQYMVDLPYENSFDEKQIATKARPIQMNMELEQHCKNKIKDLESKGLIVKSRSLWSCAAFYVNKNSEIERGTPRLVINYKPLNKALKWIRYPILNKKDLLQKLHSAFIFSKFDMKSGFWQIQIHHKDRYKTAFTVPFGQYEWTVMPFGLKNAPSEFQRIMNDIYNPYSEFCIVYIDDVLIFSQTIDQHFKHLKTFYFVTRKAGLAVSSSKVSLFQTRVRFLGHYISKGTVTPIERSLTFTDKFPDKILDKTQLQRFLGSLNYVLDFCPNINRISKPLHDRLKKNPFAWT	Florendovirus-02
AtaBux-038	Atalantia buxifolia	scaffold16411	Atalantia buxifolia genome v1.0	303	2077734	PESHSEFTHPNPLWKNQSFFIKLPFKLNEDINPTKATHLGMSHSDLVLAQTECSQLLAQGLIEPTHSQWACQAFYVEKHSEIVRGKKRSVIDYQPLNMFLQDDKFPLPKSQSMFTFRKNAQIFSKFDLKSGFWQLGIEPSERYKTAFCIPNAHFQWTVLPFGLKTAPSIFQKSMVKIFEPILHHALIYIDDILLFSGTHDEHRQLLNQFFDIIQAHDIMLSAKKSTLATDNIEFLGMIIKDGHYQLGKHIAQELLHFPDQQLSKKQVQQFLGIVNYIRDFIPHVDHYTHHLSALLKKKPPAWN	Petuvirus-01
AtaBux-039	Atalantia buxifolia	scaffold16539	Atalantia buxifolia genome v1.0	303	3087	CPESHSEFTHPNPLWKNQSFFIKLPFKLNEDINPTKATHPGMSPSDLVLAQTECSQLLAQGLIEPTHSQWACQAFYVEKHSEIVRGKKRLVIDYQPLNMFLQDDKFPLPKRQSMFTFLKNAQIFSKFDLKSGFWQLGIEPSERYKTAFCIPNAHFQWTVLPFGLKTAPSIFQKSMVKIFEPILHHALIYIDDILLFSGTHDEHRQLLNQFFDIIQTHGIMLSAKKSTIATDNIEFLGMIIKDGHYQPGKHIAQELLHFPDQQLSKKQVQQFLGIVNYIRDFIPHVDHYTHHLSALLKKKPPEW	Petuvirus-01
AtaBux-040	Atalantia buxifolia	scaffold16539	Atalantia buxifolia genome v1.0	303	78741	CPESHSEFTHPNPLWKNQSFFIKLPFKLNEDINPTKATHPGMSPSDLVLAQTECSQLLAQGLIEPTHSQWACQAFYVEKHSEIVRGKKRLVIDYQPLNMFLQDDKFPLPKRQSMFTFLKNAQIFSKFDLKSGFWQLGIEPSERYKTAFCIPNAHFQWTVLPFGLKTAPSIFQKSMVKIFEPILHHALIYIDDILLFSGTHDEHRQLLNQFFDIIQTHGIMLSAKKSTIATDNIEFLGMIIKDGHYQPGKHIAQELLHFPDQQLSKKQVQQFLGIINYIRDFIPHVDHYTHHLSALLKKKPPEW	Petuvirus-01
AtaBux-041	Atalantia buxifolia	scaffold16539	Atalantia buxifolia genome v1.0	303	94461	CPESHSEFTHPNPLWKNQSFFIKLPFKLNEDINPTKATHPGMSPSDLVLAQTECSQLLAQGLIEPTHSQWACQAFYVEKHSEIVRGKKRLVIDYQPLNMFLQDDKFPLPKRQSMFTFLKNAQIFSKFDLKSGFWQLGIEPSERYKTAFCIPNAHFQWTVLPFGLKTAPSIFQKSMVKIFEPILHHALIYIDDILLFSGTHDEHRQLLNQFFDIIQTHGIMLSAKKSTIATDNIEFLGMIIKDGHYQPGKHIAQELLHFPDQQLSKKQVQQFLGIVNYIRDFIPHVDHYTHHLSALLKKKPPEW	Petuvirus-01
AtaBux-042	Atalantia buxifolia	scaffold16539	Atalantia buxifolia genome v1.0	303	422622	PESHSEFTHPNPLWKNQSFFIKLPFKLNEDINPTKATHPGMSPSDLVLAQTECSQLLAQGLIEPTHSQWACQAFYVEKHSEIVRGKKRLVIDYQPLNMFLQDDKFPLPKRQSMFTFLKNAQIFSKFDLKSGFWQLGIEPSERYKTAFCIPNAHFQWTVLPFGLKTAPSIFQKSMVKIFEPILHHALIYIDDILLFSGTHDEHRQLLNQFFDIIQTHGIMLSAKKSTIATDNIEFLGMIIKDGHYQPGKHIAQELLHFPDQQLSKKQVQQFLGIVNYIRDFIPHVDHYTHHLSALLKKKPPEWN	Petuvirus-01
AtaBux-043	Atalantia buxifolia	scaffold16539	Atalantia buxifolia genome v1.0	303	457194	PESHSEFTHPNPLWKNQSFFIKLPFKLNEDINPTKATHPGMSPSDLVLAQTECSQLLAQGLIEPTHSQWACQAFYVEKHSEIVRGKKRLVIDYQPLNMFLQDDKFPLPKRQSMFTFLKNAQIFSKFDLKSGFWQLGIEPSERYKTAFCIPNAHFQWTVLPFGLKTAPSIFQKSMVKIFEPILHHALIYIDDILLFSGTHDEHRQLLNQFFDIIQTHGIMLSAKKSTIATDNIEFLGMIIKDGHYQPGKHIAQELLHFPDQQLSKKQVQQFLGIVNYIRDFIPHVDHYTHHLSALLKKKPPEWN	Petuvirus-01
AtaBux-044	Atalantia buxifolia	scaffold16857	Atalantia buxifolia genome v1.0	303	195002	PESHSEFTHPNPLWKNQSFFIKLPFKLNEDINPTKATHPGMSPSDLVLAQTECSQLLAQGLIEPTHSQWACQAFYVEKHSEIVRGKKRLVIDYQPLNMFLQDDKFPLPKRQSMFTFLKNAQIFSKFDLKSGFWQLGIEPSERYKTAFCIPNAHFQWTVLPFGLKTAPSIFQKSMVKIFEPILHHALIYIDDILLFSGTHDEHRQLLNQFFDIIQTHGIMLSAKKSTIATDNIEFLGMIIKDGHYQPGKHIAQELLHFPDQQLSKKQVQQFLGIVNYIRDFIPHVDHYTHHLSALLKKKPPEWN	Petuvirus-01
AtaBux-045	Atalantia buxifolia	scaffold16857	Atalantia buxifolia genome v1.0	303	201056	PESHSEFTHPNPLWKNQSFFIKLPFKLNEDINPTKATHLGMSPSDLVLAQTECSQLLAQGLIEPTHSQWACQAFYVEKHSEIVRGKKRLVIDYQPLNMFLQDDKFPLPKRQSMFTFLKNAQIFSKFDLKSGFWQLGIEPSERYKTAFCIPNAHFQWTVLPFGLKTAPSIFQKSMVKIFEPILHHALIYIDDILLFSGTHDEHRQLLNQFFDIIQTHGIMLSAKKSTIATDNIEFLGMIIKDGHYQPGKHIAQELLHFPDQQLSKKQVQQFLGIVNYIRDFIPHVDHYTHHLSALLKKKPPEWN	Petuvirus-01
AtaBux-046	Atalantia buxifolia	scaffold16857	Atalantia buxifolia genome v1.0	303	214575	CPESHSEFTHPNPLWKNQSFFIKLPFKLNEDINPTKATHPGMSPSDLVLAQTECSQLLAQGLIEPTHSQWACQAFYVEKHSEIVRGKKRLVIDYQPLNMFLQDDKFPLPKRQSMFTFLKNAQIFSKFDLKSGFWQLGIEPSERYKTAFCIPNAHFQWTVLPFGLKTAPSIFQKSMVKIFEPILHHALIYIDDILLFSGTHDEHRQLLNQFFDIIQTHGIMLSAKKSTIATDNIEFLGMIIKDGHYQPGKHIAQELLHFPDQQLSKKQVQQFLGIVNYIRDFIPHVDHYTHHLSALLKKKPPEW	Petuvirus-01
AtaBux-047	Atalantia buxifolia	scaffold16857	Atalantia buxifolia genome v1.0	303	237642	PESHSEFTHPNPLWKNQSFFIKLPFKLNEDINPTKATHPGMSPSDLVLAQTECSQLLAQGLIEPTHSQWACQAFYVEKHSEIVRGKKRLVIDYQPLNMFLQDDKFPLPKRQSMFTFLKNAQIFSKFDLKSGFWQLGIEPSERYKTAFCIPNAHFQWTVLPFGLKTAPSIFQKSMVKIFEPILHHALIYIDDILLFSGTHDEHRQLLNQFFDIIQTHGIMLSAKKSTIATDNIEFLGMIIKDGHYQPGKHIAQELLHFPDQQLSKKQVQQFLGIVNYIRDFIPHVDHYTHHLSALLKKKPPEWN	Petuvirus-01
AtaBux-048	Atalantia buxifolia	scaffold16857	Atalantia buxifolia genome v1.0	303	244892	PESHSEFTHPNPLWKNQSFFIKLPFKLNEDINPTKATHPGMSPSDLVLAQTECSQLLAQGLIEPTHSQWACQAFYVEKHSEIVRGKKRLVIDYQPLNMFLQDDKFPLPKRQSMFTFLKNAQIFSKFDLKSGFWQLGIEPSERYKTAFCIPNAHFQWTVLPFGLKTAPSIFQKSMVKIFEPILHHALIYIDDILLFSGTHDEHRQLLNQFFDIIQTHGIMLSAKKSTIATDNIEFLGMIIKDGHYQPGKHIAQELLHFPDQQLSKKQVQQFLGIVNYIRDFIPHVDHYTHHLSALLKKKPPEWN	Petuvirus-01
AtaBux-049	Atalantia buxifolia	scaffold16857	Atalantia buxifolia genome v1.0	303	252142	PESHSEFTHPNPLWKNQSFFIKLPFKLNEDINPTKATHPGMSPSDLVLAQTECSQLLAQGLIEPTHSQWACQAFYVEKHSEIVRGKKRLVIDYQPLNMFLQDDKFPLPKRQSMFTFLKNAQIFSKFDLKSGFWQLGIEPSERYKTAFCIPNAHFQWTVLPFGLKTAPSIFQKSMVKIFEPILHHALIYIDDILLFSGTHDEHRQLLNQFFDIIQTHGIMLSAKKSTIATDNIEFLGMIIKDGHYQPGKHIAQELLHFPDQQLSKKQVQQFLGIVNYIRDFIPHVDHYTHHLSALLKKKPPEWN	Petuvirus-01
AtaBux-050	Atalantia buxifolia	scaffold16857	Atalantia buxifolia genome v1.0	303	287752	CPESHSEFTHPNPLWKNQSFFIKLPFKLNEDINPTKATHPGMSPSDLVLAQTECSQLLAQGLIEPTHSQWACQAFYVEKHSEIVRGKKRLVIDYQPLNMFLQDDKFPLPKRQSMFTFLKNAQIFSKFDLKSGFWQLGIEPSERYKTAFCIPNAHFQWTVLPFGLKTAPSIFQKSMVKIFEPILHHALIYIDDILLFSGTHDEHRQLLNQFFDIIQTHGIMLSAKKSTIATDNIEFLGMIIKDGHYQPGKHIAQELLHFPDQQLSKKQVQQFLGIVNYIRDFIPHVDHYTHHLSALLKKKPPEW	Petuvirus-01
AtaBux-051	Atalantia buxifolia	scaffold16857	Atalantia buxifolia genome v1.0	302	298609	PESHSQFHHPFPLWKNEQFFIRLPFNEDINPTKVSHPGMSPTDLSLAKQECSQLLQQGLIKPIDSDWACQAFYVEKRSELDRGKKRLVIDYQLLNSFLKDDKFPLPKIQSLFVHLQGACIFFRFGLKAGFWQLGISPVDRPKIAFCIPDAHYQWTVMTFVLKVAPSLFQKAMTKIFNPILHHALVYIDDILLFSSDHDSHQTLLFYFYHIIQTHGIMLLEKKSDIAKESIDFLGMVIKAGHYHPGPHIAAELLKFPDTDLSKMQIQQFLGIINYVRDFIPKVAVHTSKLSRMLKKQCQPWGP	Petuvirus-01
AtaBux-052	Atalantia buxifolia	scaffold16857	Atalantia buxifolia genome v1.0	303	459773	CPESHSEFTHPNPLWKNQSFFIKLPFKLNEDINPTKATHPGMSPSDLVLAQTECSQLLAQGLIEPTHSQWACQAFYVEKHSEIVRGKKRLVIDYQPLNMFLQDDKFPLPKRQSMFTFLKNAQIFSKFDLKSGFWQLGIEPSERYKTAFCIPNAHFQWTVLPFGLKTAPSIFQKSMVKIFEPILHHALIYIDDILLFSGTHDEHRQLLNQFFDIIQTHGIMLSAKKSTIATDNIEFLGMIIKDGHYQPGKHIAQELLHFPDQQLSKKQVQQFLGIVNYIRDFIPHVDHYTHHLSALLKKKPPEW	Petuvirus-01
AtaBux-053	Atalantia buxifolia	scaffold17311	Atalantia buxifolia genome v1.0	308	419793	FKALIEKEICVDLPTAFWNRKQHLVDLPYENSFDERQIPTKARPIQMNMELEKHCKEEIKDLETKGLIVKSRSPWSYAAFYVNKNSEIERGTPRLVINYKPLNKALKWIRYPIPNQKDLLQKLHSAFIFSKFDMKSGFWQIQIHPKDRYKTAFTVPFGQYEWTVMPFGLKNAPSEFQRIMNDIYIPFTEFCIVYIDDVLIFSQSIDQHFKHLKTFYFSTRKAGLAISSSKISLFQTKIRFLGHYISKGTITPIERSLTFTDKFPDKILDKTQLQRFLGSLNYVLDFCPNINRIAKPLHDRLKKNPIAW	Florendovirus-02
AtaBux-054	Atalantia buxifolia	scaffold17311	Atalantia buxifolia genome v1.0	308	599518	KELIEKEICADLPSAFWNRKQHMIDLPYENSFDEKQIPTKARPIQMNMDLELHCKNEIKDLESKGLIVKSRSPWSCAAFYVNKSSEIERGTPRLILNYKPLNKALKWIRYPIPNKKDLLQKLHSAFIFSKFDMKSGFWKIQIHPKDRYKTAFTVRFRQYKWIVMPFGLKNAPSEFQRIMNDIYNPYFEFCIVYIDDVLIFSQTIDQHFKHLKTFYFATRKAGLVVSSSKVSLFQTKIRFLGHYISKGTITPIERSLAFAEKFPDKILDKTQLQRFLGSLNYVLDFCPNINRISKPLHDRLKKNPIAWT	Florendovirus-02
AtaBux-055	Atalantia buxifolia	scaffold17695	Atalantia buxifolia genome v1.0	308	383117	KALIEKEICADLPTAFWNRKQHLVDLPYENSFDEKQIPTKARPIQMNMELEKHCKEEIKELESKGLITKSRSPWSCAAFYVNKNSEIERGTPRLVINYKPLNKALKWIRYPIPNKKDLLQKLHSAFVFSKFDMKSGFWQIQIHPKDRYKTAFTVPFGQYEWTVMPFGLKNAPSEFQRIMNDIYNPFSDFCIVYIDDVLIFSQSIDQHFKHLKTFYFATRKAGLAISSSKISLFQTKIRFLGHYISKGTITPIERSLSFTDKFPDKILDKTQLQRFLGSLNYVLDFCPNINRIAKPLHDRLKKNPVAWS	Florendovirus-02
AtaBux-056	Atalantia buxifolia	scaffold17773	Atalantia buxifolia genome v1.0	308	303814	KALIEKEICADLPTAFWNRKQHLVDLPYENSFDEKQIPTKARPIQMNMELEKHCKEEIKDLENKGLIVKSRSPWSCAAFYVNKNSEIERGTPRLVINYKPLNKALKWIRYPIPNKKDLLQKLHSAFIFSKFDMKSGFWQIQIHPKDRYKTAFTVPFGQYEWTVMPFGLKNAPSEFQRIMNDIYNPFTDFCIVYIDDVLIFSQSIDQHFKHLKTFYFATRKAGLAISSSKISLFQTKIRFLGHYISKGTITPIERSLAFTDKFPDKILDKTQLQRFLGSLNYVLDFCPNINRIAKPLHDRLKKNPVAWS	Florendovirus-02
[truncated: 10,641 more rows]

## Sheet: Secuencias_Modelo_por_Cluster
Cluster56	>	PorAmi-2	;	LLTKLKQIYSENPLQFWKPNHPRAKIELTQEVYIKEKPMLYTPEDIKELSVQIKELLEKGLIRPSKGSYLSPAFMVMNEAEKRRGKARMIINYKKLNQFTKTDNYFLPNKQVLINLVKNKNYFSKFDCKSGFWQIKMEEDSIKYTGFSTPQEFYEWIVMPFGLKNAPRIFQRRMDDAFRHLNSFLIVYVDDILISSRTLEEHREHLKIFIETAIKEGISLSEKKAIIEKDEIEFLGFKLGKNGISLQPHITRKILEYPDELRTKKQIQGFLGLLNYAGDYIEKLAEEKKDLQKLLRKNNTKQW
[truncated: 57 more rows]
