# Supplementary material for: Genome-wide identification of Reverse Transcriptase domains of recently inserted endogenous plant pararetrovirus (Caulimoviridae)
Source: Front Plant Sci. 2022 Dec 14;13:1011565. doi: 10.3389/fpls.2022.1011565 (PMC9794742; doi:10.3389/fpls.2022.1011565)
Supplement: Supplementary Data Sheet 5 — Representative RT-EPRV sequences for the clusters60 used in the phylogenetic analysis. [file DataSheet_5.xlsx]

## Sheet: Hoja1
	Model seq	Class	seq
Cluster00	CarIll-061	Florendovirus-01	FNQRLISDVCSDLPNAFWHRKKHVVSLPYVKDFSEKNIPTKARPIQMNSKTLEFCKQEIKDFLAKNIIRPSKSPWSCAAFYVQKNAEIEKGTPHLVINYKPLNKVLEWIRYPIPNKNDLIQRLSDAVVFSKFDLKSGFWQIQICESDRYKTAFATPLGHYEWNVMPFGLKNAPSEFQNIMNDIFNAFTHFTIVYIDDVLIFSKSIDEHWKHLQTFLDIIRINGLVVSAKKINLFQTNIHFLGYDISKSKIRPINRAIEFADKFPDVITDKNQLQRFLRSLNYVAEFYQNMRKQCKPLFDRLHTNPPIWT
Cluster01	CitMax-156	Petuvirus-01	FCPESHSEFTHPNPLWKNKFFFIKLPFKLNEDINPTKATHPGMSPSDLLLAQQECSQLLAQGLIEPTSSPWACQAFYVEKHSEIVRGKKRLVIDYQPLNMFLQDDKFPLPRRQSMFTFLKNAQIFSKFDLKSGFWQLGIEPFERYKTAFCIPNAHFQWTVLPFGLKTAPSIFQKSMVQIFQPILHHALIYIDDILLFSGSHDEHRQLLTQFYDILQSHGIMLSAKKSTIATDNVEFLGMIIKDGHYQPGKHIAQELLHFPDQQLSKRQIQQFLGIINYIRDFIPHVDHYTHHLSALLKKKPPEW
Cluster02	CitLim-160	Florendovirus-02	FKTLIEKEICADLPSAFWERKQHLVDLPYESSFDERKIPTKARPIQMNIDLEQHCKDEIKDLESKGLIVKSRSPWSCAVFYVNKNSEIERGTLRLVINYNPLNKALKWIRYPIPNKKKFTPKTVFSFYIFKIRHEIWFWQIQIHPNDRYKTAFLVPFGQDASGLIMPFGLKNVPSEFQRIMNDIYNPYSEFCIVYIDDVLIFSQSIDQHFKHLKTFYFATRKAGLALSSSKFSLFQTKVRFLGHYISKGTITPIERSLAFTDKFPDKILDKTQLQRFLGSLNYVLDFCPNINRIAKPLHDRLKKTLVAW
Cluster03	SolLyc-23	Solendovirus-01	INEQLELLYNENPLQGWEKHKTKVKIELIDENSIITQKPLKYNFNDLKEFKIHIDELLENNYIQESNSKHTSPAFIVIKHSEQKRGKSRMVIDYRNRNAKTKTYNYPIPSKILKIRQKIQGYNYFSKFDCKSGFYHLKLEEESKRLTTFTVPQGFNEWNVLPFGYKNAPGRYQHFMDNYFYKLENCIVYIDVILLYSKTHDEHIRLLEKFIHIIKHSGISLSKKKAEIMKPQIEFLGIQIDKNGIKMQNHIVQKIITLDENIDTKNKLQSFLGLVNQVREYIPKLAEHLKPLHKKLKKYVEYYF
Cluster04	AmbTri-17	Florendovirus-03	LQKQIETSICSEHPNAFWERKKHSISLPYEQGFDEKQIPTKARPIQMNTILLDMCRKEITELQQRKLIRPSSSPWSCAAFYVNKNAEKERGVPRLVINYKPLNKVLKWIRYPIPNKKDLLDRVAQACIFSKFDMKSGYWQIQIQEQDKYKTAFNVPFGQYEWNVMPFGLKNAPSEFQKIMNEVFNAYYHFMIVYIDDVLIFSESIDQHIKHINTFIHAVNHAGLVVSAKKITLFKTNIRFLGHMIHHGTIIPIDRSIAFADKFLDQILDKKELQRFLGCLNYISDFYPNLALDSKPLYDRLKKNPPPWT
Cluster05	FraAna-02	Zendovirus-01	IENLLKPIISEDPQLYWEKDPIYCQLRMHDANAICHVKAIPHYREEDRKEMENQIQELLEKKLIRPSNSPHHAPAFLVRNHAEQLRGKARMVIDYRDVNKKTVKDGYQIAQVRVLINRLKGAKIFSKFDAKSGFWQVKMHPDSIALTAFGTPQGHYEWLVMPFGLKQAPSIFQRKMDNIFKPYSDFCIVYIDDILVFSKTMNEHLKHLEQVCKLIVQKGIILGQKKIHLIKGEIDFLGIHVKDGEIRLQDHIVKKISQFQDNIPDAKSLQRFLGVVNFARDFIPQVSGLTALLSPKTSSKKKWSF
Cluster06	AraDur-07	Soymovirus-01	IEELLDEICAENPLDIKNTNNELVSIKLKDPTKEINVPNKIPYFARDREEFSLECRDLLEKGIIRLSKSPHAAPAFYVKNNNEIKRGKQRMVINYKKMNEATIGDAHKLPRKDSILEKIKGATWFSSLDAKSGYWQLRLDEETKKLTAFTCPTKESTSVLLYEWNVLPFGLKQAPGIYQRFMEENLKELNEFVLVYIYDILIFTKQDKEDHLRKLLIVLERCKEKGLVLSKKKARIAKQEIEFLGLILSTQGKLKLQPNVLEKVNLFPNKIEDRKQLQRFLGCINYISDQGFLKNITEYTKSLFPKISTKKEWKW
Cluster07	CofAra-115	Florendovirus-04	IKKLYHQNNYTNQIIHTISQHIEVISTKIDSIQKPVTKFPNDISAPHFQPRSLTREREIKEEFCKKEIQALINKGLIIPSKSPWSCAVFYVMNQAENERGVPRLVINYKPLNKVLQWISYPIPNKRDLLNRLYNAKIFSKFDMKSGYWQILITPEDRYKTAFTTPFDHYEWKVMPFGFKNAPSEFQNIMNDIFNPYSSFSIVYIDDVLIFSESLEQHFKHLNIFLKIVKKNGLVVSATKMKLFQTKVRFLGHNIDKGKIKPINRALEFANKFPDEIKEKNQLQRFLGCLNYIADFFPKLRQECAILFDRLKKN
Cluster08A	PruArmS-05	Tungrovirus-01	LLQLAEQTRIIGEDPQLHWNKNKILAKLDIINPDLTIKTADMPCNLLDKQEFEQQIKELLNLKVIRPSKSRHRSAAFVVRKHSELKRGKARIVYNYRRLNDNTYEDSYKLPNKDELMNKIQESKYFSKFDCKSGFWQIRLAEESIHWTAFTCPEGHFEWLVMPFGLKNAPSIFQRKMDQIFKKYDKFCSVYVYDILVHSKNKNEHRKHLEIILKEFINNGIIISRNKVELEKQDIEFLGMYIKSGTIQLQEHIAKKVLEFPDKLEDKKQLQAFLGLLNYARSFIPNLGRKIAALHSKTSKTGQKY
Cluster08B	VitRip-01	Tungrovirus-01	ILEAEKIGIIGEDPQKHWNKNKTTCKIPIKNPDLTIKTADIACNLIDTKEFKIQIEELLQNNLIKPSFSPHRSSAFLVRNHNEEKRGKARMVINYKRLNDNTYDDAYKIPNKDSLINSIQGCKYFSQLDCKSGFWQIRLEEDSKPWTAFSCPCGLYEWNVMPFGLKNAPQIFQRMMDNIFGKYSFVLVYIDDILVFSYTLQEHINHLELIFEKLICHGLIVSKKKLKLFKTQIEFLGLELEDGQIKLQEHIVQKINNFPDKLEDLKTLQSFLGLLNYARPYIKNLSRLAGPLYSKTKNTGQRYF
Cluster09	AtaBux-075	Wendovirus-01	IKSQLEPIYKENPLALWKPEHPRAKIELTIERIIRLKPMMYTEEDREEFKIQIKELLNLKLIRHSNSPHNSPAFMVRKRSEQLRGKARMVINYKELNKYTKFDGYYLPNKEVLINLVKNKTYYSKFDCKSGFWQIKMEEKSIPYTAFSTPQRHYKWLVMPFGLKNAPQIFQSRMDKIFKEYKYIIVNVDDILIASETIEEHRKHLKEFVNVCIKEGIVLSERKVVIEHKKIEFLGMILDKNGIRLQNHIGKKIIEFPDKLDNKQQIQKFLGCLNYTEGFIRDLAKKRNLLQKLLRKNNTRG
Cluster10	HorVul-01	Yendovirus-01	VQRLENIQIIGEIPMKHWERNSVVXKINIINPDYIIKSGPIEATPKDIEEFKMHIEELLKLKAIRESRSPHRSAAFIVRNHAEEVRGKSRMVINFKKLNDNTVDDAYNIPNKQEWINRIQGSKFFSKFDLKAGFWQVKMAEESIPWTAFTCPQGHYEWLIMPLGLKNAPALFQRKMQNIFNENQAFILVYVDDLLVFSKSYKEHIAHLEVFFRKVEQNGLILSKKKMEICKERINFLGHEIGEGKIYLQEHIAKKILEFPDNMSDKKVLQQFLGIVNYARNYIDNLAKLAGPLYAKLRKNGQR
Cluster11	OleEur-01	Yendovirus-02	ISKLEKMEIIGENVLKYWEKDRIMCELKIKNPEYIIKTKNIEATNNDIEDFKMHIEELIKLGVIRKSDSPHRSAVFIVRKHSEIIRGKNRMVINYKRLNDNTIDDAYNTSDKIVLINKIQDCKIFSKFDLKLGFWQIKMYPDSIKWTAFTCPEGHFEWLVIPFGIKNAPSIFQRKMENIFNKYNKFVVVYIDDILIFSKNKREHRGYLQIVFSEFIRHGLVNSKKKMILFKKYIDFLGVNIGERKIKLQPHIAQKALEFSNKLEDLKQIQKFLGLVNYARSFIIDLEKIVGPLYAKLHQQDKNIF
Cluster12	PhaLun-25	Florendovirus-05	YEEKIRKKICETNPTAFWHRKKYTVSLPYIDNFDEKQIPTKAKPIQMNKQYIEYCKKELQEYLDKGLIRTSKSPWSCAGFYVMKASEMERGASRLVINYKPLNKVLKWIRYLLPNKSDLIKRIHDATIFSKFDLKSGYYQISIEEKDKYKTAFVVPFGHYEWNVMPNVMPQGLKNAPSEFQNIMNNIFYPYMKFSIVYLDDVLIFSENINEHKEHLEEFIKIIKENGLVVSEKKIKIFQTGIRFLGYQIYQGTITPIQRSLEFKNKFLEEIKEKQQLQRFLGCVNYIADFIPNIRIICAPLYTRLRKNPPVWN
Cluster13	CapAnn-0562	Florendovirus-06	LQKKFENEICSELPNAFWERKKHLVELPYIPGFDEQNIPTKAKPIQMNYEMMEICKTEINYLLEKGIIRPSNSPWSCSAFYVNNSAEKERGTPRLVINYKPLNAVLRWIRHPILNKRDLLKRNYKANLYSKFDMKSGFWQVQVAEKDKYKTAFNVPFGHYEWNVLPFGLKNAPSEFQNIMNNIFNDYSYMTIVYIDDVLIFSDNIDSHFKHLNTFFKIVKLNGLVVSAKKMKLFQTSIRFLGHDLHQGSQKPICRAIEFSTKFPDEITDKTQLQRFLGSLNYVADFIPNIRQVCEPLYKRLKKNPVPWS
Cluster14	PisVer-8	Petuvirus-02	CSADSHSEFLTKCSKPLWLNPEFFVSLPFKKNEDANPTKATHPGMTPEHLALAQEELAQLEKEGLIEPTQSPWACQAFYVNKRAEQVRGKLRLVINYKPLNWFLADIKFPLPRQDFLFSYLTNARIFSKFDLKAGFWQLGLHPSEREKTGFCIPNLHYQWTVLPFGLKTAPSIFQKAMIRIFQPILKQALIYIDDILLYSPDHSSHMSLLHQFYTLLKQYGVMLSKKKMVLQTTSIDFLGMHIEDGQYQLQPHIGRELQLQPHIGRELLKFPDSPLTFKETQQFLGIVTYMAPFINKLSPLIRPLQLMIKKNPPPWG
Cluster15	CofAra-051	Petuvirus-03	CSANHQDFLKKCNHPLWENPDFYIRLPFKKNEDINPTKASHSGMNPDDTKLAEQECQELLKFELIEISHSQWACQAFYVNKRSEQVRGKMRLVINYQPLNIFLLDDKFPIPNRFTIFSQISKANWFSKFDLKSGFWQLGIHPEDRHKTGFCIPNHHFQWKVMPFGLKTAPSLFQKAMIKIFQPILHSALVYIDDILLFSNTFEEHLELLKDFHHLVKQYGIMLSEKKMFLAQQEISFLGMKIAKGKCTPEQHVGQSVKDFPENNLSTTQVQQFLGVVNYVREFIPKVSKHISPLTKMLKKKPPPWG
Cluster16	AraHyp-223	Florendovirus-07	LSNQIEKSICSDFPHVFWDRKEHIVDLPYEKDFKESKIPTKARPIQMNEQLLQHCQQEIKDLLDKRLIRPSKSPWSCSAFYVNKQAEIERETPRLVINYKPLNQALQWIRYPIPNKKDLLNRLNSANIFSKFDMKSGFWQIQITESDRYKTAFTVPFGQYEWNIMPFGLKNAPSEFQKIMNDIFNPYSNFAIVYIDDVLIFSQTLDEHFKHVKTFMYIIQKNGLAVSKPKIVLFQTKIRFLGHIIFQGTITPIERSILFAKKFPDYILDKPQLQRFLGCLNYVSDFIPNLNNLLKPLHDRLKKNPLPWT
Cluster17	PicAbi-20	Gymnendovirus-01	LKEEFIKNVCSENPTAFWKQKKHEVYLPYKEDYQGRPCKSRAIPMNAEYQKLCVEEIESLLQKDLIRPSTSPWTYYGFYVNKHSEQIRGVPRLVVNYKPLNKVLVDDTYPIPNKSNLVTRIAGARVFSKFDLKSGFWQVAIHEKDKFKTAFNVPVGHYEWNVMPFGLKNAPAKFQRVMDDTLKPYFDWLIVYIDDILVFSSSMDQHFKHLRILLQVIKKAGLVLSKKKIELFQTQVKFLGHTIKDGQITLQTHAIEFAEKFPDKILDKTQLQRFLGSLNYISHFYKQCALDRKLLNDRLKKSPAPW
Cluster18	LotJap-024	Florendovirus-08	FQDKIEREICEIDPMAFHHRKTHTITLPYEEGFNEKDIPTKARPIQMNQQYLEYCKKEIQEYLDKGLVRPSKSPWSCSGFYVLNASEQERGAPRLVINYKPLNKVLRWIRYPIPNKSDLIKRLHNSTIFSKFDMKSGYYQISVAEEDRYKTAFVVPFGHYEWNVMPQGLKNAPSEFQNIMNEIFNPYMEFAIVYLDDVLIFSKNISQHIQHFNKFIEVIKENGLVVSAKKMKMFQTKTRFLGYEIYQSTITPIQRSLEFAEKIPYEIKDKNQLQRFLGCVNYIADFIPNIRVVCAPLFKRLRKDPPQWN
Cluster19	IsaTin-22	Petuvirus-04	SCAVSYTDFLQKCNNPLWLNTEFFVSLPFKDEVHTTPTKASHAGMPPALLQQANEECDQLVSQGIITSMNSPWACKAFYVNNRAEQARGKLRLVIDYKPLNQYLQDVKFPLPNKKALLQHLQGATIFFLFFIFIKGATIFSKFDLKSGFWQIGVKREERYKTALCLPNRHLQWNVLPFGLKTAPSLFQQAMLRIFKPLLHTALIYIDDILLFSPNEKEHLQVLKQFQSIIKQYGNMLSARKMITARPNIDFLGMEISKGQFTPQARLATTLLDFPDENLTKRQVQQFLGVINYVSDFIPHLSKLTRPLQKMLAKNPPLWG
Cluster20	AtaBux-025	Badnavirus-01	KELQQAGYIGEDPLKYWHKNQVKCHIDIINPDITIESQPLKHVTPEEQDTYKKHVKALLDLKVIRPSTSKHRTMAVIVRSGTSIDPTTGKETKGKERMVFDYRRLNSNTHKDQYALPGINTIIQRIGRAKVFSKFDLKAGFHQVAMEESSIPWTAFVIPGGELYEWLVMPFGLKNAPAIFQRKMDNCFRGTEAFIAVYIDDILVFSENTAQHEKHVAHMLRLCQENGLILSPTKMKLSQTKIDFLGVTIGQAQIQLQPHIIQKIAQVDLEQLKSSTKELRSWLGVLNYARAHIPNCGTLLGPLYSKTSPNGDKRW
Cluster21	CofAra-180	Wendovirus-02	IKEKLRLSYTENPLKFWDKNQDYAKIKLKDENKIIRVKPMRYNPTDQDEFKKQIKELLEIPLIRESNSPNSSPAFMVRNYAEIIRNKPRMVVNYKQLNSETIFDGYFLPHKETLINMSKRKKIYSKFDCKSGFWQIKIHPDSIKYTTFSTPQGQYEWLVMPFGLKNGPQIYQRKMDKIFKDYPFLYVYVDDILIASDSIEEHLEHLNIFSDLCLKYGIGSSEKKAKIGLKEIEFLGLEINGEGIKMQPHILEKIQAFPDKLEDKKQLQRFLGTLNYASDFICNLVDKRKELQKLLKKNNKYEF
Cluster22	IpoTri-55	Petuvirus-05	LCADSHDEFMKKHSKPLWTREEFFIELPFKEGKGINPTKASHSGMNPHLKMAVQECKELQKLGLITESKSSWACEAFYVNKRAEQARGKLRLVINYQPLNQCLKDVKFPLPRRSMMFSYLPGAQWFSKFDLKAGFWQIGIKPEERYKTAFCIPGYHLEWKVMPFGLKIAPSEFQKVMTKIFEPILDKALIYIDDILLFSKTMEEHIQLIKQFMEICQKFGIMLSEKKMLLAQQKIQFLGMDIDQGKFQPGRHIAQELLKFPDENLTKQQVQQFLGIINYIRDFVPNIAPHVSTLTKILKKSPPKWS
Cluster23	IpoTri-04	Dioscovirus-01	LVRRLEKIEIIGENPVKFWEKNKTECKLEIINPDITIKSQNFKYGPWEQDEFKMHIDQLLKLGIIVRSTSRHRTPAFIVQRSTSRHRTPAFIVQKEAEKKCGQSRMVFDYRRLNDNTYEDGYCIPDKDTLINKIQNRNWFSKFDLKSGFWQVKMHPESIEWTAFSCPLGLFEWKVMPFGLKNTPQKFQRMMDEFFKDCYDFTCIYIDDILVFSKTKEEHRAHLYTIFTIFEKYGLIVSKKKMELCKNHISFLGAEIGEGTIKLQPHISRKILEFPDKLENLKQLQSFLGLVNYTRPYFKDLAKLTTPLYNKSQTKGYRNF
Cluster24	CajCaj-37	Soymovirus-02	IEQSLKEVCSDHPLDNQINTNGELIEIKLKDSLQEVNVPNRIPYSIRDVEEFEQECADLLKKGLIRKSTSPHSAPAFYVENHNEIKRGKRRMVINYKKMNEATIGDSYKLPRKDFIFSKIKGCNWFSSLDAKSGYYQLRLHENTKPLTAFLCPPQCHYEWNVLSFGLKQAPSIYQRFMDQSLKGLEHICLAYIDDILIFTKGSSKQHENDVSTVLLRIKEKGIVISEKKSKLLLQEIEFLGTIIKADGNVSLAPHIQEKIHLFPDELSDRKQIQRFLGCLNYVANEGYLKQLALERKTLQRKLSDKTPWSW
Cluster25	DioAla-03	Dioscovirus-02	IEKLKKDGTIGEIPVKNINRVNIICKLEIINPDLRLTCPVIKATPYEQEEFKRHIKELEELQLITKTQSPHRTRAFIVNKHSEITRGKSRMVFNYKRLNDNTEDDKYPLPNKEALINKIKNTYIYSKFDLKSGFWQVPLAKESRPWTAFITHNGHYEWTVMPFGLKNAPQVFQRKMDDIFRKHADFIITYIDDILVFSKSVKDHVQHLIIFFKECQENGLVLSEKKIKMGSKKIEFLGVIIGQGEIFLQKHIASSILDMPDKLENLKQIQSFLGKLNYARNFIPNLSQLARTLYNKTKQTGERHF
Cluster26	DurZiv-7	Xendovirus-01	LYRILQENFSEDPLKLWKRIPRYCEKLWKRNPRYCELTLQSPKEIIRVKPMIYTKQDIDEFEVQISELLDKGLIEPTTSPHSSPAFLVRNHSEIKRGKPRMVINYKKLNQNLVFDGYFIPRKDVLINLEKNAKYFSKFDCKSGFWQIMLNETSKPLTTFSAPACHYQWTIMPFGLCNAPQIFQHWMDNIFSKHKQFCCVYINDILIFSNTLDEHRKHLNLIAQEFILHDIILSPKKVELEKIEIEFLGLNLSANGLTLQDHIISKIRDFPEELENVKQLQQLLGILNYGRQFFKNLSKKESYLLRKLRK
Cluster27	AraHyp-143	Petuvirus-06	ACCDSHDKFDHPLPLWKNQEFFIQLPFKKNEDINPTKATHSGMNPEDLKLAKEECASLLKQGLIEPTTSNWACQAFYVEKRSEQIRGKKRLVIDYKPLNLFLQDDKFPLPRIDAITPRLSEAKLFSKFDLKAGFWQLGIHPKDRYKTGFCIPDAQYQWTVMPFGLVAPSLFQKTMIRIFEPILHSALIYIDDILLFSKDGPTHQALLIQFTEIVEKYGIMLSQKKSLIGQAQVDFLGMTFNNSFFQPGEHISKELLNFPDNHLTTKQVQQFLGIINYIRDFLPDVTRHTSQLSKLLKKQPPPWG
Cluster28	AraHal-1	Caulimovirus-01	IEELLEKVCSENPLDPVKSKQWMKASIKLSEPSKVVKVKPMKYSPMDRDEFEKQIKELLELKVIRTSKSPHMAPAFLVNNEAEKRRGKKRMVVNYKAMNKATIGDAYNLPNKDELLTLVRGKKIFSSFDCKSGFWQVLLDEDSKSLTAFTCPQGHYEWNVVPFGMKQAPSIFQRHMDNAFKKFRKCCCVYVDDILVFSDNEEDHQTHVAMILQTCYQLGILLSKKKAQLFKTKINFLGLEIDQGTHRLQDHILEHIHKFPDKIEDKKQLQKFLGILTYASSYIPKLAEMRKPLQAKLKENVQWIW
Cluster29	LinPhi-001	Tungrovirus-02	IRLAEKTQIIGEDPLKHWDKNQIECKLEIINPEMDITGRDIIYSPEDEKEFEEQIKELFKSKLIRNSMSRHKSPAFMVRNHSEQKRGKARMVINYKRLNDNTRKIDYGFPNKDILIDKIQNKRIFSKFDCKSGYWQVKMEKESIPWTAFSGPYKGHYEWLVMPFGIKNAPAIFQQKMDNIFKDLKYCLVYIDDVLIFSNNKEEHYKHVETVMERFIKNGIIISKKKMELFKEHIEFLGHTLGNGNIKLQPHIVKKILEFPDKMEETKQLQQFLGLLNYARMYIKNLGRLVGPLYQKTGKNGQKYF
Cluster30	CorCit-01	Petuvirus-07	SCAETHSQFSQTCTQPLWKNSSFYVKLPFKRNEDINPTKASHSGMSPEHLILAQQECADLLAQGLIEPSDSQWACEAFYVNKRAEQNRSKMRSVINYQPLNEFRQDDKFPLPHRNSLFLSLAQAKIYSKFDLKAGFWQLGIDPADRPKTGFCIPNQHFQWTVVPFGLKTAPSLFQKAMCKIFEPILPNSQIYIDDILLFSHDEQSHCQLLTHFADIVKNHGIMLSQKKMIIAQKEIEFLDMRLKDGTYCPEPHIADELQKFPEKDLNPKQVQQFLGIVNYLRDFVPHISKYLKPLQRMLKKDPPLW
Cluster31	VigUng-01	Dioscovirus-03	LDRLNKTSIIGEDPTKFWDRDPVTCKLNIINPDLIIKTKDIQFNNWEQEECRMHINHLLKLKVIAPSESPHRSPAFIVNKSSEQKRGKSRMVYNYKRLNDNTVKDGYTIPSKEILINRIQNAKWFSKFDLKSGFHQVKMEPESIKWTAFSCSEGLYEWHVMPFGLKNAPTIFQRKMDNIFNDLKAFTCVYIDDILVFSKTKEDHYLHLKQVLYKLEKYGLIMSKGKMEICKNFIEFLGTEIGNGTIKLQPHISKKIQDFPDKMKDIKTLRSFLGLLNYARSFIPDLGKYTAPLYNKTSLKGERKF
Cluster32	OleEur-03	Xendovirus-02	LKKEISKTYSENPLEKWNTDKIKAKIELINPDTIVRVKPMKYSVDDQKEFKNQIKELLEARLIRPSKSPHSSPAFMVRKYSDIKRGKARIVINYKKLNEVTKFDGYYLPNKDTLIKQVQNKKILSKFDCKSGFWQIMLAEESKPLTAFSTPNPLGQYEWNVMPFGLKNAPQIFQRRMDEVIKSITHFCIAYVDDLLIHSNNIDEHIEHLEKFCYIMKKYGITLSQKKAEIARTEIEFLGLFIKEGELQLQSHIGEKFQEFPEEIKDKKQLQSFLGILNYDEGFIENCAKLKNYFLPKLRKNIMWSW
Cluster33	AtaBux-026	Petuvirus-08	PQIKELLDCCAEVPNQFWAREQHFVSLPYKDGWTMPHQTASHPGMPHDEELCKTEIQALLDLKLIRPSKSHWASPAFYVNKHSEQIRGKKRLVIDYRKLNDCLQDIRYLIPRRTHLLKRIAGAKVFSKFDMKSGFWQIGIKAEDRHKTAFVVPHGHYEWNVMPFGLKNAPSKFQNRMDEVYKSISGFCLIYIDDALIFSNSEEEHADHLSQFKALTYKHGLALSEPKMKIGLDEVDFLGLHIKQGFIIPQPHIAEKISQFPDQLSSRKQIQQFLGIINYAADHVQDLTKMTSQISKHLKKNAPQWS
Cluster34	MacInt-008	Dioscovirus-04	TIERLEQIEIIQDKNPLRHWEKDKPIMKIEIRNQNLKINSGVPKYHPIDSEQFKLHISELLELNLIRKSNSPHRSAAMIVMKESEKRRGKIRMVINYKRLNDNTVDDAYNLPQKNFLIQFIQKAKIFSKFDLKSGFHQIAIEEESKQWTAFTTTEGHYEWNVMPFGLKNAPAVFQRRMDDIFLPYRNFCIVYIDDILVFSKTESEHIAHLHKIFSEFYKHGLVVSKKKMEIGKEKIKFLGLEIGLGQIKLQPHIATKILEFPTELKTTKDIKSFIGLVNQARDFIPNLGKIIGPLYSKTNPKGEKKF
Cluster35	DioAla-02	Dioscovirus-05	LHKLEELQVIGNNPLQYWEKNQVKCQLDIINPDLIIQDKPIIPSPEMAEEYKKHIEELLALKVIRPSSSRHRTAAFIVNKHSEQIRGKSRMVYNYKRLNDNTYKDQYSLPGIDYLLLKIKDKNIYSKFDLKSGFHQIMMESQSIEWTAFICPQGHFEWLVMPFGLKNAPSIFQRKMDNIFQKYSDFICVYIDDILIFSEDIKQHVQHLIQFFTICKEEGLILSKTKMKIGVTYIDFLGLEIGQGKVQLQPHILKHIIEYPSRELENLKGLQRFLGILNYARNYIPNLSKYTRVFYNKCSNKGERKF
Cluster36	MacInt-079	Petuvirus-09	GKIGTRTGVLVYDVLYFFTVYILQNSKFFISLPFKKNEDINPTKASHPGMPPEHLTLAVQELSQLQAQGLLEPTVSPWACQAFYVNKRTEQIRGKMRLVINYRPLNFFLADDKFPLPTRPALLLQLASATVFSKFDLKAGFWQLGIIPADRPKTAFCVPGHHLQWTVMPFGLKTAPSIFQRAMMQIFAPIQDQALIYIDDILLFSSTQDEHLRLLQHFHQIVQDYGIMLSSKKMQIGVSTIDFLGVTITKGTYELQPHIATSLQQFPDGPLTKHQVQQFLGIVNYMTEFLPQQIRHTSVLHQLLRK
Cluster37	RosChi-116	Zendovirus-02	IKKLLEQNVDTNPQKFWEKDPVVCELRLHDMNAICHVKAIPQYKEEDQKEFRKDIEDLLKKRLIQPSTSPHHAPAFYVRNHAENLRGKARMVIDYRDVNKKTVKDGYQIAQVRVLINQLRGAKVFSKFDAKSGFWQVKMHPESIPLTAFGTPQGHYEWLVMPFGLKQAPSIFQRKMDNIFKHVAKFCVVYIDDILVFSNNREEHMRHLHEVVKLIVQHGIILREKKIFFILDEVDFLGINIKNGVIKLQPHILEKIWKFPDRIPDAKSLERFLGVINYGRDFIPKISGLTAMLSPKISSKRKWN
Cluster38	CinKan-04	Tungrovirus-03	LQNLTLPVLGKNPVARWDKDKYECILNLKDPERTIKGKAFPASAEEIKEFSIQIKELLNQKLIRPSNSPHNSPTFFVYKHYEQKRGKARMVIDYRALNNNLVEDSYKIPDKNNLIQLIDKRVYFSKFDCKLGFWQIRMHQDSIPWTAFSVPRGKYEWLVMPFGLSIAPQVFQRRMDDIFRDHLDYCMVYIDDVLVASHTEADHLKHVKAILNEFIIHGIVISETKYELCKKEIDFLGVHIKQGNITLQDHIVKKILEFPDTITNRKQLSSYLGILNCASDFIKDLAKCRGSLSCKLRKTEDTNPF
Cluster39	EucGra-12	Petuvirus-10	CSESHAEFAQKCPHPLWQNPEFFVRLPFKKNEDINPTKASHMGMKPEHLVLAQRECSELLQQGLIEVSDSQWACEAFYVNKRAEQNRGKMRLVINYQPLNLFLQDDKFPLPSRDSLFSGLTKAHIYSKFDLKAGFWPVGHPSEDRSKTDSRIPNQHFQWKVLPFGLKVAPSLFQKAMCRIFQPILASAAIYIDDILLYSPDEQSHCQLLEQFAEIIKKHGIMLSQRKMNIAQTEIEFLGMHLSKGTYYPGSHIAQELLKFPQDNFTTKQVQQFLGIINYLRVFVPNIAKLLIPLQSMLKKNSPPWG
Cluster40	SolLyc-10	Wendovirus-03	IKKNLQKSYGENPLEKWEQSHERATLTLKDTNIIIRVKPMLYNEEDKLEFKVQINELLKLKLIRMSKSPHNSPAFLVRNHAELKRGKARIVINYKELNKNCLFDGYFIPNKNNLINLTKEKTYFSKFDCKSGFWQIKLEENSVKLTAFSTPNGHYELLVMPFGLKNAPQIFQKRMDKIFLEDNYLIVYIDDILICSKTYEDHLKHLKNFSEKCLKNGIILSKKKAEINKNEIEFLGMIISKNGIELQAHIAKKIIEFPDKHTTKQEIQKFLGFLNYTGEFIPDLAKKRNLLQKLIRKSNRLGW
Cluster41	NicTab-032	Florendovirus-09	EQMVVDVCADHPSAFWNRKKHIVTLPYEENFSEDDIPTKSRPCQMNAELVEFCKNEIDSLLQKGLIKPSKSPWSCSAFYVNNAAEKERGIPRLVINYKPFNKHLKWIRYPIPNKRDLLSRLYDANIFSKFDLKSGYWQIQIFKEHTYRTAFNVPFGQYEWNVMPFGLKNAPSEFQKIMNDIFNPYLDFIIVYIDDILVFSKTLEMHIKHLDIFKKIVIQNGLVISKPKMSLFQTNVRFLGHNICQGKITPIQRSIDFASKFPDVITDRTQLQRFLGSLNYIYPFYKSLTRDLAPLYDRLKKD
Cluster42	CheQui-1	Soymovirus-03	DKLCEKLYSTNPLEHWEKDNAFAKITLTNPNKIIRVRQMVYTYQDIQEFDEQIKELLNKKLIRNSKSPHNSPAFMVRNHAEEKRGKARMVINYKQLNDNTVFDGYYIPNKTVLFNRIQGATWFSKMDCKSGYWQIKMKEESIPLTAFSAPQGHYEWLVMPFGLKNAPQIFQRRTDNIFRELNHCCLVYIDDILIFSKDLEQHKIDLKAVTQKCAEHGIILGKDKCVYAKQKIEFLGLEIKAGQIILQKHILEKIEKFPDKIEDRKQLERFLRCLTYASDFLENLALLRKPLQQKLKKEIIWNW
Cluster43	PhaEqu-1	Badnavirus-02	LNRLRNNDYIGDNLLQHWSKNRVVCKIEVINPDITIQDKPLKHITSVMQLQFEEHVNVLFNLKIIRPSTSKHRTMAIIVHSGVTIDPKTKKKVRSKERMIFNYRSINDNTHKDQYSLPGINTLIKKIGNNNIYSKFDLKSDYYQVAMHLDSTEWTAFSVPTGLYEWLVMSFSLKNAPIISQRKMDNCFKNCWSFFIVYIDDIIIFSNNEEKHRRHFEKFLEIVEKEGLVLSPTKIKIAVNKIEFLGAVIKQRKIKLQQHIIRKIEDFPDEKLKEKQGMRSWLGILKYASNYIPNLGVLLGSLYQKTSPHGDKRM
Cluster44	CakMar-03	Soymovirus-04	VMKKVEEVCSKDPLDIKNTNNMLVEIKLKDPNKEVRVNYKMTYTEQDVQEFQEETKILLKKGLIRGSFSQHSSPAFYVNNHNEQKRGKRRMVIDYRKINEVTIGNAQNLPRKEYLIKKLRGAKYFSALYAKSGYWQIRLHENTKPLTAFTCPPQKHFEWNVLPFGLKQAPGIFQQFMDNNLTGYEEFSSVYIDDIIIFTKYNEKDHLEKIYKILERCKEKGLVLSQKKAQILNQKIEFLGLEINNDGTIVAQKHILEKINQFPNQLQDRKQIQRFLGNLNYLADQGFFKDLAKQRKYLQQKKISHKVPWEW
Cluster45	IpoNil-01	Xendovirus-03	YLELLKINFGENPITLWDKEKIYADIKLINPNDIIRSKPIRYSPTDKKEFEIQIKELLELGIIKESISPHSSPAFLVRKHSEQKRGKTRMVIDYRELNKKIIFDGYFLPYKRNLINRIASKKWFSKFDCKSGFWQIKLTKEAQPLTAFSAPQRQYEWKVLPFGLKNAPQIYQRRMDQVFRNLNEFCIVYVDDILIYSSTLKDHVEHLNEFIKTVRKHGILLSEKKSEIFKNKIEYLGYIISEEGLQLQEHIVTKIKDFKEKLDNKKEVQQFLGIVNYASDYIKDLPTLRKPLQSLIKKSSIFDW
Cluster46	MalSyl-71	Tungrovirus-04	IKNLENQHLLSDDLKEYVHDKSVICKLEIKNPNYLISGGKIEFTNIDIQDMDQHLKELLDLKFISESTSPHRSPAFIVRNTAEERRGRSRMVINYKRLNDNTERDAYDLPDKSMLINSIQHSEIFSKFDCKSAYWQIQMHPESKSWTAFTCPSGLYEWNVMPFGLKNAPSVYQRKMDQIFKRLKKFCLVCIDDILIHSKSRREHYSHLKTFFATVKSSNVLISKKKIELYKPRISFLGSEIGKGTITLQPHITKKILEFPNKIEDTKKLQSFLGLVNYARIYIKNLSQLLGPLWAKLSKNGQKHF
Cluster47	MomCha-05	Florendovirus-10	FQKKIESGICSSIPTAFWDRKKHVVQLPYIKDFNEAHIPTKVRPIQMNSDLLKFYKIEINDLLKKGLIRASKSPWSCAAFYVNNQAEKEQGVPRLVINYKPLNKVLEWMRYPIPNRQDLLTRISKANVFSKFDMKSRFWQIQIHEADRYKTAFNVPFGQYEWNVMPLGLKNAPSEFQKIMNDLFNKYQDFTIVYIDDVLVFSNSIEQYFKHLNLFYNVIKTNDLVVSRPKIKLFQMKIRFLGYNINQGIIKPIQRSIEFADKFPDVIQDKTQLQRFLKCLNYVGDFIKDLCTICLPLFDKLK
Cluster48	MedTru-1	Soymovirus-05	IEELLEKVCSEDPLDPKINKNMELVELKLKDPSKEIKCKPMIYTKQDRDEFAEDIKQMCERGLIKPSKSKHSAPAFYVENHNEIKRGKRRMVINYKQINDAMEGDAYFLPRKDLIIERVRNMNWFTTFDCKSGFYQIRLTEESKALTAFSCPQGQYEWNVLPMGMKQSPGIFQRRMDTILKEFKDFCLIYIDDILVFSNKDLNDHFKKVELVLIKCFEHGVVLSKKKAVVAQNKINYLGLEIEKGKILMQKHVLEKLQNFPTKLKDKKELQRFLGLLTYISNEGFIKNLAAERKLLQQKLKKDSIWSW
Cluster49	LinPhi-021	Wendovirus-04	DIKRKIERNFNENPLAWWDKNELKAALQVRAGKENELVRYKPILMNQEDRKDMQMILKEYLDLKLIEAGVSPYNSPRFFVRNHGEVKRGKPRLVINYKGINNILEFDGYYIPSREHLVNCIKNAKIFSKFDCKSGFYQIKMEEGSKKFTAFSTPQGHYIWIVMPLGLANAPQIFQRKMDNLFKDYFSFMFVYIDDIPIASKNMKEHLRHLEIFSDVCHKEGLVLLERKAVMATRQIEFLGIEIDESGIILQSHIVEKIQGFPDTLKDKKQLQSFLGVVNFAGMFINNLAHYRKVFSPLLKKDAEFKW
Cluster50	AnaCom-1	Yendovirus-03	LHKLDELEIMGDNPIKYWENDKIYCKLDIINPEYIVRTASIDFTNEEREQFKQHINELLKLGVIRKSISKHRSTAFIVMKHSEIVRGKSRMVINYKRLNDNTKFDGYTIPDKSQLINSIQDKKVFSKFDCKSGFWQVKMDKDSIEWTAFTCPEGHFEWLVMPFGLKNAPSVFQRKMDTIFNEHRDFVLVYVDDILVFSKNMQEHLGHLQIVFHEFIKHGIIISKNKVELCKKYINFLGVTIGEGKIKLQPHIAKKILDMPDKLETLKELQSFLGLVNYARTFIKDLGKIAGPLYAKTGKSGQRHF
Cluster51	PruMum-01	Florendovirus-11	FENKLKNEICSDLPNAFWYRKQHVVCLPYIKTFSEKNIPTKTRPIQMSQEIMEFCKKEIHELFQKKIIRKSKSPWSCPASYVQKNAKLERGVPGLVINYKPLNLVLEWIRYPIPNKRDLIKRLEKAVVFSKFDMKSGFWQIQIDESGLWLRLKGATHSWGPSRTTSWFKPKKKIDESDRYKTAFVTPFGHYEWNVMSFGLKNAPSEFQNIMNEIFNPHSHFSIVYIDVVLIFSESIKQHWKHLHKFLQIVKQNSLVVSAKKIKLFQTNIRFLGFNICQSQISPIDRVIQFAVKFPDQILDKSQLQRFLGSLNYVSDFYKNMRKQCKPLFDRLQSNPPPWS
Cluster52	GosHir-01	Caulimovirus-02	VRQILKEISSENPLDSRITCCNLFKRSRLEAEIKLKDEKKVIRVKPMIYTSQDKIEFNKQIKELLELDLIRPSKSPHSSPTFLVENHAEKKRNKKRMVINYKALNKETIDDGYYLPKKDELIKLISGKQWYSSFDCKSGFWQVPLKESCKKLTAFSCPSGQFEWNVLPFGLKQAPGIFQRKMDDALELKNITDKSKQFVSLYVDDIIVYSNTRQEHDNHLLQTLLRCKKNGIVLSTKKTQLYLNKINFLGLEITEVTHKLQPHILINLHKFPEKICDKKQLQRFLGCLTYAECYIAKLAEIRKPLQKKLKKDYVWQW
Cluster53	PisVer-1	Zendovirus-03	LKEELSPCFDDQPLKLWERNGIYASLELKKKDDKIVTKSFPYTLDAEEEFSKQIPELLEKQLIRASKSPHSSPAFMVMNRAERERGKARMVIDYRQLNEKTIDDAYKIPNKSACLNKARFGKIFSKFDLKLGFWQIRMAEVSIPLTAFTCPKGLFEWMVLPFGLKQAPSIFQRKMDQVFGDLSNFCIVYVDDVLVFSKTKEEHVNHLRLVCKRFLENGMILSERKIEWFKNKVKFLGVEIGEGGIQLQDRISKKLLDFPDVMENKHMLQQFLGLANYMREYVPNLANVINGLTLKISDKVPWVW
Cluster54	CitMed-040	Tungrovirus-05	EELEKLEIIGNNLIRQDNKEVYKLEIINPDITKKMQDLAYRLEDRKEFKMHIDELLELKVIRSSTSRQRSPTFIVNNHSEQKRGKSTMVINYKRLNDNTLDNSYKIPNKDELVNCIQNAKYFSEFDCKSGFWQIRLHEDSIQWTTFSCSEGHFKWLVMPYGLKNAPQVFQVRMDRILKPYSKFCIVYIDDILVFSQNKFMHITHLHKILDCFKHNNIVISKNKIELLKQKIDFLGLTIDKGIIELQPYIVSKILEFPDKIEDTKELQKFLGLSTYSRKFIPNQSTLIRPLYNNLSKMDKNIL
Cluster55	OleEur-30	Wendovirus-05	IIEQLEKIYGENPLLFWKPYHPKAKIELTENVIIKVRPIMYILQDMQEFKIQIKELLEQKLIRPSNGLHSSPAFMVMKHSEQVRRKVRMVINCKELNKYTKFDGYFLPNKEVLINFAKGKQYYSKFNCKSGFWQIKIEEDSIQYTAFSTLQEKYEWLVMPFGLKNAPQIYQRKMDNIFKKYSDFLIVYIDDILICSNNKKEYRNHLLQFINECKKEGIVLSKKKSIIEKQEIDFLGLSIDRKGIKLQTHISKKIESFPDELKSKEQIQKFLGCLNYAEGFIENLSKRDIRYKFYLGKQILKVG
Cluster56	PorAmi-2	Wend0virus-06	LLTKLKQIYSENPLQFWKPNHPRAKIELTQEVYIKEKPMLYTPEDIKELSVQIKELLEKGLIRPSKGSYLSPAFMVMNEAEKRRGKARMIINYKKLNQFTKTDNYFLPNKQVLINLVKNKNYFSKFDCKSGFWQIKMEEDSIKYTGFSTPQEFYEWIVMPFGLKNAPRIFQRRMDDAFRHLNSFLIVYVDDILISSRTLEEHREHLKIFIETAIKEGISLSEKKAIIEKDEIEFLGFKLGKNGISLQPHITRKILEYPDELRTKKQIQGFLGLLNYAGDYIEKLAEEKKDLQKLLRKNNTKQW
